# Supplementary material for: Temporal Transcriptomic Profiling of the Developing Xenopus laevis Eye
Source: Cells. 2024 Aug 21;13(16):1390. doi: 10.3390/cells13161390 (PMC11352439; doi:10.3390/cells13161390)
Supplement: Supplementary file 1 [file cells-13-01390-s001.zip]

Archive with 7 entries (6 files):
- Figure S1.jpg
- Supplemental_Tables updated/
- Supplemental_Tables updated/Supplemental Table 1.xlsx
- Supplemental_Tables updated/Supplemental Table 2.xlsx
- Supplemental_Tables updated/Supplemental Table 3.xlsx
- Supplemental_Tables updated/Supplemental Table 4.xlsx
- Supplemental_Tables updated/Supplemental Table 5.xlsx
