# Supplementary material for: Temporal Transcriptomic Profiling of the Developing Xenopus laevis Eye
Source: Cells. 2024 Aug 21;13(16):1390. doi: 10.3390/cells13161390 (PMC11352439; doi:10.3390/cells13161390)
Supplement: Supplementary file 1 [file cells-13-01390-s001.zip › Supplemental_Tables updated/Supplemental Table 1.xlsx]

## Sheet: Sheet1
Supplemental Table 1: MultiQC v1.12 General Statistics
Sample Name	% Proper Pairs	% Assigned	M Assigned	% Duplication	GC content	% PF	% Adapter
	REseQC: % Reads mapped in propoer pairs	featureCounts: % Assigned reads	featureCounts:Assigned reads (millions)	fastp: Duplication rate before filtering	fastp:GC content after filtering	fastp: Percent reads passing filter	fastp: Percentage adapter-trimmed reads
St24.rep1	0.879	0.362	21.9	0.308	0.47	0.928	0.002
St24.rep2	0.873	0.366	23.6	0.166	0.469	0.976	0.002
St24.rep3	0.877	0.356	21.2	0.11	0.463	0.977	0.002
St27.rep1	0.896	0.375	24.9	0.166	0.463	0.979	0.002
St27.rep2	0.844	0.35	25.6	0.345	0.469	0.98	0.002
St27.rep3	0.886	0.366	19.9	0.193	0.463	0.943	0.002
St35.rep1	0.836	0.375	24.3	0.182	0.467	0.981	0.002
St35.rep2	0.812	0.379	25.2	0.295	0.473	0.978	0.002
St35.rep3	0.822	0.366	24.3	0.235	0.47	0.982	0.002
