# Supplementary material for: Temporal Transcriptomic Profiling of the Developing Xenopus laevis Eye
Source: Cells. 2024 Aug 21;13(16):1390. doi: 10.3390/cells13161390 (PMC11352439; doi:10.3390/cells13161390)
Supplement: Supplementary file 1 [file cells-13-01390-s001.zip › Supplemental_Tables updated/Supplemental Table 2.xlsx]

## Sheet: masterOutput
Supplemental Table 2: STAR Aligned Transcripts Following DESeq2 Analysis
Geneid	Chr	Start	End	Strand	Length	gene_id	Dbxref	gene	product	transcriptID	Note	St24.rep1	St24.rep2	St24.rep3.	St27.rep1	St27.rep2	St27.rep3	St35.rep1	St35.rep2	St35.rep3	St24.rep1	St24.rep2	St24.rep3.	St27.rep1	St27.rep2	St27.rep3	St35.rep1	St35.rep2	St35.rep3	27vs24log2FoldChange	27vs24pvalue	27vs24padj	35vs27log2FoldChange	35vs27pvalue	35vs27padj	35vs24log2FoldChange.2	35vs24pvalue	35vs24padj
XBmRNA21255	Chr3L	74958;91278;93921;100093;103930	77318;91351;93977;100260;103960	-;-;-;-;-	2691	XBXL10_1g11333	GeneID:444687,Genbank:NM_001092789.1,Xenbase:XB-GENE-6254590	rerg.L	RAS like estrogen regulated growth inhibitor L homeolog	NM_001092789.1	The RefSeq transcript has 9 substitutions%2C 2 non-frameshifting indels compared to this genomic sequence	0	0	0	2	2	2	166	68	70	4.10353	4.10353	4.10353	4.58073	4.56996	4.62285	7.52336	6.58201	6.60112	3.3765	0.0170027	0.0902575	5.57061	1.55018e-12	6.80749e-12	8.94711	3.88899e-12	1.51359e-11
XBmRNA21258	Chr3L	168585;171088;171318;172000;174260;174851;181723;181974;184259;185417;185776;185949;186939;187443;187797;192829;193954;197252;198976;200012;200788;208883	169269;171217;171498;172234;174403;174962;181757;182157;184407;185491;185864;186069;187012;187573;187879;192978;194115;197319;199040;200080;200897;208921	-;-;-;-;-;-;-;-;-;-;-;-;-;-;-;-;-;-;-;-;-;-	3091	XBXL10_1g11335	GeneID:414529,Genbank:NM_001091108.1,Xenbase:XB-GENE-996941	eps8.L	epidermal growth factor receptor pathway substrate 8 L homeolog	NM_001091108.1	The RefSeq transcript has 4 substitutions%2C 1 non-frameshifting indel and aligns at 99%25 coverage compared to this genomic sequence	62	74	48	26	38	44	187	280	242	6.56905	6.73194	6.3561	5.74241	6.00489	6.32615	7.66714	8.22406	8.02533	-0.814211	0.0135096	0.0765284	2.61999	1.2828e-16	7.36665e-16	1.80578	2.87893e-09	9.18609e-09
XBmRNA21263	Chr3L	273508;275079;276212;279239	273525;275215;276306;279603	+;+;+;+	615	XBXL10_1g11338	GeneID:414684,Genbank:NM_001091251.1,Xenbase:XB-GENE-5758570	mgst1.L	microsomal glutathione S-transferase 1 L homeolog	NM_001091251.1	The RefSeq transcript has 2 substitutions compared to this genomic sequence	382	315	263	356	395	338	370	408	329	8.73481	8.45738	8.29309	8.53696	8.61324	8.69418	8.5337	8.71673	8.42003	0.118895	0.498501	0.74828	-0.0586985	0.737055	0.777156	0.0601964	0.731663	0.769181
XBmRNA21265	Chr3L	307694;311926;322969;324968	308905;312051;323182;325262	-;-;-;-	1847	XBXL10_1g11339	GeneID:108710691,Genbank:XM_018251811.2,Xenbase:XB-GENE-18386058	lmo3.L	LIM domain only 3 L homeolog%2C transcript variant X1	XM_018251811.2	NA	55	37	49	58	59	72	54	65	47	6.45109	6.07339	6.37559	6.42604	6.39826	6.8179	6.31951	6.53699	6.22033	0.371968	0.282412	0.560955	-0.285802	0.404479	0.464131	0.0861655	0.804633	0.833609
XBmRNA21303	Chr3L	756342;759717;761734;762738;763351;765907;766598;767150;767527;768451;769097;771190;771561;772910;773822	758837;759844;761875;762870;763475;766053;766696;767392;767691;768646;769259;771374;771625;773027;774247	+;+;+;+;+;+;+;+;+;+;+;+;+;+;+	4831	XBXL10_1g11345	GeneID:108710175,Genbank:XM_041585766.1	LOC108710175	solute carrier organic anion transporter family member 1C1	XM_041585766.1	NA	18	32	21	32	28	42	36	38	16	5.53963	5.95206	5.67121	5.90227	5.76329	6.28301	5.96436	6.04326	5.40756	0.486772	0.334402	0.610271	-0.290532	0.559664	0.614733	0.19624	0.698859	0.739616
XBmRNA21304	Chr3L	778844;780796;781012;785006;785379;785733;787401;787700;788014;788783;790181;790461;790608;790874	779080;780937;781144;785112;785525;785831;787610;787864;788209;788948;790365;790525;790725;791847	+;+;+;+;+;+;+;+;+;+;+;+;+;+	2944	XBXL10_1g11346	GeneID:108710694,Genbank:XM_018251815.2,Xenbase:XB-GENE-17336776	slco1b3.L	solute carrier organic anion transporter family member 1B3 L homeolog	XM_018251815.2	NA	67	25	32	24	56	59	42	44	26	6.64742	5.75914	5.99658	5.68394	6.34883	6.61151	6.09403	6.17028	5.73473	0.123205	0.809187	0.936422	-0.418617	0.413561	0.473233	-0.295413	0.565411	0.616303
XBmRNA21307	Chr3L	803466;807160;807447;808364;808578;808905;809412;810099	804653;807316;807615;808458;808708;809060;809554;810307	-;-;-;-;-;-;-;-	2248	XBXL10_1g11348	GeneID:108710695,Genbank:XM_018251818.2,Xenbase:XB-GENE-6486215	cmas.L	cytidine monophosphate N-acetylneuraminic acid synthetase L homeolog	XM_018251818.2	NA	2607	3207	2806	3426	3833	2904	2459	3274	3341	11.4051	11.6757	11.5623	11.6819	11.7764	11.6899	11.151	11.6166	11.6313	0.166623	0.242053	0.516043	-0.236599	0.096573	0.130982	-0.0699758	0.6234	0.671117
XBmRNA21317	Chr3L	912028;913331;915606;919390;923131;923500;924036;924756;924948;925271;925423;927090;928181;928523;929934;932609	912344;913512;915797;919575;923275;923617;924156;924862;925007;925349;925536;927216;928276;928686;930014;933213	+;+;+;+;+;+;+;+;+;+;+;+;+;+;+;+	2694	XBXL10_1g11352	GeneID:431912,Genbank:XM_041585774.1,Xenbase:XB-GENE-6251565	gys2.L	glycogen synthase 2 L homeolog	XM_041585774.1	NA	0	0	0	2	0	2	1353	1476	1666	4.10353	4.10353	4.10353	4.58073	4.10353	4.62285	10.3067	10.4862	10.6429	2.7902	0.0449384	0.175732	10.0548	6.07149e-42	1.10177e-40	12.845	3.7919e-27	3.16463e-26
XBmRNA21322	Chr3L	953777;954210;954485;954823;956090;956290;958994;959699;959973;960262;960491;960741;962144;962463;963683	953830;954262;954682;955002;956196;956488;959160;959780;960121;960379;960629;960832;962363;962592;964038	+;+;+;+;+;+;+;+;+;+;+;+;+;+;+	2244	XBXL10_1g11355	GeneID:734924,Genbank:NM_001096389.1,Xenbase:XB-GENE-1017318	recql.L	RecQ like helicase L homeolog	NM_001096389.1	The RefSeq transcript has 20 substitutions%2C 4 non-frameshifting indels compared to this genomic sequence	1978	1506	1280	1000	963	814	1352	1411	1754	11.0125	10.6021	10.4492	9.94118	9.82462	9.89254	10.3056	10.4228	10.7156	-0.844284	4.5337e-07	1.59473e-05	0.623139	0.000197575	0.000422338	-0.221145	0.184023	0.227747
XBmRNA21323	Chr3L	963980;964677;965631;965872;966069;966363;966576;967605;967767;967971;969124;969475	964599;964814;965753;965981;966207;966439;966745;967678;967895;968090;969204;969625	-;-;-;-;-;-;-;-;-;-;-;-	1932	XBXL10_1g11356	GeneID:108710697,Genbank:XM_018251821.2,Xenbase:XB-GENE-6488366	pyroxd1.L	pyridine nucleotide-disulphide oxidoreductase domain 1 L homeolog	XM_018251821.2	NA	844	766	788	878	986	766	781	987	783	9.81523	9.65681	9.77093	9.76034	9.85742	9.80806	9.54178	9.92241	9.58758	0.0625004	0.649886	0.847405	-0.119957	0.382972	0.442351	-0.057457	0.6766	0.71907
XBmRNA21327	Chr3L	1021223;1024203;1024984;1040540	1023711;1024295;1025093;1040770	-;-;-;-	2923	XBXL10_1g11359	GeneID:398735,Genbank:XM_041585007.1,Xenbase:XB-GENE-5824746	st8sia1.L	ST8 alpha-N-acetyl-neuraminide alpha-2%2C8-sialyltransferase 1 L homeolog%2C transcript variant X1	XM_041585007.1	NA	433	308	367	351	435	327	334	411	588	8.90234	8.42801	8.73039	8.51837	8.74118	8.65031	8.39971	8.72647	9.19508	-0.0656622	0.770741	0.915401	0.185871	0.40796	0.46761	0.120209	0.592501	0.641758
XBmRNA21328	Chr3L	1022121;1024203;1024984;1032009;1040540;1040776	1023711;1024295;1025093;1032153;1040773;1040783	-;-;-;-;-;-	2181	XBXL10_1g11359	GeneID:398735,Genbank:NM_001089619.1,Xenbase:XB-GENE-5824746	st8sia1.L	ST8 alpha-N-acetyl-neuraminide alpha-2%2C8-sialyltransferase 1 L homeolog	NM_001089619.1	The RefSeq transcript has 13 substitutions%2C 1 frameshift%2C 8 non-frameshifting indels compared to this genomic sequence	57	40	33	63	76	44	33	30	64	6.48586	6.14096	6.02227	6.5065	6.64834	6.32615	5.89408	5.851	6.51178	0.412336	0.310462	0.589189	-0.59	0.147108	0.190657	-0.177664	0.666613	0.710291
XBmRNA21353	Chr3L	1603744;1605992;1606146;1606452;1607161;1607735;1609689;1611182;1612552;1613852;1624909	1605775;1606066;1606286;1606537;1607303;1607898;1609808;1611292;1612752;1613926;1625073	-;-;-;-;-;-;-;-;-;-;-	3313	XBXL10_1g11363	GeneID:494683,Genbank:XM_018251105.2,Xenbase:XB-GENE-5826143	bcat1.L	branched chain amino-acid transaminase 1%2C cytosolic L homeolog%2C transcript variant X1	XM_018251105.2	NA	17	29	25	13	15	9	40	36	47	5.5021	5.87311	5.79998	5.29184	5.34756	5.1856	6.05227	5.99792	6.22033	-1.01799	0.0384365	0.158966	1.66288	0.000516914	0.00104496	0.644894	0.151187	0.190713
XBmRNA21354	Chr3L	1603749;1605992;1606146;1606452;1607161;1607735;1609689;1611182;1612552;1613852;1616969	1605775;1606066;1606286;1606537;1607303;1607898;1609808;1611292;1612752;1613926;1617136	-;-;-;-;-;-;-;-;-;-;-	3311	XBXL10_1g11363	GeneID:494683,Genbank:NM_001094525.1,Xenbase:XB-GENE-5826143	bcat1.L	branched chain amino-acid transaminase 1%2C cytosolic L homeolog	NM_001094525.1	The RefSeq transcript has 4 substitutions%2C 2 non-frameshifting indels compared to this genomic sequence	10	12	18	8	7	6	40	64	53	5.19263	5.28155	5.5642	5.04547	4.96699	4.9937	6.05227	6.52164	6.33069	-1.00357	0.0864634	0.271956	2.82745	2.93061e-07	8.5535e-07	1.82389	0.00031577	0.000619737
XBmRNA21355	Chr3L	1626269;1627320;1628748;1628975;1629909;1630073;1630311;1630592;1630801;1631018;1631955;1632925;1633116;1635154;1635479;1636457;1638427;1638896;1639254;1640341;1641177;1645592;1646241;1648695;1650027;1654853;1654979;1655287;1655546;1656798;1657013;1657153;1657988;1658705;1658926;1659237;1659897;1660086;1660459;1660656;1661071	1626421;1627941;1628858;1629155;1629988;1630151;1630469;1630709;1630851;1631095;1632011;1632984;1633180;1635256;1635619;1636558;1638590;1639010;1639416;1640454;1641254;1645676;1646353;1648851;1650105;1654893;1655052;1655391;1655595;1656855;1657073;1657183;1658128;1658839;1659070;1659268;1659950;1660141;1660560;1660754;1661441	+;+;+;+;+;+;+;+;+;+;+;+;+;+;+;+;+;+;+;+;+;+;+;+;+;+;+;+;+;+;+;+;+;+;+;+;+;+;+;+;+	4783	XBXL10_1g11364	GeneID:108710177,Genbank:XM_041585472.1,Xenbase:XB-GENE-6487379	irag2.L	inositol 1%2C4%2C5-triphosphate receptor associated 2 L homeolog	XM_041585472.1	NA	22	26	19	28	14	11	7	7	17	5.67822	5.78867	5.60101	5.79811	5.3077	5.29398	4.96911	4.98636	5.44506	-0.416542	0.493592	0.744005	-0.83827	0.188366	0.237427	-1.25481	0.0465264	0.0653327
XBmRNA21356	Chr3L	1661568;1663953;1665136;1668964;1669253;1669544;1669801;1670011;1670394;1670586;1671118;1671681;1672027;1673316;1674017	1662499;1664066;1665300;1669178;1669439;1669704;1669912;1670296;1670497;1670732;1671255;1671785;1672118;1673421;1674163	-;-;-;-;-;-;-;-;-;-;-;-;-;-;-	3011	XBXL10_1g11365	GeneID:108710703,Genbank:XM_041585796.1,Xenbase:XB-GENE-17339836	dnai7.L	dynein axonemal intermediate chain 7 L homeolog%2C transcript variant X1	XM_041585796.1	NA	4	5	1	0	0	4	12	12	12	4.80197	4.87598	4.46178	4.10353	4.10353	4.83411	5.22543	5.24735	5.24192	-1.27734	0.340595	0.616108	2.98911	0.0197575	0.0310314	1.71177	0.143238	0.181905
XBmRNA21364	Chr3L	1678664;1679627;1680820;1681719	1678993;1679816;1680899;1682735	+;+;+;+	1617	XBXL10_1g11367	GeneID:108710554,Genbank:XM_018251681.2	LOC108710554	uncharacterized LOC108710554	XM_018251681.2	NA	45	14	24	57	32	21	30	17	53	6.26207	5.37048	5.76908	6.40935	5.86576	5.71099	5.8195	5.45133	6.33069	0.316096	0.589185	0.812253	-0.197935	0.733664	0.773998	0.118161	0.840367	0.864354
XBmRNA21365	Chr3L	1684503;1686560;1688143;1688423;1688735;1694031	1685993;1686683;1688302;1688601;1688858;1694189	-;-;-;-;-;-	2237	XBXL10_1g11368	GeneID:100505423,Genbank:XM_041584838.1	LOC100505423	uncharacterized LOC100505423%2C transcript variant X1	XM_041584838.1	NA	7	10	22	13	8	10	9	13	2	5.02099	5.18363	5.70476	5.29184	5.02472	5.24134	5.08099	5.29162	4.57828	-0.401203	0.622917	0.832359	-0.458628	0.583433	0.637478	-0.859831	0.298973	0.351617
XBmRNA21367	Chr3L	1706029;1706234	1706145;1711526	+;+	5410	XBXL10_1g11369	GeneID:108710705,Genbank:XM_018251843.2	LOC108710705	uncharacterized LOC108710705	XM_018251843.2	NA	0	70	62	132	132	16	190	246	212	4.10353	6.67448	6.60597	7.30175	7.24854	5.52246	7.68654	8.05874	7.85935	0.944075	0.483078	0.736186	1.20298	0.369823	0.429574	2.14705	0.110241	0.143602
XBmRNA21368	Chr3L	1734494;1750321;1757927;1759068;1759860	1734710;1750496;1758816;1759206;1760065	+;+;+;+;+	1628	XBXL10_1g11370	GeneID:100125669,Genbank:NM_001105273.1,Xenbase:XB-GENE-994904	rassf8.L	Ras association (RalGDS/AF-6) domain family (N-terminal) member 8 L homeolog	NM_001105273.1	The RefSeq transcript has 11 substitutions%2C 1 non-frameshifting indel compared to this genomic sequence	17	17	11	20	41	14	31	39	52	5.5021	5.49086	5.2633	5.55719	6.06901	5.43699	5.84487	6.06533	6.31293	0.640825	0.227105	0.498714	0.65664	0.190967	0.240414	1.29747	0.0125217	0.0195368
XBmRNA21369	Chr3L	1749412;1750321;1757927;1759068;1759860	1749565;1750496;1758816;1759206;1761542	+;+;+;+;+	3042	XBXL10_1g11370	GeneID:100125669,Genbank:XM_041584797.1,Xenbase:XB-GENE-994904	rassf8.L	Ras association (RalGDS/AF-6) domain family (N-terminal) member 8 L homeolog%2C transcript variant X1	XM_041584797.1	NA	82	102	87	148	125	105	183	181	188	6.85866	7.07845	6.96243	7.43569	7.18621	7.23488	7.64085	7.67695	7.71109	0.410509	0.0610812	0.214853	0.468776	0.0256392	0.0394568	0.879285	4.35255e-05	9.46995e-05
XBmRNA21370	Chr3L	1777724;1780570;1780944;1781489;1781631	1779899;1780681;1781051;1781552;1781818	-;-;-;-;-	2648	XBXL10_1g11371	GeneID:108710706,Genbank:XM_018251844.2	LOC108710706	class E basic helix-loop-helix protein 41	XM_018251844.2	NA	2	10	6	28	52	20	564	551	436	4.59979	5.18363	4.97024	5.79811	6.27991	5.67571	9.09686	9.12037	8.79184	2.38513	1.48552e-07	6.0283e-06	3.89636	6.69184e-38	1.04041e-36	6.28149	5.18697e-48	9.81529e-47
XBmRNA21371	Chr3L	1805537;1810354;1811521;1811871;1812462;1816478;1816752;1818135;1818542;1822549;1824370;1826864;1832670;1833869;1842952;1843791;1844134;1844615;1854365;1854674;1855566;1856830;1857723;1859940;1860269;1865884;1866235;1869029;1869298;1870238;1871343;1871756;1872277;1873025;1877927;1878174;1878473;1878935;1879203;1879551;1879901;1880257;1880655;1880931;1881537;1882032;1883919;1884568;1885053;1885215…	1806730;1810515;1811681;1812036;1812595;1816564;1816941;1818299;1818717;1822674;1824562;1826971;1832789;1834125;1843209;1843971;1844318;1844723;1854473;1854816;1855756;1856950;1857851;1860065;1860520;1866084;1866357;1869154;1869387;1870414;1871508;1871813;1872406;1873218;1878077;1878318;1878724;1879120;1879322;1879723;1880062;1880398;1880815;1881030;1881688;1882073;1884014;1884714;1885136;1885313…	-;-;-;-;-;-;-;-;-;-;-;-;-;-;-;-;-;-;-;-;-;-;-;-;-;-;-;-;-;-;-;-;-;-;-;-;-;-;-;-;-;-;-;-;-;-;-;-;-;-;-;-;-;-;-	9635	XBXL10_1g11372	GeneID:108710178,Genbank:XM_041585473.1	LOC108710178	inositol 1%2C4%2C5-trisphosphate receptor type 2	XM_041585473.1	NA	927	1065	1212	743	760	645	373	434	440	9.94571	10.1152	10.3724	9.52962	9.49732	9.57015	8.54432	8.79905	8.80403	-0.646498	1.27545e-05	0.000282435	-0.864176	1.17818e-08	3.86816e-08	-1.51067	1.00825e-23	7.2605e-23
XBmRNA21376	Chr3L	1927289;1929054;1929373;1929673;1930281;1932089	1927428;1929192;1929490;1929815;1930394;1932687	+;+;+;+;+;+	1253	XBXL10_1g11374	GeneID:108710707,Genbank:XM_018251845.2,Xenbase:XB-GENE-17334281	fgfr1op2.L	FGFR1 oncogene partner 2 L homeolog	XM_018251845.2	NA	91	118	92	156	139	140	237	260	300	6.97143	7.24355	7.02388	7.49819	7.30822	7.57323	7.96037	8.12914	8.30015	0.471933	0.0318399	0.139852	0.788017	0.00017295	0.000372082	1.25995	4.51239e-09	1.41908e-08
XBmRNA21377	Chr3L	1933848;1936005;1941378;1941582;1941840;1942092;1946847	1934543;1936158;1941490;1941703;1941951;1942191;1946994	-;-;-;-;-;-;-	1445	XBXL10_1g11375	GeneID:394346,Genbank:XM_018250764.2,Xenbase:XB-GENE-5883648	endoul.L	endonuclease%2C poly(U) specific like L homeolog	XM_018250764.2	NA	628	644	652	485	547	506	141	168	125	9.40716	9.41785	9.50915	8.94852	9.04862	9.23736	7.33068	7.58658	7.22698	-0.384263	0.0130689	0.0747317	-1.91202	1.45075e-30	1.6646e-29	-2.29629	9.61815e-44	1.54143e-42
XBmRNA21378	Chr3L	1947317;1948668;1950305;1950525;1950943;1952286;1952454;1953835;1954485	1947404;1948799;1950377;1950631;1951072;1952369;1952539;1953934;1956788	+;+;+;+;+;+;+;+;+	3104	XBXL10_1g11376	GeneID:380169,Genbank:NM_001087008.1,Xenbase:XB-GENE-962421	cyb5r3.L	cytochrome b5 reductase 3 L homeolog	NM_001087008.1	The RefSeq transcript has 38 substitutions%2C 7 non-frameshifting indels compared to this genomic sequence	846	804	750	866	919	679	1190	1506	1365	9.81852	9.72381	9.70244	9.74127	9.75972	9.64106	10.1267	10.5145	10.3621	-0.0351507	0.79027	0.926099	0.648774	7.06295e-07	1.9972e-06	0.613623	2.74545e-06	6.76912e-06
XBmRNA21379	Chr3L	1957092	1959404	-	2313	XBXL10_1g11377	GeneID:108710709,Genbank:XM_018251848.2,Xenbase:XB-GENE-17334760	rep15.L	RAB15 effector protein L homeolog	XM_018251848.2	NA	12	7	11	2	5	8	30	32	29	5.29128	5.01331	5.2633	4.58073	4.83633	5.12625	5.8195	5.90196	5.81701	-1.0403	0.145345	0.37795	2.49038	0.000256199	0.000540278	1.45008	0.0213591	0.0319718
XBmRNA21380	Chr3L	1961574;1963663;1963903;1966146;1967078;1967993;1970140;1970343;1970817;1971712;1975238;1980397;1980703;1980992;1982057;1984214;1984528;1984868;1986638;1988470;1991249;1991551;1991808;1996882;1997279;2016742	1963264;1963728;1964082;1966334;1967203;1968115;1970228;1970454;1970967;1971843;1975376;1980556;1980760;1981045;1982178;1984362;1984612;1984929;1986755;1988562;1991380;1991664;1991894;1997087;1997363;2016771	-;-;-;-;-;-;-;-;-;-;-;-;-;-;-;-;-;-;-;-;-;-;-;-;-;-	4553	XBXL10_1g11378	GeneID:447007,Genbank:NM_001093649.1,Xenbase:XB-GENE-6254584	ppfibp2.L	PTPRF interacting protein%2C binding protein 2 (liprin beta 2) L homeolog	NM_001093649.1	The RefSeq transcript has 55 substitutions%2C 8 non-frameshifting indels compared to this genomic sequence	669	636	705	563	614	441	522	552	640	9.49403	9.40071	9.61689	9.15014	9.20537	9.05071	8.99226	9.12283	9.31063	-0.389213	0.00554624	0.0399432	0.0107321	0.939316	0.951217	-0.378481	0.00687194	0.0111577
XBmRNA21381	Chr3L	2071289;2079591;2085918;2094723;2096073;2096332;2097242	2071500;2079948;2086482;2094843;2096244;2096461;2099230	+;+;+;+;+;+;+	3547	XBXL10_1g11379	GeneID:108710715,Genbank:XM_041585801.1	LOC108710715	synaptotagmin-10	XM_041585801.1	NA	12	32	42	16	52	10	12	18	35	5.29128	5.95206	6.23271	5.41392	6.27991	5.24134	5.22543	5.48769	5.9664	-0.272398	0.693017	0.87448	-0.281526	0.68571	0.732094	-0.553924	0.424042	0.479459
XBmRNA21382	Chr3L	2136494;2137358;2137667;2139184;2139457;2143748;2145838;2148511;2148863	2137000;2137430;2137716;2139298;2139569;2143815;2145955;2148591;2148956	-;-;-;-;-;-;-;-;-	1219	XBXL10_1g11380	GeneID:108710713,Genbank:XM_041585802.1	LOC108710713	uncharacterized LOC108710713	XM_041585802.1	NA	72	29	42	16	40	44	36	20	20	6.72151	5.87311	6.23271	5.41392	6.048	6.32615	5.96436	5.55693	5.55024	-0.5567	0.293545	0.572823	-0.510567	0.346263	0.405939	-1.06727	0.0466784	0.065515
XBmRNA21383	Chr3L	2153635;2154217;2155997;2157614;2159709	2153945;2154322;2156146;2157746;2159965	-;-;-;-;-	957	XBXL10_1g11381	GeneID:108710714,Genbank:XM_041585495.1	LOC108710714	guanylyl cyclase inhibitory protein	XM_041585495.1	NA	0	0	0	0	0	0	1350	1144	327	4.10353	4.10353	4.10353	4.10353	4.10353	4.10353	10.3035	10.1285	8.41208	0	1	1	12.2297	1.80782e-12	7.89773e-12	12.1663	2.34847e-12	9.26867e-12
XBmRNA21384	Chr3L	2170965;2178408;2179827;2182864;2184294;2185735;2190577;2190978;2191337;2198900;2199222;2199622;2203285	2171267;2178514;2180416;2183011;2184501;2185912;2190694;2191139;2191510;2199053;2199411;2199709;2204266	+;+;+;+;+;+;+;+;+;+;+;+;+	3402	XBXL10_1g11382	GeneID:443776,Genbank:NM_001091881.1,Xenbase:XB-GENE-6079082	pkp2.L	plakophilin 2 L homeolog	NM_001091881.1	The RefSeq transcript has 24 substitutions%2C 5 non-frameshifting indels compared to this genomic sequence	4272	5004	5475	3087	3341	2597	588	579	557	12.1105	12.3121	12.5186	11.5333	11.5803	11.5304	9.15339	9.18769	9.1215	-0.781986	3.73231e-11	3.23704e-09	-2.46558	7.09176e-90	4.7709e-88	-3.24757	2.03488e-155	4.44482e-153
XBmRNA21391	Chr3L	2246992;2249300;2249511;2249843;2250059;2250249;2250392;2251970;2252208;2252998;2253385;2255813;2256833;2265449	2248345;2249391;2249606;2249966;2250176;2250310;2250494;2252124;2252331;2253081;2253507;2255864;2256977;2265606	-;-;-;-;-;-;-;-;-;-;-;-;-;-	2790	XBXL10_1g11385	GeneID:108710710,Genbank:XM_041585808.1,Xenbase:XB-GENE-17330063	stk38l.L	serine/threonine kinase 38 like L homeolog	XM_041585808.1	NA	164	113	134	160	221	135	126	190	176	7.65359	7.19401	7.45512	7.52843	7.86666	7.52958	7.20103	7.73631	7.63074	0.24715	0.332887	0.609203	-0.133293	0.599141	0.652425	0.113857	0.655849	0.700594
XBmRNA21392	Chr3L	2275564;2276229;2277045;2351837	2276054;2276329;2277159;2351902	-;-;-;-	773	XBXL10_1g11386	GeneID:121401348,Genbank:XM_041585811.1	LOC121401348	mediator of RNA polymerase II transcription subunit 21	XM_041585811.1	NA	1539	1417	1238	1274	1286	1003	991	1399	1385	10.6572	10.5162	10.4022	10.2798	10.2283	10.1841	9.87146	10.4108	10.3826	-0.305437	0.0504132	0.188775	0.0107105	0.945363	0.956117	-0.294727	0.0588401	0.0808024
XBmRNA21393	Chr3L	2303328;2309015;2309792;2311500;2312210;2313129;2314454;2323138;2323432;2324972;2325636	2303533;2309165;2309912;2311671;2312387;2313215;2314534;2323290;2323529;2325134;2326250	+;+;+;+;+;+;+;+;+;+;+	2025	XBXL10_1g11387	GeneID:121401347,Genbank:XM_041585810.1	LOC121401347	transmembrane 7 superfamily member 3-like	XM_041585810.1	NA	174	194	142	209	242	148	182	185	157	7.72585	7.83865	7.52417	7.85454	7.98029	7.64041	7.6342	7.70364	7.49342	0.153946	0.450515	0.709919	-0.260213	0.201524	0.252394	-0.106267	0.60439	0.653076
XBmRNA21394	Chr3L	2339498;2340161;2341938	2339983;2340292;2342105	-;-;-	786	XBXL10_1g11389	GeneID:121401684,Genbank:XM_041587425.1	LOC121401684	mediator of RNA polymerase II transcription subunit 21-like	XM_041587425.1	NA	10	2	6	8	18	6	7	2	6	5.19263	4.59554	4.97024	5.04547	5.45856	4.9937	4.96911	4.58064	4.91866	0.72301	0.435274	0.697393	-1.14476	0.223086	0.276269	-0.421753	0.662053	0.706228
XBmRNA21395	Chr3L	2376360;2377151;2379220;2393320;2395949;2396727;2397481;2398230;2399601;2400921;2403730;2404013;2404888;2405556	2376509;2377201;2379478;2393474;2396099;2396847;2397652;2398407;2399687;2401001;2403882;2404110;2405050;2406167	+;+;+;+;+;+;+;+;+;+;+;+;+;+	2431	XBXL10_1g11391	GeneID:121401120,Genbank:XM_041585474.1	LOC121401120	transmembrane 7 superfamily member 3-like	XM_041585474.1	NA	32	29	35	29	36	26	37	26	28	5.96626	5.87311	6.07213	5.825	5.96023	5.87308	5.98692	5.74212	5.79021	-0.151267	0.70663	0.882375	-0.0788587	0.845036	0.870624	-0.230126	0.566746	0.617529
XBmRNA21396	Chr3L	2454906;2455294;2455565;2455632;2456484;2471874	2455291;2455392;2455629;2455665;2456598;2471951	-;-;-;-;-;-	777	XBXL10_1g11395	GeneID:444367,Genbank:NM_001092469.2,Xenbase:XB-GENE-6255382	med21.L	mediator complex subunit 21 L homeolog	NM_001092469.2	The RefSeq transcript has 1 substitution%2C 2 frameshifts compared to this genomic sequence	11	16	9	67	81	39	48	63	76	5.24324	5.45225	5.15747	6.56756	6.71388	6.21551	6.21167	6.50611	6.68493	2.28924	1.95848e-07	7.66622e-06	-0.0537858	0.888326	0.907614	2.23545	3.68391e-07	9.85029e-07
XBmRNA21397	Chr3L	2483240;2491462;2494070;2494848;2495602;2496355;2497726;2499046;2501902;2502185;2503060;2503728	2483819;2491616;2494220;2494968;2495773;2496532;2497812;2499126;2502054;2502282;2503222;2504338	+;+;+;+;+;+;+;+;+;+;+;+	2550	XBXL10_1g11397	GeneID:108705707,Genbank:XM_041585809.1	LOC108705707	transmembrane 7 superfamily member 3-like	XM_041585809.1	NA	138	94	60	93	128	68	89	92	64	7.44645	6.98796	6.573	6.90905	7.21326	6.75764	6.81796	6.89695	6.51178	-0.0960966	0.775566	0.918418	-0.300362	0.37567	0.435394	-0.396458	0.241886	0.2907
XBmRNA21398	Chr3L	2523596;2524161;2524497;2524721;2525014;2525691;2526119;2526567;2526831;2527350;2527756;2527980;2528359;2528716;2529050	2523910;2524331;2524598;2524915;2525070;2525901;2526276;2526728;2526998;2527450;2527886;2528107;2528452;2528835;2529370	+;+;+;+;+;+;+;+;+;+;+;+;+;+;+	2434	XBXL10_1g11400	GeneID:121401349,Genbank:XM_041585812.1	LOC121401349	DC-STAMP domain-containing protein 2-like	XM_041585812.1	NA	14	2	10	14	10	6	14	8	2	5.38086	4.59554	5.21189	5.3342	5.1293	4.9937	5.31057	5.04529	4.57828	0.111253	0.904248	0.98279	-0.391367	0.673531	0.721006	-0.280113	0.764175	0.798097
XBmRNA21400	Chr3L	2549212;2551079;2551278;2552061;2553413;2553618;2553956;2554430;2555497;2556524;2556810;2557370;2558946;2559190;2563935;2564132;2567702	2550109;2551200;2551368;2552184;2553544;2553746;2554081;2554569;2555543;2556568;2556869;2557439;2559023;2559321;2564007;2564250;2567809	-;-;-;-;-;-;-;-;-;-;-;-;-;-;-;-;-	2494	XBXL10_1g11402	GeneID:734233,Genbank:NM_001095719.1,Xenbase:XB-GENE-17340362	arfgap3.L	ADP ribosylation factor GTPase activating protein 3 L homeolog	NM_001095719.1	The RefSeq transcript has 9 substitutions%2C 3 non-frameshifting indels and aligns at 98%25 coverage compared to this genomic sequence	1948	1859	1734	1195	1490	1252	1261	1305	1534	10.9908	10.8999	10.8779	10.1901	10.4352	10.4956	10.2079	10.313	10.5264	-0.556416	1.8141e-05	0.000380294	-0.0245855	0.85035	0.875283	-0.581001	7.49325e-06	1.76277e-05
XBmRNA21411	Chr3L	2638196;2639260;2640092;2640258	2638800;2639477;2640179;2640915	-;-;-;-	1569	XBXL10_1g11405	GeneID:108710717,Genbank:XM_018251862.2,Xenbase:XB-GENE-17340929	mcat.L	malonyl-CoA-acyl carrier protein transacylase L homeolog	XM_018251862.2	NA	596	607	550	632	725	491	396	606	431	9.33553	9.33679	9.27597	9.30763	9.43253	9.19638	8.62324	9.24976	8.77645	-0.00041491	0.998147	1	-0.434064	0.0155246	0.024885	-0.434479	0.0155008	0.0237719
XBmRNA21412	Chr3L	2649938;2653519;2655106;2657199;2657819;2658278;2659357;2662119;2670733	2653025;2653966;2655305;2657337;2657979;2658517;2659400;2662308;2670805	-;-;-;-;-;-;-;-;-	4583	XBXL10_1g11406	GeneID:496107,Genbank:NM_001095362.1,Xenbase:XB-GENE-480233	ppara.L	peroxisome proliferator activated receptor alpha L homeolog	NM_001095362.1	The RefSeq transcript has 108 substitutions%2C 4 non-frameshifting indels compared to this genomic sequence	62	45	45	57	71	72	362	359	378	6.56905	6.24623	6.29585	6.40935	6.57948	6.8179	8.50499	8.54748	8.60229	0.338605	0.183697	0.439211	2.36796	8.70832e-25	7.62376e-24	2.70657	4.24753e-30	4.01236e-29
XBmRNA21416	Chr3L	2841308;2866224;2882406;2887294	2841419;2866450;2882677;2887860	+;+;+;+	1178	XBXL10_1g11409	GeneID:399364,Genbank:NM_001090733.1,Xenbase:XB-GENE-864808	wnt7b.L	Wnt family member 7B L homeolog	NM_001090733.1	The RefSeq transcript has 1 substitution and aligns at 98%25 coverage compared to this genomic sequence	18	33	22	54	65	47	53	66	46	5.53963	5.97728	5.70476	6.35799	6.49193	6.38831	6.30214	6.55216	6.20099	1.11534	0.00340932	0.0274686	-0.0828829	0.817576	0.848141	1.03245	0.00670668	0.0109064
XBmRNA21417	Chr3L	2925290;2937300;2955104;2957622;2959082;2959324;2963450;2964824;2983118;2986847;2991710	2925581;2937363;2955273;2957730;2959247;2959404;2963614;2964920;2983200;2987032;2991889	-;-;-;-;-;-;-;-;-;-;-	1593	XBXL10_1g11410	GeneID:100049766,Genbank:XM_041585821.1,Xenbase:XB-GENE-6253933	atxn10.L	ataxin 10 L homeolog	XM_041585821.1	NA	301	333	225	358	328	281	548	786	646	8.42067	8.53025	8.09295	8.54433	8.36957	8.45078	9.0579	9.60665	9.32338	0.106633	0.584421	0.808646	0.957487	5.64741e-07	1.60798e-06	1.06412	3.02151e-08	8.91438e-08
XBmRNA21424	Chr3L	3068256;3070327;3071930;3075046;3076553;3077192;3083808	3068761;3070493;3072157;3075164;3076897;3077273;3083963	-;-;-;-;-;-;-	1603	XBXL10_1g11413	GeneID:734779,Genbank:NM_001096247.1,Xenbase:XB-GENE-1014142	ribc2.L	RIB43A domain with coiled-coils 2 L homeolog	NM_001096247.1	The RefSeq transcript has 8 substitutions%2C 1 non-frameshifting indel compared to this genomic sequence	243	216	249	173	152	128	264	198	175	8.14423	7.97289	8.22256	7.62249	7.41277	7.4661	8.09679	7.78708	7.62383	-0.715943	0.000623709	0.00718911	0.410338	0.05079	0.0735916	-0.305605	0.137967	0.175944
XBmRNA21425	Chr3L	3084443;3087689;3088877;3094395;3095247;3097042;3097440;3098704;3099299;3099966;3101120;3101672;3101942;3102304;3102881;3103141;3103455;3106041;3106886;3107073;3108295;3111340;3111890;3112828;3113413	3084572;3087877;3088989;3094598;3095485;3097300;3097580;3098786;3099506;3100151;3101299;3101818;3102079;3102420;3102987;3103282;3103600;3106194;3106984;3107226;3108449;3111491;3111959;3112938;3113955	+;+;+;+;+;+;+;+;+;+;+;+;+;+;+;+;+;+;+;+;+;+;+;+;+	4167	XBXL10_1g11414	GeneID:108710719,Genbank:XM_018251865.2,Xenbase:XB-GENE-17340451	smc1b.L	structural maintenance of chromosomes 1B L homeolog	XM_018251865.2	NA	34	36	16	18	10	18	6	10	4	6.01651	6.05005	5.48666	5.48794	5.1293	5.6017	4.90657	5.15202	4.77197	-0.937311	0.125694	0.346673	-1.30459	0.0529032	0.0763596	-2.2419	0.000664881	0.00125093
XBmRNA21427	Chr3L	3131455;3132482;3133884;3134191;3134555;3136616	3132241;3132614;3133960;3134446;3134689;3136721	-;-;-;-;-;-	1494	XBXL10_1g11416	GeneID:398743,Genbank:NM_001089627.1,Xenbase:XB-GENE-6255443	upk3a.L	uroplakin 3A L homeolog	NM_001089627.1	The RefSeq transcript has 5 substitutions%2C 3 non-frameshifting indels compared to this genomic sequence	790	670	770	238	216	525	206	126	166	9.72353	9.4722	9.73889	8.01739	7.83821	9.28764	7.78578	7.24759	7.56013	-1.19119	0.000323837	0.00423791	-1.12588	0.000811233	0.00159091	-2.31707	4.31863e-12	1.67381e-11
XBmRNA21445	Chr3L	3384748;3388617;3388940;3392359;3394468;3395679;3395979;3396493;3399071;3399469;3400604;3400841;3407706	3385113;3388720;3389068;3392436;3394541;3395783;3396077;3396579;3399202;3399556;3400735;3400943;3407909	-;-;-;-;-;-;-;-;-;-;-;-;-	1701	XBXL10_1g11430	GeneID:432235,Genbank:NM_001091684.1,Xenbase:XB-GENE-6255742	arhgap8.L	Rho GTPase activating protein 8 L homeolog	NM_001091684.1	The RefSeq transcript has 13 substitutions compared to this genomic sequence	454	556	497	429	538	338	93	112	112	8.96602	9.21701	9.13805	8.7841	9.02621	8.69418	6.86485	7.11369	7.10246	-0.286753	0.0881524	0.275223	-2.10857	9.53842e-31	1.10737e-29	-2.39532	1.88555e-39	2.55249e-38
XBmRNA21451	Chr3L	3543733;3571245;3574935;3578239;3588221	3544281;3571344;3575148;3578520;3588955	+;+;+;+;+	1880	XBXL10_1g11432	GeneID:100381046,Genbank:XM_018251875.2,Xenbase:XB-GENE-6462051	shisal1.L	shisa like 1 L homeolog%2C transcript variant X2	XM_018251875.2	NA	5	16	9	15	29	30	184	221	135	4.88256	5.45225	5.15747	5.37484	5.78975	5.98873	7.64747	7.9237	7.31577	1.25525	0.00937951	0.058685	2.77068	1.33906e-11	5.52005e-11	4.02593	1.38967e-18	7.80802e-18
XBmRNA21458	Chr3L	3647378;3647973;3648447;3648639;3649561;3650257;3651511;3651715;3652238;3652529;3653067;3653289;3654346;3654876	3647573;3648360;3648514;3648709;3649647;3650328;3651639;3651802;3652368;3652635;3653154;3653390;3654453;3655066	-;-;-;-;-;-;-;-;-;-;-;-;-;-	1826	XBXL10_1g11435	GeneID:379807,Genbank:XM_041584939.1,Xenbase:XB-GENE-6254691	samm50.L	SAMM50 sorting and assembly machinery component L homeolog%2C transcript variant X1	XM_041584939.1	NA	0	1	3	1	2	1	9	17	15	4.10353	4.45227	4.72092	4.44173	4.56996	4.47173	5.08099	5.45133	5.36864	-0.0892936	0.948456	1	3.29332	0.00609884	0.0104429	3.20402	0.00743821	0.0120099
XBmRNA21460	Chr3L	3656903;3658067;3659194;3659489;3660219;3660659;3662996;3663180;3668471	3657790;3658183;3659326;3659695;3660279;3660871;3663061;3663412;3668673	-;-;-;-;-;-;-;-;-	2121	XBXL10_1g11436	GeneID:447273,Genbank:NM_001093980.1,Xenbase:XB-GENE-5855148	pnpla3.L	patatin like phospholipase domain containing 3 L homeolog	NM_001093980.1	The RefSeq transcript has 17 substitutions%2C 2 non-frameshifting indels and aligns at 98%25 coverage compared to this genomic sequence	763	780	709	652	775	730	2159	2335	1251	9.67539	9.68185	9.6247	9.35024	9.52422	9.74129	10.9663	11.1353	10.2397	-0.119129	0.564256	0.795108	1.32229	1.18017e-10	4.59626e-10	1.20316	4.51072e-09	1.41881e-08
XBmRNA21461	Chr3L	3675780;3683660;3684136;3684737;3685626;3685840;3687857	3676458;3683790;3684216;3684863;3685720;3685978;3688478	+;+;+;+;+;+;+	1874	XBXL10_1g11437	GeneID:447377,Genbank:NM_001094084.1,Xenbase:XB-GENE-979817	sult4a1.L	sulfotransferase family 4A member 1 L homeolog	NM_001094084.1	The RefSeq transcript has 8 substitutions%2C 3 non-frameshifting indels compared to this genomic sequence	18	14	29	33	36	26	358	336	347	5.53963	5.37048	5.91616	5.92697	5.96023	5.87308	8.49041	8.4606	8.4897	0.56245	0.0835036	0.265916	3.37769	1.38318e-35	1.97838e-34	3.94014	2.34295e-41	3.40903e-40
XBmRNA21466	Chr3L	3925820;3930103;3930374;3930676;3932347;3932663;3932916;3933787;3934113;3934953;3935401;3935591;3936665;3937571	3926090;3930281;3930572;3930835;3932480;3932739;3933032;3933981;3934224;3935104;3935482;3935659;3936803;3938369	+;+;+;+;+;+;+;+;+;+;+;+;+;+	2685	XBXL10_1g11440	GeneID:108710725,Genbank:XM_018251878.2,Xenbase:XB-GENE-6487141	ttll12.L	tubulin tyrosine ligase like 12 L homeolog%2C transcript variant X1	XM_018251878.2	NA	1	4	1	6	0	2	12	14	15	4.4553	4.79605	4.46178	4.92279	4.10353	4.62285	5.22543	5.33397	5.36864	0.363829	0.76946	0.914555	2.27216	0.0415096	0.0614122	2.63599	0.0223583	0.0333377
XBmRNA21469	Chr3L	3941754;3943151;3943415;3945677	3942087;3943289;3943607;3945718	-;-;-;-	708	XBXL10_1g11441	GeneID:379917,Genbank:NM_001086756.1,Xenbase:XB-GENE-5863710	tspo.L	translocator protein L homeolog	NM_001086756.1	NA	600	479	393	440	423	444	650	834	633	9.34468	9.01489	8.82168	8.81792	8.70398	9.05988	9.28992	9.68858	9.2956	-0.224776	0.24376	0.517726	0.605642	0.00158168	0.00296826	0.380865	0.0464324	0.0652058
XBmRNA21471	Chr3L	3948062;3948468;3949791;3952565;3953140	3948425;3948784;3949902;3952674;3953276	-;-;-;-;-	1040	XBXL10_1g11442	GeneID:100036973,Genbank:XM_041585845.1,Xenbase:XB-GENE-5904322	cdpf1.L	cysteine rich%2C DPF motif domain containing 1 L homeolog%2C transcript variant X2	XM_041585845.1	NA	20	12	13	15	7	7	0	14	7	5.61106	5.28155	5.35861	5.37484	4.96699	5.0626	4.10353	5.33397	4.98209	-0.707258	0.436977	0.698729	-0.524873	0.575741	0.630085	-1.23213	0.182295	0.225848
XBmRNA21470	Chr3L	3948062;3949791;3952565;3967998	3948784;3949902;3952674;3968138	-;-;-;-	1086	XBXL10_1g11442	GeneID:100036973,Genbank:XM_018250519.2,Xenbase:XB-GENE-5904322	cdpf1.L	cysteine rich%2C DPF motif domain containing 1 L homeolog%2C transcript variant X1	XM_018250519.2	NA	27	44	37	12	15	15	9	24	16	5.83087	6.22585	6.1201	5.24756	5.34756	5.48058	5.08099	5.68366	5.40756	-1.41965	0.0082565	0.0534708	0.138552	0.804056	0.836636	-1.28109	0.0157906	0.0241828
XBmRNA21472	Chr3L	3953343;3953827;3956444;3956615;3956983;3957767;3958458;3959352;3961062;3961287;3962994;3963235;3963501;3965160	3953394;3953904;3956525;3956786;3957156;3957842;3958577;3959411;3961100;3961368;3963159;3963394;3963574;3965424	+;+;+;+;+;+;+;+;+;+;+;+;+;+	1600	XBXL10_1g11443	GeneID:100037185,Genbank:NM_001097877.1,Xenbase:XB-GENE-5833300	ttc38.L	tetratricopeptide repeat domain 38 L homeolog	NM_001097877.1	NA	74	84	85	73	123	74	160	141	121	6.75006	6.86587	6.93707	6.65428	7.16788	6.84706	7.47945	7.37819	7.18983	0.0736121	0.785398	0.923404	0.572198	0.0299249	0.0454434	0.64581	0.014804	0.0227882
XBmRNA21473	Chr3L	3968165;3971184;3971436;3972079;3973365	3968904;3971351;3971591;3972249;3973666	+;+;+;+;+	1537	XBXL10_1g11444	GeneID:121401362,Genbank:XM_041585843.1	LOC121401362	tyrosine--tRNA ligase%2C mitochondrial-like%2C transcript variant X1	XM_041585843.1	NA	122	103	75	101	81	88	69	108	70	7.30206	7.08936	6.8028	6.99911	6.71388	7.03564	6.55594	7.07295	6.60112	-0.207197	0.496073	0.746091	-0.214471	0.484475	0.542623	-0.421668	0.167571	0.209247
XBmRNA21480	Chr3L	4018949;4021227;4021605;4021911;4023216;4025659;4025784;4026279;4027321;4027463;4028294;4028716;4029968;4032666;4037046;4042961;4067038	4021149;4021367;4021748;4022036;4023311;4025689;4025956;4026425;4027379;4027601;4028450;4028861;4030054;4033194;4037214;4043104;4067214	-;-;-;-;-;-;-;-;-;-;-;-;-;-;-;-;-	4666	XBXL10_1g11446	GeneID:108710726,Genbank:XM_041585848.1,Xenbase:XB-GENE-17332192	fgd4.L	FYVE%2C RhoGEF and PH domain containing 4 L homeolog%2C transcript variant X3	XM_041585848.1	NA	19	19	16	31	32	16	14	21	16	5.57592	5.56418	5.48666	5.87706	5.86576	5.52246	5.31057	5.58997	5.40756	0.461095	0.358946	0.632993	-0.68759	0.173128	0.220434	-0.226495	0.660835	0.705154
XBmRNA21488	Chr3L	4109714;4115427;4119213;4119559;4123048;4125727;4136732;4164822	4112759;4115634;4119364;4120638;4123482;4125879;4136944;4165383	-;-;-;-;-;-;-;-	5849	XBXL10_1g11447	GeneID:108710727,Genbank:XM_018251883.2	LOC108710727	protein bicaudal D homolog 1%2C transcript variant X1	XM_018251883.2	NA	32	24	10	28	18	12	19	21	18	5.96626	5.72885	5.21189	5.79811	5.45856	5.34393	5.49634	5.58997	5.48127	-0.261993	0.647671	0.84623	-0.0638489	0.911873	0.928295	-0.325841	0.569421	0.620252
XBmRNA21498	Chr3L	4350068;4354149;4354498;4356112;4356666;4356943;4357964	4350152;4354309;4354597;4356241;4356804;4357885;4358848	+;+;+;+;+;+;+	2443	XBXL10_1g11451	GeneID:734529,Genbank:NM_001096009.1,Xenbase:XB-GENE-995758	sinhcaf.L	SIN3-HDAC complex associated factor L homeolog	NM_001096009.1	The RefSeq transcript has 60 substitutions%2C 1 non-frameshifting indel compared to this genomic sequence	2367	1959	1785	1848	1724	1482	257	338	385	11.2676	10.9742	10.919	10.8041	10.6408	10.7336	8.06265	8.46837	8.62654	-0.340326	0.0339313	0.146172	-2.44405	4.08501e-49	9.07991e-48	-2.78438	2.25768e-63	6.77035e-62
XBmRNA21504	Chr3L	4459265;4460944;4461090;4461856;4463237;4463772;4464165;4464503;4466086;4466278;4467967;4468460;4468636;4469027;4471802	4460851;4461009;4461241;4461903;4463338;4463913;4464352;4464587;4466182;4466423;4468050;4468552;4468750;4469160;4471913	-;-;-;-;-;-;-;-;-;-;-;-;-;-;-	3151	XBXL10_1g11455	GeneID:398284,Genbank:NM_001088723.1,Xenbase:XB-GENE-995747	slc37a3.L	solute carrier family 37 member 3 L homeolog	NM_001088723.1	The RefSeq transcript has 14 substitutions%2C 1 non-frameshifting indel compared to this genomic sequence	1465	1593	1537	1347	1579	1222	2402	2873	3048	10.5876	10.6814	10.7073	10.3581	10.5169	10.4614	11.1177	11.4303	11.5003	-0.217621	0.0848572	0.268583	0.928567	1.36247e-13	6.46627e-13	0.710947	1.38504e-08	4.20048e-08
XBmRNA21508	Chr3L	4475349;4479480;4480029;4482319	4475562;4479775;4480212;4483595	+;+;+;+	1971	XBXL10_1g11456	GeneID:735212,Genbank:NM_001096665.1,Xenbase:XB-GENE-6254087	rab19.L	RAB19%2C member RAS oncogene family L homeolog	NM_001096665.1	The RefSeq transcript has 41 substitutions%2C 3 non-frameshifting indels compared to this genomic sequence	23	14	15	8	14	6	132	83	91	5.71038	5.37048	5.44569	5.04547	5.3077	4.9937	7.25433	6.78715	6.87443	-0.975608	0.0509067	0.19026	3.38011	3.75344e-13	1.72806e-12	2.4045	1.62109e-08	4.88704e-08
XBmRNA21511	Chr3L	4489568;4496625;4498274;4500308;4501283;4502260;4502540;4504294	4489915;4496766;4498384;4500522;4501491;4502462;4502668;4504525	-;-;-;-;-;-;-;-	1589	XBXL10_1g11457	GeneID:108710734,Genbank:XM_041585861.1	LOC108710734	probable E3 ubiquitin-protein ligase makorin-1%2C transcript variant X1	XM_041585861.1	NA	15	9	7	12	11	9	21	23	14	5.42285	5.13049	5.03743	5.24756	5.17722	5.1856	5.56239	5.65328	5.32818	-0.0216542	0.973254	1	0.780034	0.209139	0.260878	0.75838	0.223147	0.270347
XBmRNA21512	Chr3L	4489922;4494572	4494195;4495078	-;-	4781	XBXL10_1g11458	GeneID:121401364,Genbank:XM_041585860.1	LOC121401364	uncharacterized LOC121401364	XM_041585860.1	NA	70	21	49	36	88	43	53	68	66	6.69235	5.63294	6.37559	5.99825	6.80066	6.30476	6.30214	6.58201	6.54222	0.162864	0.727724	0.8921	0.104025	0.822538	0.851709	0.26689	0.566901	0.61766
XBmRNA21513	Chr3L	4507332;4511353;4511653;4512122;4513415;4513789;4514189;4514898;4515179;4515382;4517099;4518050;4518789;4519022;4520560;4520889;4521776;4522104;4523164	4507470;4511441;4511767;4512296;4513526;4513895;4514315;4515018;4515264;4515524;4517158;4518116;4518883;4519150;4520674;4521026;4521936;4522192;4523700	+;+;+;+;+;+;+;+;+;+;+;+;+;+;+;+;+;+;+	2605	XBXL10_1g11459	GeneID:108710735,Genbank:XM_018251896.2	LOC108710735	pseudouridine-metabolizing bifunctional protein C1861.05	XM_018251896.2	NA	86	111	125	151	109	125	189	212	232	6.90992	7.1737	7.37318	7.45945	7.03239	7.43801	7.68011	7.87179	7.97212	0.197036	0.431968	0.694622	0.629034	0.0100393	0.0165758	0.82607	0.000803731	0.0014961
XBmRNA21520	Chr3L	4641749;4644794;4645036;4648355	4642102;4644869;4645155;4648684	-;-;-;-	880	XBXL10_1g11464	GeneID:108710738,Genbank:XM_018251901.2	LOC108710738	cell cycle regulator of non-homologous end joining	XM_018251901.2	NA	232	253	239	288	288	250	305	347	354	8.08521	8.1736	8.16998	8.26084	8.20154	8.29875	8.28187	8.50281	8.51591	0.123794	0.435125	0.697362	0.204107	0.190883	0.240325	0.327901	0.0369242	0.0527834
XBmRNA21521	Chr3L	4653540;4655263;4656349;4656777;4660250;4664261;4665498;4675325;4679017;4680374;4680794;4688709;4690122;4693128;4693554;4699218	4653838;4655460;4656461;4656885;4660418;4664355;4665648;4675518;4679169;4680560;4680918;4688791;4690329;4693307;4693701;4699372	-;-;-;-;-;-;-;-;-;-;-;-;-;-;-;-	2567	XBXL10_1g11465	GeneID:108710182,Genbank:XM_041585867.1,Xenbase:XB-GENE-6488359	wdr91.L	WD repeat domain 91 L homeolog	XM_041585867.1	NA	618	557	509	685	799	491	508	546	606	9.38516	9.21946	9.17045	9.4179	9.56624	9.19638	8.95563	9.10801	9.23613	0.149065	0.328406	0.605021	-0.315736	0.0385091	0.057323	-0.166671	0.276363	0.327749
XBmRNA21522	Chr3L	4699369;4712152;4713588;4717479;4718174;4718696;4719667;4720934	4699474;4712228;4713660;4717637;4718462;4718772;4719754;4721798	+;+;+;+;+;+;+;+	1734	XBXL10_1g11466	GeneID:108704364,Genbank:XM_041585868.1	LOC108704364	uncharacterized LOC108704364	XM_041585868.1	NA	5	14	4	19	12	16	14	0	9	4.88256	5.37048	4.81466	5.52312	5.22274	5.52246	5.31057	4.10353	5.09553	0.991003	0.300344	0.579811	-1.1407	0.233226	0.287118	-0.149699	0.878744	0.896943
XBmRNA21539	Chr3L	4824881;4828542;4831876;4835829;4840431;4841816;4842333;4843073;4845371;4846287;4846509;4849762;4850743;4851058;4852883;4853797;4853994;4854260;4854691;4856097;4856816;4858114;4859316;4859591;4861854;4862148;4862401;4863756;4864610;4865391;4866268;4866718;4867083;4874292;4874837;4874868;4875832;4876051;4876167;4877044;4878020;4878321;4880072;4880280;4881626	4825220;4828684;4832047;4835973;4840590;4842044;4842497;4843239;4845487;4846424;4846659;4849967;4850925;4851108;4853092;4853896;4854131;4854449;4854811;4856178;4856980;4858238;4859430;4859740;4861925;4862305;4862481;4863947;4864880;4865489;4866416;4866909;4867204;4874430;4874866;4874964;4875913;4876165;4876175;4877170;4878186;4878444;4880197;4880356;4881902	+;+;+;+;+;+;+;+;+;+;+;+;+;+;+;+;+;+;+;+;+;+;+;+;+;+;+;+;+;+;+;+;+;+;+;+;+;+;+;+;+;+;+;+;+	6469	XBXL10_1g11474	GeneID:108704341,Genbank:XM_041585880.1,Xenbase:XB-GENE-17335254	nup205.L	nucleoporin 205kDa L homeolog	XM_041585880.1	The sequence of the model RefSeq transcript was modified relative to this genomic sequence to represent the inferred CDS: deleted 2 bases in 2 codons	3737	3083	3014	3622	3830	2939	1855	2063	2156	11.919	11.6194	11.6643	11.7614	11.7753	11.707	10.7514	10.9595	11.0078	0.00793944	0.946483	1	-0.849333	8.84138e-13	3.94691e-12	-0.841394	1.45973e-12	5.83662e-12
XBmRNA21542	Chr3L	4909001;4910935;4911263;4911546;4911878;4912571;4912818;4913295;4916268;4916640;4916998;4921049;4923035;4924140	4909614;4911072;4911424;4911676;4911984;4912672;4912919;4913414;4916452;4916714;4917037;4921185;4923163;4924526	-;-;-;-;-;-;-;-;-;-;-;-;-;-	2429	XBXL10_1g11478	GeneID:108704340,Genbank:XM_041585480.1,Xenbase:XB-GENE-22062683	slc13a4.L	solute carrier family 13 member 4 L homeolog	XM_041585480.1	NA	1	4	2	0	3	3	123	138	77	4.4553	4.79605	4.60889	4.10353	4.67356	4.73789	7.1736	7.35302	6.69841	-0.28061	0.759537	0.910035	5.72811	1.05877e-14	5.42665e-14	5.4475	1.42097e-14	6.4185e-14
XBmRNA21543	Chr3L	4927401;4928957;4935582	4928627;4929057;4935906	-;-;-	1653	XBXL10_1g11479	GeneID:108704360,Genbank:XM_018240863.2	LOC108704360	protein FAM180A	XM_018240863.2	NA	25	16	8	14	11	14	12	6	2	5.77216	5.45225	5.09954	5.3342	5.17722	5.43699	5.22543	4.92263	4.57828	-0.373587	0.614872	0.827489	-1.06853	0.172439	0.219747	-1.44212	0.0632794	0.0863558
XBmRNA21545	Chr3L	4988150;5003642;5005004;5021589	4988891;5003725;5005117;5021796	-;-;-;-	1148	XBXL10_1g11481	GeneID:108704359,Genbank:XM_018240862.2,Xenbase:XB-GENE-17340289	mtpn.L	myotrophin L homeolog	XM_018240862.2	NA	1337	1251	1242	1553	1609	1124	1737	2326	2062	10.4588	10.3409	10.4068	10.5584	10.5434	10.3438	10.6585	11.1298	10.9446	0.0847367	0.543635	0.78124	0.447273	0.00127005	0.00241676	0.53201	0.000129127	0.000265625
XBmRNA21547	Chr3L	5237056;5316911	5237124;5318866	+;+	2025	XBXL10_1g11483	GeneID:108704358,Genbank:XM_018240861.2,Xenbase:XB-GENE-17342752	chrm2.L	cholinergic receptor%2C muscarinic 2 L homeolog	XM_018240861.2	NA	0	0	0	0	0	0	3	30	43	4.10353	4.10353	4.10353	4.10353	4.10353	4.10353	4.67498	5.851	6.14118	0	1	1	7.03453	0.0125248	0.0203771	6.97113	0.0133415	0.0207197
XBmRNA21548	Chr3L	5385283;5399627;5403250;5403704;5423747	5387423;5399788;5403423;5403801;5423991	-;-;-;-;-	2820	XBXL10_1g11484	GeneID:444715,Genbank:NM_001092817.1,Xenbase:XB-GENE-865472	ptn.L	pleiotrophin L homeolog	NM_001092817.1	The RefSeq transcript has 22 substitutions%2C 9 non-frameshifting indels and aligns at 92%25 coverage compared to this genomic sequence	33	110	69	174	81	138	839	860	660	5.99164	7.16343	6.71546	7.62948	6.71388	7.55593	9.64062	9.73109	9.35272	0.847812	0.0177267	0.0928875	2.48365	5.8553e-13	2.6516e-12	3.33147	2.50775e-21	1.61933e-20
XBmRNA21553	Chr3L	5436522;5437465;5440244;5442656;5455235;5456221;5460007;5460992;5463635;5465627;5466280;5467075;5470105;5473757;5474684;5475011;5475662;5476191;5482243;5482594;5483100;5483390;5484178;5484380;5484874;5486084;5489684;5491369;5494462;5495103;5495556;5495954;5555457	5437108;5437564;5440280;5442776;5455272;5456246;5460135;5461119;5463675;5465696;5466318;5467154;5470205;5473956;5474795;5475084;5475724;5476246;5482321;5482731;5483213;5483450;5484260;5484475;5484948;5486200;5489755;5491434;5494518;5495177;5495651;5496053;5555752	-;-;-;-;-;-;-;-;-;-;-;-;-;-;-;-;-;-;-;-;-;-;-;-;-;-;-;-;-;-;-;-;-	3527	XBXL10_1g11486	GeneID:108704339,Genbank:XM_041585888.1	LOC108704339	diacylglycerol kinase iota%2C transcript variant X8	XM_041585888.1	NA	0	0	0	0	0	0	5	24	20	4.10353	4.10353	4.10353	4.10353	4.10353	4.10353	4.83814	5.68366	5.55024	0	1	1	6.39949	0.000267953	0.000563653	6.33611	0.000308111	0.000605914
XBmRNA21561	Chr3L	5565585;5567399;5568639;5568888;5569111;5570596;5570921;5571178;5571468;5572042;5576328;5601836	5567197;5567612;5568768;5568987;5569179;5570654;5571067;5571365;5571555;5572229;5576547;5602429	-;-;-;-;-;-;-;-;-;-;-;-	3610	XBXL10_1g11487	GeneID:100037168,Genbank:NM_001097864.1,Xenbase:XB-GENE-996214	creb3l2.L	cAMP responsive element binding protein 3-like 2 L homeolog	NM_001097864.1	The RefSeq transcript has 12 substitutions%2C 3 non-frameshifting indels compared to this genomic sequence	4	2	5	12	7	3	35	36	12	4.80197	4.59554	4.89665	5.24756	4.96699	4.73789	5.94137	5.99792	5.24192	0.899063	0.29796	0.57767	1.8606	0.0148005	0.0238016	2.75966	0.00077801	0.00145189
XBmRNA21563	Chr3L	5615545;5616205;5617785;5618713;5619830;5620242;5625250	5615720;5616293;5617875;5618853;5619884;5620293;5625378	-;-;-;-;-;-;-	733	XBXL10_1g11488	GeneID:397915,Genbank:NM_001101771.1,Xenbase:XB-GENE-6252172	ssbp1.L	single-stranded DNA binding protein 1%2C mitochondrial L homeolog	NM_001101771.1	The RefSeq transcript has 1 substitution%2C 3 non-frameshifting indels compared to this genomic sequence	1050	1470	1241	1397	1326	1022	1248	1480	1329	10.1197	10.568	10.4056	10.4093	10.2713	10.2103	10.1934	10.49	10.3246	-0.0785779	0.590382	0.813016	0.0424831	0.770817	0.807751	-0.0360948	0.804484	0.833503
XBmRNA21566	Chr3L	5643800;5648825;5650515;5651758;5652094;5652414;5653334;5654493;5655980	5644056;5648924;5650673;5651905;5652232;5652545;5653484;5654561;5658480	+;+;+;+;+;+;+;+;+	3656	XBXL10_1g11490	GeneID:734634,Genbank:NM_001096109.1,Xenbase:XB-GENE-6255585	dennd11.L	DENN domain containing 11 L homeolog	NM_001096109.1	The RefSeq transcript has 68 substitutions%2C 3 non-frameshifting indels compared to this genomic sequence	885	862	882	819	945	765	1121	1310	1386	9.88116	9.82042	9.92756	9.66402	9.79842	9.80625	10.0432	10.3184	10.3836	-0.124139	0.335005	0.610413	0.515197	5.54903e-05	0.000127142	0.391057	0.00218894	0.00384254
XBmRNA21567	Chr3L	5662753;5663430;5663780;5664307;5664576;5664893;5666441;5666756;5667125;5672914;5674299;5679271;5684743;5685794	5663290;5663514;5663850;5664364;5664655;5664962;5666531;5666792;5667217;5672989;5674378;5679310;5684878;5685943	-;-;-;-;-;-;-;-;-;-;-;-;-;-	1605	XBXL10_1g11491	GeneID:108704355,Genbank:XM_018240858.2,Xenbase:XB-GENE-17343632	agk.L	acylglycerol kinase L homeolog	XM_018240858.2	NA	41	43	56	44	58	47	98	98	114	6.17811	6.20515	6.50453	6.17063	6.38199	6.38831	6.92131	6.96559	7.12235	0.0202995	0.948016	1	0.975757	0.00105961	0.00204579	0.996056	0.00087742	0.00162506
XBmRNA21571	Chr3L	5849169;5851022;5852145	5849487;5851249;5852900	+;+;+	1303	XBXL10_1g11493	GeneID:495310,Genbank:NM_001094977.1,Xenbase:XB-GENE-6253978	mrps33.L	mitochondrial ribosomal protein S33 L homeolog	NM_001094977.1	The RefSeq transcript has 3 substitutions and aligns at 98%25 coverage compared to this genomic sequence	725	550	456	554	562	429	555	730	664	9.6048	9.20224	9.02149	9.12827	9.08523	9.01344	9.07508	9.50478	9.36099	-0.234115	0.204717	0.468935	0.262508	0.154172	0.198788	0.0283937	0.87723	0.895501
XBmRNA21572	Chr3L	5857891;5860698;5862833;5864323;5864601;5865147;5866716;5868646;5869561;5870102;5871053;5871291;5873213;5873571;5874067;5874440;5874694;5875368;5876511;5878883	5858133;5860799;5863087;5864426;5864703;5865295;5866835;5868802;5869600;5870221;5871192;5871408;5873297;5873747;5874113;5874558;5874825;5875502;5876664;5881304	+;+;+;+;+;+;+;+;+;+;+;+;+;+;+;+;+;+;+;+	4922	XBXL10_1g11494	GeneID:447268,Genbank:XM_041585156.1,Xenbase:XB-GENE-17346700	braf.L	B-Raf proto-oncogene%2C serine/threonine kinase L homeolog%2C transcript variant X1	XM_041585156.1	NA	62	72	80	87	103	76	211	331	288	6.56905	6.70351	6.87157	6.83745	6.97004	6.87563	7.81542	8.44099	8.24745	0.240212	0.364104	0.637641	1.56953	3.81917e-10	1.41959e-09	1.80974	1.10433e-12	4.44774e-12
XBmRNA21581	Chr3L	6036661;6037299;6038816;6038992;6039278;6040106;6040707;6041266;6042272;6043085;6045468	6036801;6038250;6038889;6039039;6039325;6040193;6040746;6041338;6042309;6043326;6046752	-;-;-;-;-;-;-;-;-;-;-	3029	XBXL10_1g11500	GeneID:121401369,Genbank:XM_041585899.1	LOC121401369	golgin subfamily A member 6-like protein 22	XM_041585899.1	NA	11	15	11	8	8	6	10	11	4	5.24324	5.41217	5.2633	5.04547	5.02472	4.9937	5.13178	5.20091	4.77197	-0.820114	0.263612	0.538889	0.108019	0.885747	0.905345	-0.712095	0.326243	0.380051
XBmRNA21586	Chr3L	6172363;6225710;6274522;6293119;6302661;6310856;6358184;6369172;6370253;6378122;6381031;6381381;6385050;6385793;6386905	6173760;6225899;6274817;6293201;6302784;6311027;6358288;6369284;6370378;6378277;6381194;6381659;6385196;6385988;6389385	+;+;+;+;+;+;+;+;+;+;+;+;+;+;+	6030	XBXL10_1g11504	GeneID:108704366,Genbank:XM_018240869.2	LOC108704366	LARGE xylosyl- and glucuronyltransferase 1%2C transcript variant X1	XM_018240869.2	NA	1	6	0	0	0	0	23	41	45	4.4553	4.94775	4.10353	4.10353	4.10353	4.10353	5.62471	6.10835	6.18136	-3.7118	0.0163458	0.0879313	7.54685	2.01464e-07	5.97369e-07	3.83505	0.000147596	0.000301827
XBmRNA21589	Chr3L	6406361;6437064;6443120;6459389;6473799;6476483;6548680;6571379;6573507;6575416;6575735;6576659;6577329;6578696	6406459;6437474;6443177;6459480;6473955;6476572;6548742;6571521;6573581;6575518;6575875;6576749;6577611;6580764	+;+;+;+;+;+;+;+;+;+;+;+;+;+	3875	XBXL10_1g11506	GeneID:373811,Genbank:XM_018240835.2,Xenbase:XB-GENE-5793911	syn3.L	synapsin III L homeolog%2C transcript variant X1	XM_018240835.2	NA	10	25	32	5	6	10	216	327	294	5.19263	5.75914	5.99658	4.85304	4.9046	5.24134	7.84447	8.42512	8.27404	-1.72869	0.000559376	0.00659622	5.22303	1.69858e-28	1.77408e-27	3.49434	7.59855e-19	4.32843e-18
XBmRNA21591	Chr3L	6487828;6489912;6490381;6497517;6521799	6488551;6490033;6490492;6497599;6522057	-;-;-;-;-	1300	XBXL10_1g11507	GeneID:373596,Genbank:XM_041585907.1,Xenbase:XB-GENE-864869	timp3.L	TIMP metallopeptidase inhibitor 3 L homeolog	XM_041585907.1	NA	38	56	28	71	48	40	23	61	43	6.11135	6.45172	5.88814	6.62598	6.20715	6.2384	5.62471	6.47451	6.14118	0.314055	0.4855	0.738095	-0.389841	0.385613	0.444907	-0.0757864	0.867326	0.887285
XBmRNA21592	Chr3L	6582264;6583931;6584276;6584537;6584732;6586472;6587372;6587656;6588000;6589475;6590157	6583121;6583968;6584452;6584632;6584815;6586613;6587581;6587914;6588141;6589605;6590294	-;-;-;-;-;-;-;-;-;-;-	2275	XBXL10_1g11508	GeneID:446503,Genbank:XM_018240840.2,Xenbase:XB-GENE-994360	fbxo7.L	F-box protein 7 L homeolog%2C transcript variant X1	XM_018240840.2	NA	31	65	42	41	28	22	58	71	41	5.94035	6.59907	6.23271	6.10869	5.76329	5.74523	6.38678	6.62558	6.0997	-0.6733	0.115059	0.327672	0.830656	0.0500295	0.0725848	0.157355	0.704096	0.744268
XBmRNA21595	Chr3L	6590490;6593353;6594120;6597079;6597261;6597496;6598574;6598825;6599944;6600863;6601975;6602219	6590597;6593431;6594187;6597178;6597417;6597652;6598733;6599000;6600132;6600973;6602094;6603262	+;+;+;+;+;+;+;+;+;+;+;+	2469	XBXL10_1g11509	GeneID:779280,Genbank:NM_001096900.1,Xenbase:XB-GENE-974756	rtcb.L	RNA 2'%2C3'-cyclic phosphate and 5'-OH ligase	NM_001096900.1	The RefSeq transcript has 12 substitutions compared to this genomic sequence	39	63	67	64	56	29	32	58	55	6.13399	6.56769	6.68507	6.52202	6.34883	5.96082	5.86972	6.42566	6.3655	-0.274876	0.497228	0.746813	-0.0916292	0.822039	0.851293	-0.366505	0.365423	0.420735
XBmRNA21602	Chr3L	6636439;6637049;6637455;6640518;6640685;6641415;6642739;6643089;6643301;6646009	6636819;6637131;6637538;6640599;6640791;6641537;6642816;6643205;6643468;6646167	-;-;-;-;-;-;-;-;-;-	1382	XBXL10_1g11512	GeneID:108704367,Genbank:XM_018240870.2,Xenbase:XB-GENE-17337157	akr1b1.L	aldo-keto reductase family 1%2C member B1 (aldose reductase) L homeolog	XM_018240870.2	NA	847	1224	924	974	1264	883	2481	3419	2570	9.82016	10.3102	9.9924	9.9045	10.2041	10.0059	11.1637	11.6785	11.2574	-0.012088	0.945225	1	1.36928	4.50787e-15	2.36459e-14	1.35719	7.97648e-15	3.65521e-14
XBmRNA21605	Chr3L	6663665;6664510;6665967;6666255;6666764;6667192;6667795;6668004;6671047	6663834;6664592;6666132;6666364;6666886;6667269;6667911;6668171;6671156	-;-;-;-;-;-;-;-;-	1125	XBXL10_1g11514	GeneID:379255,Genbank:NM_001086099.1,Xenbase:XB-GENE-6256353	akr1c2.L	aldo-keto reductase family 1%2C member C2 L homeolog	NM_001086099.1	The RefSeq transcript has 6 substitutions compared to this genomic sequence	278	94	88	280	206	350	1228	1051	973	8.31733	6.98796	6.97494	8.22456	7.77957	8.74056	10.1707	10.01	9.88862	0.835094	0.100292	0.299843	1.84031	0.00026295	0.000553855	2.6754	1.26682e-07	3.54537e-07
XBmRNA21606	Chr3L	6674937;6676161;6677204;6677555;6678581;6678945;6679478	6675937;6676409;6677436;6677632;6678697;6679112;6679651	-;-;-;-;-;-;-	2020	XBXL10_1g11515	GeneID:108704368,Genbank:XM_018240873.2	LOC108704368	aldo-keto reductase family 1 member C15	XM_018240873.2	NA	8	0	4	16	12	10	160	286	209	5.08208	4.10353	4.81466	5.41392	5.22274	5.24134	7.47945	8.25135	7.84164	1.58912	0.00805955	0.0524256	4.03618	1.92327e-20	1.3498e-19	5.62531	3.6804e-24	2.69748e-23
XBmRNA21607	Chr3L	6684051;6685117;6686496;6687005;6687186;6687393;6687587;6687787;6688151	6684324;6685199;6686661;6687114;6687308;6687470;6687703;6687954;6688388	-;-;-;-;-;-;-;-;-	1357	XBXL10_1g11516	GeneID:443571,Genbank:XM_018240871.2,Xenbase:XB-GENE-5821995	akr1c3.L	aldo-keto reductase family 1%2C member C3 L homeolog	XM_018240871.2	NA	21	34	26	10	13	22	116	98	70	5.64514	6.00201	5.83009	5.15222	5.26616	5.74523	7.10743	6.96559	6.60112	-0.882429	0.0595402	0.211238	2.54327	1.39905e-08	4.56872e-08	1.66085	9.57052e-05	0.000199848
XBmRNA21608	Chr3L	6695640;6698393;6699498;6699807;6700123;6700302;6700619;6703774	6695928;6698475;6699663;6700039;6700200;6700418;6700786;6703891	-;-;-;-;-;-;-;-	1252	XBXL10_1g11517	GeneID:447277,Genbank:NM_001093984.1,Xenbase:XB-GENE-5895956	akr1c1.L	aldo-keto reductase family 1%2C member C1 L homeolog	NM_001093984.1	The RefSeq transcript has 13 substitutions%2C 1 non-frameshifting indel and aligns at 98%25 coverage compared to this genomic sequence	12	6	18	8	0	16	284	246	136	5.29128	4.94775	5.5642	5.04547	4.10353	5.52246	8.19006	8.05874	7.32435	-0.569107	0.575118	0.802173	4.61516	3.01074e-06	7.94941e-06	4.04605	3.38124e-05	7.43435e-05
XBmRNA21610	Chr3L	6734317;6736087;6736754;6737772;6738100;6738722;6740968;6749208;6759643	6734775;6736169;6736919;6737881;6738222;6738799;6741084;6749375;6759756	-;-;-;-;-;-;-;-;-	1418	XBXL10_1g11519	GeneID:734699,Genbank:NM_001096170.1,Xenbase:XB-GENE-947172	akr1d1.L	aldo-keto reductase family 1%2C member D1 L homeolog	NM_001096170.1	The RefSeq transcript has 18 substitutions%2C 2 non-frameshifting indels compared to this genomic sequence	4	18	4	34	32	24	2	4	0	4.80197	5.52814	4.81466	5.95119	5.86576	5.81087	4.57112	4.77526	4.10353	1.73036	0.0284113	0.129876	-3.97812	2.45091e-05	5.85444e-05	-2.24776	0.0208582	0.0312776
XBmRNA21618	Chr3L	6872398;6873928;6874522;6875516;6875764;6876166;6876827;6877151;6877527;6878614;6879063;6879469;6880248;6881519;6881715;6883071;6883867;6884698;6885038;6885273;6886544	6873035;6874099;6874639;6875650;6875871;6876382;6876945;6877244;6877684;6878753;6879213;6879681;6880341;6881601;6881841;6883168;6883992;6884795;6885116;6885434;6886700	-;-;-;-;-;-;-;-;-;-;-;-;-;-;-;-;-;-;-;-;-	3287	XBXL10_1g11523	GeneID:398897,Genbank:NM_001089915.1,Xenbase:XB-GENE-866232	atp6v0a4.L	ATPase H+ transporting V0 subunit a4 L homeolog	NM_001089915.1	The RefSeq transcript has 18 substitutions compared to this genomic sequence	40	24	60	28	42	26	72	70	96	6.15624	5.72885	6.573	5.79811	6.08969	5.87308	6.5986	6.61121	6.93221	-0.455909	0.277235	0.554453	1.23966	0.00249984	0.00453405	0.783746	0.0521266	0.0724263
XBmRNA21619	Chr3L	6888413;6891034;6891282	6888569;6891081;6892108	+;+;+	1032	XBXL10_1g11524	GeneID:108704370,Genbank:XM_018240876.2	LOC108704370	transmembrane protein 213	XM_018240876.2	NA	20	8	9	7	14	22	22	20	6	5.61106	5.07393	5.15747	4.98652	5.3077	5.74523	5.59399	5.55693	4.91866	0.196518	0.7955	0.92909	0.0285416	0.969633	0.975434	0.225059	0.765876	0.799637
XBmRNA21622	Chr3L	6942595;6945615;6945914;6949997;6950375;6950668;6951540;6951787;6953077;6954454;6955147;6955633;6955981;6967285;6995386	6944749;6945769;6946158;6950278;6950551;6950807;6951688;6951913;6953239;6954638;6955233;6955752;6956104;6968356;6995882	-;-;-;-;-;-;-;-;-;-;-;-;-;-;-	5678	XBXL10_1g11526	GeneID:495265,Genbank:NM_001094940.1,Xenbase:XB-GENE-958499	hipk2.L	homeodomain interacting protein kinase 2 L homeolog	NM_001094940.1	The RefSeq transcript has 16 substitutions%2C 11 non-frameshifting indels compared to this genomic sequence	228	208	201	302	326	248	327	378	451	8.06312	7.92552	7.95042	8.3222	8.36162	8.28837	8.37214	8.61549	8.83705	0.38814	0.0297288	0.133806	0.325786	0.0617505	0.0876847	0.713926	5.4305e-05	0.000116959
XBmRNA21631	Chr3L	7069184;7070671;7070955;7071187;7071379;7073932;7074197;7074871;7075633;7075852;7077576;7078998	7070532;7070822;7071085;7071265;7071475;7074052;7074365;7074991;7075719;7076143;7077711;7080052	-;-;-;-;-;-;-;-;-;-;-;-	3789	XBXL10_1g11531	GeneID:495238,Genbank:XM_018240842.2,Xenbase:XB-GENE-6254113	parp12.L	poly(ADP-ribose) polymerase family member 12 L homeolog	XM_018240842.2	NA	32	12	26	5	6	6	144	114	106	5.96626	5.28155	5.83009	4.85304	4.9046	4.9937	7.35524	7.13362	7.04103	-2.11013	8.64647e-05	0.00141519	4.33337	3.83382e-17	2.27471e-16	2.22324	8.52015e-08	2.41853e-07
XBmRNA21638	Chr3L	7137715;7147631;7148844;7150975;7153838;7154781;7155684;7156236;7157080;7160449;7160700;7161190;7161525	7138076;7147766;7149183;7153200;7153936;7154904;7155846;7156356;7157176;7160539;7160827;7161341;7161994	+;+;+;+;+;+;+;+;+;+;+;+;+	4509	XBXL10_1g11537	GeneID:108704375,Genbank:XM_041585909.1	LOC108704375	zinc finger CCCH-type antiviral protein 1-like	XM_041585909.1	NA	10	4	6	20	4	10	30	30	20	5.19263	4.79605	4.97024	5.55719	4.76035	5.24134	5.8195	5.851	5.55024	0.707388	0.346095	0.621776	1.14227	0.101218	0.136623	1.84966	0.0109596	0.0172485
XBmRNA21639	Chr3L	7173515;7187323;7196030;7196926;7197510;7198463;7199088;7200468	7174396;7187458;7196194;7197060;7198049;7198605;7199188;7201178	+;+;+;+;+;+;+;+	2813	XBXL10_1g11538	GeneID:108704376,Genbank:XM_018240882.2,Xenbase:XB-GENE-17338666	etv6.L	ETS variant transcription factor 6 L homeolog	XM_018240882.2	NA	688	775	722	787	848	542	637	676	892	9.53257	9.67296	9.64981	9.60895	9.64841	9.33119	9.26234	9.39922	9.76788	-0.0863411	0.600489	0.818651	-0.046842	0.77628	0.812513	-0.133183	0.418951	0.474369
XBmRNA21645	Chr3L	7245190;7247478;7247673;7249025;7250411;7251977;7254793;7257070;7258761;7259859;7261728;7263242;7267128;7271804;7272666;7273354;7276883;7277471;7282973;7285935;7297279;7314642;7321485	7246349;7247575;7247809;7249255;7250521;7252213;7254921;7257279;7258951;7260070;7261927;7263568;7267312;7272030;7272955;7273570;7277054;7277867;7283104;7286131;7297476;7315035;7321946	-;-;-;-;-;-;-;-;-;-;-;-;-;-;-;-;-;-;-;-;-;-;-	6114	XBXL10_1g11542	GeneID:373826,Genbank:XM_018240885.2,Xenbase:XB-GENE-6252411	lrp6.L	LDL receptor related protein 6 L homeolog	XM_018240885.2	NA	1353	975	1085	1145	1551	902	480	553	619	10.4755	9.99188	10.217	10.1302	10.4916	10.0356	8.87945	9.12528	9.26507	-0.0084602	0.962084	1	-1.18539	4.28946e-11	1.72446e-10	-1.19385	3.1652e-11	1.16187e-10
XBmRNA21646	Chr3L	7344578;7347385;7350719;7352545;7370739	7346818;7347525;7351025;7352667;7370897	-;-;-;-;-	2971	XBXL10_1g11543	GeneID:108704378,Genbank:XM_018240886.2	LOC108704378	MANSC domain-containing protein 1%2C transcript variant X1	XM_018240886.2	NA	17	6	10	6	6	8	2	4	0	5.5021	4.94775	5.21189	4.92279	4.9046	5.12625	4.57112	4.77526	4.10353	-0.76985	0.410299	0.677513	-1.8375	0.0876582	0.120144	-2.60735	0.013646	0.0211511
XBmRNA21649	Chr3L	7376687;7379502;7381099;7391016;7392116	7376768;7379593;7381242;7391173;7392912	+;+;+;+;+	1273	XBXL10_1g11544	GeneID:496045,Genbank:NM_001095311.1,Xenbase:XB-GENE-940512	borcs5.L	BLOC-1 related complex subunit 5 L homeolog	NM_001095311.1	The RefSeq transcript has 4 substitutions%2C 2 non-frameshifting indels compared to this genomic sequence	96	106	133	72	82	95	753	892	781	7.03033	7.12158	7.44624	6.6402	6.72662	7.12114	9.49152	9.78174	9.58405	-0.483515	0.03401	0.146399	3.19016	2.42282e-49	5.43997e-48	2.70665	1.24914e-37	1.57865e-36
XBmRNA21650	Chr3L	7396537;7399216;7399510;7400948;7401861;7402920;7419250	7397853;7399339;7399669;7401111;7402002;7403409;7419407	-;-;-;-;-;-;-	2555	XBXL10_1g11545	GeneID:108704379,Genbank:XM_018240888.2,Xenbase:XB-GENE-6488700	dusp16.L	dual specificity phosphatase 16 L homeolog	XM_018240888.2	NA	364	234	228	316	393	260	737	801	414	8.6707	8.07405	8.10981	8.38103	8.60654	8.34957	9.462	9.63276	8.72285	0.154025	0.550093	0.785742	0.939218	0.000228882	0.000485447	1.09324	1.88803e-05	4.27642e-05
XBmRNA21651	Chr3L	7426562;7428505;7430831;7431069	7426814;7428702;7430975;7432634	+;+;+;+	2162	XBXL10_1g11546	GeneID:108704380,Genbank:XM_018240889.2,Xenbase:XB-GENE-17332648	crebl2.L	cAMP responsive element binding protein-like 2 L homeolog	XM_018240889.2	NA	184	225	157	260	254	234	630	824	409	7.79462	8.02436	7.64522	8.12964	8.04139	8.21349	9.24727	9.67189	8.7067	0.342699	0.164757	0.409569	1.23305	3.26139e-07	9.47517e-07	1.57575	9.31397e-11	3.3124e-10
XBmRNA21652	Chr3L	7442432;7446534	7442572;7448469	+;+	2077	XBXL10_1g11547	GeneID:108704381,Genbank:XM_018240890.2,Xenbase:XB-GENE-17331398	gpr19.L	G protein-coupled receptor 19 L homeolog	XM_018240890.2	NA	51	32	18	42	30	18	90	82	84	6.37869	5.95206	5.5642	6.12967	5.81562	5.6017	6.82983	6.77439	6.78924	-0.246187	0.572879	0.80107	1.44491	0.000617451	0.00123288	1.19872	0.00419074	0.00703213
XBmRNA21658	Chr3L	7467984;7469959;7471603;7472253;7473091	7468049;7470181;7471751;7472933;7473447	+;+;+;+;+	1476	XBXL10_1g11550	GeneID:779368,Genbank:NM_001096986.1,Xenbase:XB-GENE-866046	tuba8.L	tubulin alpha 8 L homeolog	NM_001096986.1	The RefSeq transcript has 2 substitutions and aligns at 90%25 coverage compared to this genomic sequence	0	1	2	6	4	16	30	54	46	4.10353	4.45227	4.60889	4.92279	4.76035	5.52246	5.8195	6.35762	6.20099	3.11059	0.00449679	0.0340298	2.18004	0.00257255	0.00465782	5.29063	7.06021e-07	1.83377e-06
XBmRNA21659	Chr3L	7490828;7491370;7491847;7492097;7492251;7492801;7492989;7494588;7499182	7491226;7491457;7491941;7492165;7492340;7492867;7493098;7494653;7499278	-;-;-;-;-;-;-;-;-	1081	XBXL10_1g11551	GeneID:379457,Genbank:NM_001086298.2,Xenbase:XB-GENE-6255807	atp6v1e1.L	ATPase%2C H+ transporting%2C lysosomal 31kDa%2C V1 subunit E1 L homeolog	NM_001086298.2	NA	590	627	522	802	952	672	5453	5982	4840	9.32169	9.38117	9.20475	9.63502	9.80867	9.62674	12.288	12.479	12.1612	0.407575	0.00130138	0.0129396	2.67292	1.23684e-105	1.15176e-103	3.0805	1.10539e-136	1.73076e-134
XBmRNA21660	Chr3L	7503985;7512221;7513110;7515326;7517355;7518158;7529434	7504140;7512364;7513217;7515482;7517424;7518301;7531714	+;+;+;+;+;+;+	3060	XBXL10_1g11552	GeneID:108704382,Genbank:XM_018240891.2,Xenbase:XB-GENE-6488720	bcl2l13.L	BCL2-like 13 (apoptosis facilitator) L homeolog	XM_018240891.2	NA	1810	2381	1780	3754	5003	3677	5312	6372	6514	10.8866	11.2513	10.915	11.8125	12.1575	12.0272	12.2505	12.5696	12.5869	0.990335	2.06293e-11	1.89116e-09	0.474416	0.00124766	0.00237825	1.46475	3.26444e-23	2.3057e-22
XBmRNA21673	Chr3L	7740277;7741034;7741940;7742275;7742821;7743458;7745808;7746013;7748047;7753671;7757908	7740842;7741083;7742071;7742445;7742916;7743604;7745887;7746158;7748143;7753825;7758048	-;-;-;-;-;-;-;-;-;-;-	1781	XBXL10_1g11556	GeneID:108704385,Genbank:XM_018240909.2,Xenbase:XB-GENE-17343800	usp18.L	ubiquitin specific peptidase 18 L homeolog	XM_018240909.2	NA	8	2	0	0	4	4	28	34	13	5.08208	4.59554	4.10353	4.10353	4.76035	4.83411	5.76707	5.95087	5.28601	-0.354283	0.762943	0.911462	3.12285	0.00432714	0.00756747	2.76857	0.00985635	0.0156346
XBmRNA21685	Chr3L	7900449;7902853;7903288;7903946;7905860;7906968;7907383;7912312	7901330;7903041;7903462;7903979;7905953;7907080;7907586;7912907	-;-;-;-;-;-;-;-	2287	XBXL10_1g11563	GeneID:121393041,Genbank:XM_041585293.1	LOC121393041	haloacid dehalogenase-like hydrolase domain-containing 5%2C transcript variant X1	XM_041585293.1	NA	0	0	2	12	21	10	0	0	0	4.10353	4.10353	4.60889	5.24756	5.55901	5.24134	4.10353	4.10353	4.10353	4.31787	0.00559124	0.0401322	-6.341	0.000145941	0.000316748	-2.02313	0.297198	0.349832
XBmRNA21688	Chr3L	7962551;7962625;7966338;7966641;7966923;7967274;7967442;7967756;7969384;7970232;7978701	7962584;7963735;7966540;7966798;7967031;7967364;7967569;7967966;7969609;7970536;7978801	-;-;-;-;-;-;-;-;-;-;-	2677	XBXL10_1g11568	GeneID:779128,Genbank:NM_001097062.1,Xenbase:XB-GENE-6254244	ada2.L	adenosine deaminase 2 L homeolog	NM_001097062.1	The RefSeq transcript has 19 substitutions%2C 4 non-frameshifting indels and aligns at 95%25 coverage compared to this genomic sequence	339	198	226	236	250	235	459	448	319	8.57662	7.86402	8.09859	8.00674	8.02131	8.21897	8.81955	8.84149	8.37981	-0.142639	0.540648	0.779585	0.677345	0.00335388	0.00596263	0.534706	0.0203873	0.0306338
XBmRNA21724	Chr3L	8905557;8906470;8907339;8907626;8907775;8908409;8910101	8905923;8906557;8907386;8907673;8907848;8909603;8910263	+;+;+;+;+;+;+	1983	XBXL10_1g11587	GeneID:121400961,Genbank:XM_041585314.1	LOC121400961	golgin subfamily A member 6-like protein 22	XM_041585314.1	NA	30	18	18	10	8	12	0	6	4	5.91389	5.52814	5.5642	5.15222	5.02472	5.34393	4.10353	4.92263	4.77197	-1.18015	0.113149	0.324049	-1.67963	0.0493353	0.0717423	-2.85978	0.000592352	0.00112211
XBmRNA21732	Chr3L	9060425;9060906;9061296;9061775;9062068	9060685;9060984;9061394;9061792;9063915	+;+;+;+;+	2305	XBXL10_1g11592	GeneID:121400958,Genbank:XM_041585309.1	LOC121400958	interleukin-17 receptor A-like	XM_041585309.1	NA	8	6	18	0	12	14	8	8	10	5.08208	4.94775	5.5642	4.10353	5.22274	5.43699	5.02697	5.04529	5.14701	-0.335973	0.735356	0.896915	-0.125058	0.900654	0.918653	-0.461031	0.643103	0.689476
XBmRNA21745	Chr3L	9362951;9364459	9364456;9365381	+;+	2429	XBXL10_1g11604	GeneID:108712572,Genbank:XM_041585341.1	LOC108712572	transmembrane protein 121B	XM_041585341.1	The sequence of the model RefSeq transcript was modified relative to this genomic sequence to represent the inferred CDS: deleted 2 bases in 1 codon	0	2	9	26	5	3	14	6	2	4.10353	4.59554	5.15747	5.74241	4.83633	4.73789	5.31057	4.92263	4.57828	1.49964	0.232269	0.504221	-0.683387	0.574973	0.629427	0.816251	0.519805	0.573016
XBmRNA21777	Chr3L	9620872;9621585;9623100;9623276;9623562;9624386;9625019;9625584;9626620;9627132;9629397	9621087;9622533;9623173;9623323;9623609;9624473;9625058;9625656;9626657;9627382;9629539	-;-;-;-;-;-;-;-;-;-;-	1968	XBXL10_1g11611	GeneID:121400967,Genbank:XM_041585328.1	LOC121400967	cilia- and flagella-associated protein 251-like	XM_041585328.1	NA	36	76	35	12	6	6	8	4	8	6.06482	6.75979	6.07213	5.24756	4.9046	4.9937	5.02697	4.77526	5.04076	-2.67761	9.61344e-06	0.000222632	-0.342688	0.611845	0.663929	-3.0203	1.06002e-06	2.70986e-06
XBmRNA21804	Chr3L	10351788	10354953	-	3166	XBXL10_1g11631	GeneID:121401011,Genbank:XM_041585415.1	LOC121401011	class E basic helix-loop-helix protein 22-like	XM_041585415.1	NA	6	4	12	6	25	14	5	4	0	4.95491	4.79605	5.3121	4.92279	5.68016	5.43699	4.83814	4.77526	4.10353	0.944147	0.318866	0.596986	-2.39923	0.0183819	0.0290514	-1.45509	0.161936	0.202856
XBmRNA21818	Chr3L	10546654;10547245;10548575	10546670;10548089;10548771	+;+;+	1059	XBXL10_1g11642	GeneID:121400995,Genbank:XM_041585377.1	LOC121400995	cilia- and flagella-associated protein 251-like	XM_041585377.1	NA	34	23	31	6	36	12	8	2	8	6.01651	5.69776	5.97035	4.92279	5.96023	5.34393	5.02697	4.58064	5.04076	-0.808557	0.247693	0.521593	-1.63724	0.0318188	0.04808	-2.4458	0.00114563	0.00208745
XBmRNA21821	Chr3L	10580183	10583455	-	3273	XBXL10_1g11644	GeneID:121400999,Genbank:XM_041585399.1	LOC121400999	class E basic helix-loop-helix protein 22-like	XM_041585399.1	NA	46	12	26	6	8	15	2	0	0	6.28224	5.28155	5.83009	4.92279	5.02472	5.48058	4.57112	4.10353	4.10353	-1.55794	0.0527455	0.195276	-3.99344	0.00198814	0.00366037	-5.55138	1.31499e-05	3.02384e-05
XBmRNA21760	Chr3L	10653505;10656494;10663419;10803928;10808331;10809308;10809880;11051781;11054855;11105138;11107933;11124975;11125633	10653519;10656587;10663523;10804322;10808526;10809437;10810013;11054622;11054945;11105341;11108023;11125041;11126382	+;+;+;+;+;+;+;+;+;+;+;+;+	5114	XBXL10_1g11608	GeneID:121393056,Genbank:XM_041585391.1	LOC121393056	uncharacterized LOC121393056%2C transcript variant X11	XM_041585391.1	NA	12	12	10	5	3	4	5	0	4	5.29128	5.28155	5.21189	4.85304	4.67356	4.83411	4.83814	4.10353	4.77197	-1.55817	0.108253	0.315175	-0.514514	0.625701	0.677055	-2.07268	0.0382871	0.0545641
XBmRNA21904	Chr3L	11826756;11830394;11831530;11839381;11839891;11840264;11841142;11842873;11843257	11829767;11830544;11831723;11839415;11839945;11840317;11841258;11842884;11843268	-;-;-;-;-;-;-;-;-	3642	XBXL10_1g11726	GeneID:108705887,Genbank:XM_041585497.1	LOC108705887	WD repeat-containing protein 91-like	XM_041585497.1	NA	34	23	39	13	32	12	18	30	15	6.01651	5.69776	6.16633	5.29184	5.86576	5.34393	5.46174	5.851	5.36864	-0.852903	0.120716	0.337041	0.0948084	0.865529	0.888891	-0.758095	0.16466	0.205977
XBmRNA21939	Chr3L	12588790;12590221;12591714	12589943;12591491;12592223	-;-;-	2935	XBXL10_1g11742	GeneID:121401203,Genbank:XM_041585538.1	LOC121401203	uncharacterized LOC121401203	XM_041585538.1	NA	16	10	8	30	16	20	2	0	2	5.46321	5.18363	5.09954	5.85131	5.3859	5.67571	4.57112	4.10353	4.57828	0.899556	0.199996	0.46311	-4.13571	2.26836e-05	5.43896e-05	-3.23616	0.00109638	0.00200418
XBmRNA21965	Chr3L	13273592;13282268	13277131;13283544	-;-	4817	XBXL10_1g11763	GeneID:121400952,Genbank:XM_041585296.1	LOC121400952	uncharacterized LOC121400952	XM_041585296.1	NA	10	7	6	15	17	30	18	6	16	5.19263	5.01331	4.97024	5.37484	5.42286	5.98873	5.46174	4.92263	5.40756	1.40887	0.0449609	0.175732	-0.76278	0.258326	0.3143	0.646086	0.36714	0.422437
XBmRNA21975	Chr3L	13427602;13428437;13428773;13429133;13429356;13430288;13430582;13430978;13431822;13432291;13432497;13438782;13439125;13439340	13428037;13428660;13428997;13429266;13429478;13430495;13430883;13431125;13431896;13432377;13432586;13438853;13439238;13439632	-;-;-;-;-;-;-;-;-;-;-;-;-;-	2531	XBXL10_1g11771	GeneID:121393043,Genbank:XM_041585425.1	LOC121393043	uncharacterized LOC121393043	XM_041585425.1	NA	11	18	4	11	8	9	8	6	16	5.24324	5.52814	4.81466	5.20112	5.02472	5.1856	5.02697	4.92263	5.40756	-0.28408	0.718245	0.888355	0.0121526	0.987741	0.990316	-0.271927	0.728765	0.766681
XBmRNA21980	Chr3L	13556407;13558519;13559633;13560638;13561239;13561823;13562691;13562986;13563136;13563784;13565092	13556480;13558778;13559670;13560710;13561278;13561910;13562738;13563033;13563209;13564594;13565247	+;+;+;+;+;+;+;+;+;+;+	1710	XBXL10_1g11775	GeneID:108705769,Genbank:XM_041585334.1	LOC108705769	cilia- and flagella-associated protein 251	XM_041585334.1	NA	23	18	10	3	2	1	4	18	6	5.71038	5.52814	5.21189	4.68667	4.56996	4.47173	4.76197	5.48769	4.91866	-3.16337	0.00127072	0.0127473	2.16693	0.0299467	0.0454648	-0.996446	0.228979	0.276711
XBmRNA21982	Chr3L	13595801;13619409;13640285;13643097;13646378;13646878;13649507;13650443	13595863;13619647;13640404;13643268;13646564;13647065;13649700;13651110	+;+;+;+;+;+;+;+	1831	XBXL10_1g11777	GeneID:447395,Genbank:NM_001094102.1,Xenbase:XB-GENE-991133	adipor2.L	adiponectin receptor 2 L homeolog	NM_001094102.1	The RefSeq transcript has 1 substitution%2C 3 non-frameshifting indels compared to this genomic sequence	0	4	2	3	4	2	21	48	31	4.10353	4.79605	4.60889	4.68667	4.76035	4.62285	5.56239	6.24847	5.86887	0.507578	0.619109	0.830092	3.41354	5.45215e-05	0.000125117	3.92111	1.66189e-05	3.78282e-05
XBmRNA21983	Chr3L	13619166;13619409;13640285;13643097;13646378;13646878;13649507;13650443	13619244;13619647;13640404;13643268;13646564;13647065;13649700;13652559	+;+;+;+;+;+;+;+	3296	XBXL10_1g11777	GeneID:447395,Genbank:XM_041585165.1,Xenbase:XB-GENE-991133	adipor2.L	adiponectin receptor 2 L homeolog%2C transcript variant X1	XM_041585165.1	NA	14	29	27	27	40	24	439	455	390	5.38086	5.87311	5.85946	5.77059	6.048	5.81087	8.76008	8.86226	8.64361	0.302385	0.346101	0.621776	3.74629	1.18379e-42	2.1886e-41	4.04868	1.26313e-45	2.18248e-44
XBmRNA21991	Chr3L	13775633;13778674;13789131;13798443;13813683;13816248;13819538	13777085;13778922;13789266;13798509;13813810;13816288;13819732	-;-;-;-;-;-;-	2269	XBXL10_1g11780	GeneID:446801,Genbank:NM_001093497.1,Xenbase:XB-GENE-6255113	dcp1b.L	decapping mRNA 1B L homeolog	NM_001093497.1	The RefSeq transcript has 38 substitutions%2C 5 non-frameshifting indels compared to this genomic sequence	32	29	68	67	18	24	48	63	49	5.96626	5.87311	6.70035	6.56756	5.45856	5.81087	6.21167	6.50611	6.25816	-0.329352	0.538367	0.777578	0.482252	0.36509	0.424774	0.1529	0.772701	0.805194
XBmRNA22005	Chr3L	14150240;14155463;14169417;14173683;14228377	14151368;14155755;14169664;14173804;14228877	-;-;-;-;-	2293	XBXL10_1g11783	GeneID:108704582,Genbank:XM_018241175.2,Xenbase:XB-GENE-17337117	wnt5b.L	Wnt family member 5B L homeolog	XM_018241175.2	NA	655	528	637	370	377	268	747	757	965	9.46495	9.14675	9.47714	8.58777	8.55173	8.38897	9.48052	9.5548	9.87713	-0.92064	3.65352e-08	1.73768e-06	1.21133	3.22216e-13	1.49045e-12	0.290691	0.0753315	0.101434
XBmRNA22006	Chr3L	14192799	14196512	+	3714	XBXL10_1g11784	GeneID:108704581,Genbank:XM_018241174.2,Xenbase:XB-GENE-17330076	fbxl14.L	F-box and leucine-rich repeat protein 14 L homeolog	XM_018241174.2	NA	1382	1344	1192	1340	1624	1150	405	588	503	10.5054	10.4417	10.349	10.3508	10.5565	10.376	8.65298	9.20868	8.98361	-0.00266577	0.98603	1	-1.52986	5.73017e-23	4.56478e-22	-1.53253	5.02881e-23	3.52515e-22
XBmRNA22031	Chr3L	14581002;14589801;14593213;14594513	14581238;14590032;14593383;14595563	+;+;+;+	1691	XBXL10_1g11787	GeneID:108704577,Genbank:XM_018241156.2	LOC108704577	ninjurin-2%2C transcript variant X1	XM_018241156.2	NA	4	9	21	2	14	12	14	18	2	4.80197	5.13049	5.67121	4.58073	5.3077	5.34393	5.31057	5.48769	4.57828	-0.342499	0.727688	0.8921	0.178904	0.855722	0.880227	-0.163595	0.867052	0.887107
XBmRNA22033	Chr3L	14598707;14601572;14601874;14602740;14604532;14604848;14606647;14608320;14608810;14609671;14610938;14611303;14611727;14611979;14612124;14612736;14614307;14615658;14623374	14601000;14601698;14602027;14602812;14604685;14605149;14607985;14608381;14608910;14609780;14611066;14611369;14611805;14612046;14612224;14612826;14614402;14615761;14624083	-;-;-;-;-;-;-;-;-;-;-;-;-;-;-;-;-;-;-	6161	XBXL10_1g11788	GeneID:108704576,Genbank:XM_018241155.2,Xenbase:XB-GENE-6488633	b4galnt3.L	beta-1%2C4-N-acetyl-galactosaminyl transferase 3 L homeolog	XM_018241155.2	NA	132	54	73	47	50	98	32	18	26	7.39402	6.41665	6.7743	6.22972	6.24404	7.15624	5.86972	5.48769	5.73473	-0.425614	0.357226	0.631717	-1.49616	0.00194427	0.00358781	-1.92178	6.3315e-05	0.000135294
XBmRNA22041	Chr3L	14728495;14731690;14734656;14735574;14735926;14736615;14737200;14740452;14740859;14741447;14741705;14742203;14742504;14742691;14743438	14728622;14731908;14734790;14735714;14736007;14736747;14737334;14740555;14740983;14741559;14741842;14742305;14742604;14742861;14744054	+;+;+;+;+;+;+;+;+;+;+;+;+;+;+	2445	XBXL10_1g11791	GeneID:398933,Genbank:NM_001089982.1,Xenbase:XB-GENE-5947929	slc6a13.L	solute carrier family 6 (neurotransmitter transporter)%2C member 13 L homeolog	NM_001089982.1	NA	48	66	47	72	54	42	29	49	24	6.32167	6.61449	6.33632	6.6402	6.31482	6.28301	5.79357	6.2673	5.67648	-0.0116245	0.975876	1	-0.788671	0.0452748	0.0664163	-0.800295	0.0424743	0.0600814
XBmRNA22042	Chr3L	14747207;14750882	14750659;14751303	+;+	3875	XBXL10_1g11792	GeneID:734625,Genbank:NM_001096100.1	MGC98825	uncharacterized protein MGC98825	NM_001096100.1	The RefSeq transcript has 34 substitutions compared to this genomic sequence	70	102	48	157	109	114	52	22	65	6.69235	7.07845	6.3561	7.50581	7.03239	7.32992	6.28454	5.62207	6.52708	0.733363	0.0612863	0.21536	-1.5395	0.000113342	0.000249764	-0.80614	0.0459087	0.0645473
XBmRNA22043	Chr3L	14757002;14762590;14768114;14768486;14768724;14769417;14769786;14770290;14771515;14771922;14772274;14772819;14773012;14773249;14773685	14757121;14762804;14768248;14768626;14768805;14769549;14769920;14770393;14771639;14772034;14772411;14772921;14773112;14773419;14777349	+;+;+;+;+;+;+;+;+;+;+;+;+;+;+	5481	XBXL10_1g11793	GeneID:108704574,Genbank:XM_018241151.2	LOC108704574	sodium- and chloride-dependent GABA transporter 2	XM_018241151.2	NA	440	521	534	633	424	392	32	26	46	8.92388	9.12864	9.2357	9.30979	8.70712	8.89204	5.86972	5.74212	6.20099	-0.116759	0.58837	0.811746	-3.87821	3.98785e-52	9.71859e-51	-3.99497	3.00228e-55	7.1783e-54
XBmRNA22048	Chr3L	14801245;14808382;14809982;14811538;14812012;14812997;14813933;14814216;14814737;14815064;14815812;14817560;14828295;14841118;14864708	14802668;14808425;14810074;14811771;14812111;14813122;14814072;14814382;14814859;14815225;14816809;14817785;14828367;14841186;14864830	-;-;-;-;-;-;-;-;-;-;-;-;-;-;-	4102	XBXL10_1g11796	GeneID:108704573,Genbank:XM_041585958.1,Xenbase:XB-GENE-6487528	iqsec3.L	IQ motif and Sec7 domain 3 L homeolog%2C transcript variant X7	XM_041585958.1	NA	0	4	1	3	3	2	16	20	12	4.10353	4.79605	4.46178	4.68667	4.67356	4.62285	5.38894	5.55693	5.24192	0.610731	0.6034	0.820385	2.51387	0.0122218	0.0199263	3.1246	0.00375848	0.00635805
XBmRNA22053	Chr3L	14870790;14873650;14876677;14877727;14879152;14879581;14879806;14881250;14883284;14886749;14897765	14870799;14873832;14876788;14877873;14879288;14879716;14880013;14881414;14883442;14886817;14898478	+;+;+;+;+;+;+;+;+;+;+	2040	XBXL10_1g11797	GeneID:495507,Genbank:NM_001095143.1,Xenbase:XB-GENE-5947866	washc1.L	WASH complex subunit 1 L homeolog	NM_001095143.1	The RefSeq transcript has 4 substitutions%2C 1 non-frameshifting indel compared to this genomic sequence	424	372	338	553	604	429	1893	2423	2129	8.87416	8.6765	8.62121	9.12582	9.18303	9.01344	10.7801	11.1879	10.99	0.409866	0.00598806	0.0422267	1.95231	6.76253e-42	1.22592e-40	2.36218	4.24224e-59	1.13552e-57
XBmRNA22065	Chr3L	15080759;15097644;15097842;15098103;15098282	15081123;15097736;15098024;15098200;15098862	+;+;+;+;+	1320	XBXL10_1g11801	GeneID:121401383,Genbank:XM_041585971.1	LOC121401383	uncharacterized LOC121401383	XM_041585971.1	NA	0	0	0	4	4	0	38	30	36	4.10353	4.10353	4.10353	4.77539	4.76035	4.10353	6.00909	5.851	5.98963	3.74778	0.0110172	0.0660321	3.66035	4.55461e-05	0.000105422	7.40813	9.31011e-08	2.636e-07
XBmRNA22129	Chr3L	16108011;16109002;16110690;16111006;16111258;16111742	16108913;16109204;16110910;16111147;16111639;16111997	-;-;-;-;-;-	2107	XBXL10_1g11848	GeneID:121401392,Genbank:XM_041585995.1	LOC121401392	uncharacterized LOC121401392	XM_041585995.1	NA	2	2	4	10	12	10	0	0	0	4.59979	4.59554	4.81466	5.15222	5.22274	5.24134	4.10353	4.10353	4.10353	1.92725	0.0895177	0.27811	-5.94047	0.000132893	0.000290031	-4.01322	0.0129967	0.0202296
XBmRNA22143	Chr3L	16434910;16438983;16439364	16435383;16439107;16442773	+;+;+	4009	XBXL10_1g11859	GeneID:108710741,Genbank:XM_018251902.2	LOC108710741	cyclin-dependent kinase inhibitor 1B	XM_018251902.2	NA	744	663	584	842	906	758	1497	1456	1504	9.64053	9.45777	9.35796	9.70234	9.73997	9.79349	10.4488	10.467	10.4986	0.266392	0.0228601	0.111792	0.749445	6.05746e-11	2.41656e-10	1.01584	1.40191e-18	7.87426e-18
XBmRNA22154	Chr3L	16489729;16491158;16491315;16491608;16498990;16500568;16501020;16507906	16489851;16491210;16491482;16491668;16499129;16500677;16501089;16508505	+;+;+;+;+;+;+;+	1325	XBXL10_1g11861	GeneID:100127340,Genbank:NM_001112893.1,Xenbase:XB-GENE-1017079	mrps35.L	mitochondrial ribosomal protein S35 L homeolog	NM_001112893.1	NA	1626	1405	1181	1791	1893	1532	3017	3372	3093	10.7349	10.5042	10.336	10.7598	10.773	10.7805	11.4421	11.6587	11.5212	0.241725	0.0541456	0.198631	0.784182	2.9295e-10	1.10327e-09	1.02591	2.02508e-16	1.01876e-15
XBmRNA22155	Chr3L	16522577;16524707;16524976;16526884	16523780;16524844;16525245;16527166	-;-;-;-	1895	XBXL10_1g11862	GeneID:108710742,Genbank:XM_018251904.2	LOC108710742	MANSC domain-containing protein 4	XM_018251904.2	NA	2	4	4	8	10	12	8	20	14	4.59979	4.79605	4.81466	5.04547	5.1293	5.34393	5.02697	5.55693	5.32818	1.53675	0.0714081	0.23983	0.391345	0.603546	0.656526	1.9281	0.0218551	0.0326452
XBmRNA22157	Chr3L	16548048;16550105;16551977;16554606;16556981;16560426	16548619;16550503;16552090;16554681;16557172;16560453	-;-;-;-;-;-	1381	XBXL10_1g11864	GeneID:108710743,Genbank:XM_018251905.2,Xenbase:XB-GENE-6486080	pthlh.L	parathyroid hormone-like hormone L homeolog	XM_018251905.2	NA	5	3	10	3	2	0	21	16	5	4.88256	4.70468	5.21189	4.68667	4.56996	4.10353	5.56239	5.41368	4.84924	-1.96615	0.0882285	0.27534	3.022	0.00721676	0.0122118	1.05584	0.279014	0.330561
XBmRNA22165	Chr3L	16918238;16918857;16919525;16920282;16922476;16922711;16923233;16923535;16924213;16924506;16925038	16918435;16918882;16919650;16920324;16922584;16922743;16923343;16923629;16924410;16924625;16925155	-;-;-;-;-;-;-;-;-;-;-	1177	XBXL10_1g11870	GeneID:108710747,Genbank:XM_041586015.1	LOC108710747	uncharacterized LOC108710747	XM_041586015.1	NA	12	8	14	14	22	16	12	6	2	5.29128	5.07393	5.40307	5.3342	5.59054	5.52246	5.22543	4.92263	4.57828	0.538348	0.449667	0.709361	-1.46548	0.0483079	0.0704336	-0.927131	0.220036	0.26676
XBmRNA22166	Chr3L	16944434;16954896;16955347;16955619;16956609;16957028;16957214;16968909;16969285;16969438;16970249;16970505;16970756;16973716;16973907;16984401;16984633;16985592;16985870;16986049;16986384;16986690;16987356;16987625;16989296	16945628;16955012;16955538;16955824;16956829;16957123;16957311;16969034;16969351;16969563;16970409;16970670;16970845;16973832;16973983;16984500;16984767;16985676;16985964;16986138;16986540;16986848;16987512;16987706;16989511	-;-;-;-;-;-;-;-;-;-;-;-;-;-;-;-;-;-;-;-;-;-;-;-;-	4331	XBXL10_1g11871	GeneID:108710748,Genbank:XM_018251908.2	LOC108710748	importin-8-like	XM_018251908.2	NA	2155	2153	2119	2330	2568	1941	1934	1981	2251	11.1342	11.1082	11.1624	11.1328	11.2055	11.116	10.8104	10.902	11.069	0.017329	0.865388	0.964429	-0.224695	0.0280464	0.0428334	-0.207366	0.0428026	0.0605167
XBmRNA22169	Chr3L	17063035;17070398;17072614;17073303;17073367;17073877;17074230;17074408;17075245;17081036;17081435;17081732;17081981;17082338;17082715;17082864;17083436;17084091;17084483;17084821;17085385;17085669;17090422	17063144;17070606;17072676;17073364;17073389;17074115;17074312;17074560;17075288;17081356;17081491;17081863;17082112;17082410;17082767;17082968;17083531;17084237;17084660;17084997;17085485;17085729;17091181	+;+;+;+;+;+;+;+;+;+;+;+;+;+;+;+;+;+;+;+;+;+;+	3379	XBXL10_1g11874	GeneID:100158434,Genbank:NM_001127871.1,Xenbase:XB-GENE-1014058	caprin2.L	caprin family member 2 L homeolog	NM_001127871.1	The RefSeq transcript has 1 frameshift and aligns at 99%25 coverage compared to this genomic sequence	100	179	214	236	152	116	6	2	22	7.07572	7.73931	8.02938	8.00674	7.41277	7.3502	4.90657	4.58064	5.61513	-0.0540793	0.904585	0.982881	-4.13633	1.45801e-15	7.84566e-15	-4.19041	6.23561e-16	3.04685e-15
XBmRNA22174	Chr3L	17236013;17237178;17240586	17236789;17237420;17241162	-;-;-	1597	XBXL10_1g11878	GeneID:108710752,Genbank:XM_018251912.2	LOC108710752	RAD9%2C HUS1%2C RAD1-interacting nuclear orphan protein 1	XM_018251912.2	NA	6	2	0	10	23	10	11	6	7	4.95491	4.59554	4.10353	5.15222	5.62121	5.24134	5.17981	4.92263	4.98209	2.34253	0.0173319	0.0913303	-0.902379	0.311327	0.369983	1.44016	0.151164	0.190699
XBmRNA22175	Chr3L	17252571;17264535;17266026	17252859;17265035;17268053	+;+;+	2818	XBXL10_1g11880	GeneID:108710753,Genbank:XM_018251913.2	LOC108710753	testis-expressed protein 52	XM_018251913.2	NA	79	39	48	30	14	43	13	10	12	6.81893	6.11884	6.3561	5.85131	5.3077	6.30476	5.26894	5.15202	5.24192	-0.94885	0.0708827	0.238563	-1.44707	0.010886	0.0178936	-2.39592	1.80672e-05	4.0976e-05
XBmRNA22176	Chr3L	17268856;17271395;17280516;17280945;17281386;17282216	17269352;17271592;17280598;17281045;17281438;17283938	+;+;+;+;+;+	2655	XBXL10_1g11881	GeneID:108710754,Genbank:XM_018251915.2	LOC108710754	nuclear receptor-interacting protein 2	XM_018251915.2	NA	48	371	208	258	403	347	108	189	228	6.32167	8.67293	7.99348	8.11979	8.63976	8.7291	7.02776	7.72984	7.95026	0.632579	0.354198	0.629073	-1.0249	0.133592	0.174904	-0.392322	0.566347	0.617246
XBmRNA22179	Chr3L	17300332;17305047;17305392;17306801;17310898;17311279;17311587;17311897;17318751;17319315	17300713;17305191;17305534;17306921;17311054;17311369;17311670;17312082;17318990;17320003	+;+;+;+;+;+;+;+;+;+	2238	XBXL10_1g11883	GeneID:431968,Genbank:NM_001091447.1,Xenbase:XB-GENE-17342234	fkbp4.L	FKBP prolyl isomerase 4 L homeolog	NM_001091447.1	The RefSeq transcript has 1 substitution%2C 1 non-frameshifting indel compared to this genomic sequence	292	284	296	350	333	278	259	223	245	8.38112	8.3225	8.44677	8.51462	8.38925	8.43675	8.07249	7.93499	8.04091	0.0703946	0.639428	0.841887	-0.482622	0.00148052	0.00278847	-0.412227	0.00687519	0.0111619
XBmRNA22196	Chr3L	17721147;17723586;17724291;17724926;17725792;17726050	17721304;17723834;17724347;17725016;17725952;17727565	+;+;+;+;+;+	2232	XBXL10_1g11892	GeneID:108710764,Genbank:XM_018251927.2,Xenbase:XB-GENE-17337261	nipal4.L	NIPA-like domain containing 4 L homeolog	XM_018251927.2	NA	106	110	105	165	139	124	6	8	10	7.14116	7.16343	7.17202	7.56535	7.30822	7.42851	4.90657	5.04529	5.14701	0.347352	0.171053	0.420397	-4.23612	7.94193e-29	8.42931e-28	-3.88877	2.66102e-24	1.96582e-23
XBmRNA22200	Chr3L	17746521;17749212;17749857;17750410;17751312;17752261;17752730;17754944;17756402;17760203;17763975;17818417	17748308;17749410;17750146;17750493;17751378;17752504;17752907;17755108;17756510;17760299;17764079;17818684	-;-;-;-;-;-;-;-;-;-;-;-	3594	XBXL10_1g11894	GeneID:734277,Genbank:NM_001095761.1,Xenbase:XB-GENE-1013624	clint1.L	clathrin interactor 1 L homeolog	NM_001095761.1	The RefSeq transcript has 1 substitution%2C 1 non-frameshifting indel compared to this genomic sequence	12	19	11	13	34	11	15	26	20	5.29128	5.56418	5.2633	5.29184	5.91391	5.29398	5.35052	5.74212	5.55024	0.368448	0.549967	0.785742	0.0309134	0.959144	0.967277	0.399361	0.515378	0.568809
XBmRNA22221	Chr3L	18953032;18964697;18997601;19005334;19022090;19024700;19039693;19041862;19042918;19046153;19054632;19059305;19061157;19061858;19062124;19062583;19063298;19076117;19076619	18953278;18964867;18997741;19005508;19022581;19024798;19039824;19042226;19043096;19046250;19054724;19059451;19061458;19061985;19062255;19062776;19063517;19076250;19081837	+;+;+;+;+;+;+;+;+;+;+;+;+;+;+;+;+;+;+	8668	XBXL10_1g11904	GeneID:734535,Genbank:XM_041585258.1,Xenbase:XB-GENE-989735	hmgxb3.L	HMG-box containing 3 L homeolog%2C transcript variant X10	XM_041585258.1	NA	40	22	42	62	76	38	12	10	18	6.15624	5.6658	6.23271	6.49079	6.64834	6.19221	5.22543	5.15202	5.48127	0.663009	0.1295	0.352826	-2.19524	3.39836e-06	8.93421e-06	-1.53223	0.0014391	0.00258629
XBmRNA22236	Chr3L	19295339;19296577;19297249;19305020;19306381;19308987	19295896;19296665;19297338;19305045;19306461;19309318	-;-;-;-;-;-	1176	XBXL10_1g11907	GeneID:108710808,Genbank:XM_018251972.1,Xenbase:XB-GENE-17338053	ube2b.L	ubiquitin conjugating enzyme E2 B L homeolog%2C transcript variant X1	XM_018251972.1	NA	75	42	46	69	89	70	17	31	20	6.76411	6.18411	6.31624	6.59709	6.81262	6.7881	5.42597	5.87675	5.55024	0.416953	0.262388	0.538011	-1.8224	3.99446e-06	1.04285e-05	-1.40545	0.000437503	0.000842483
XBmRNA22244	Chr3L	19471451;19474546;19475900;19476447;19477076;19482160	19472146;19474729;19475993;19476626;19477237;19482803	-;-;-;-;-;-	1960	XBXL10_1g11910	GeneID:108710804,Genbank:XM_018251967.2	LOC108710804	estradiol 17-beta-dehydrogenase 1	XM_018251967.2	NA	19	9	25	69	55	38	251	129	149	5.57592	5.13049	5.79998	6.59709	6.33194	6.19221	8.03273	7.2747	7.43137	1.52443	0.000291787	0.00387873	1.6325	1.47271e-05	3.60895e-05	3.15693	1.34032e-14	6.06661e-14
XBmRNA22245	Chr3L	19486845;19487223;19488634;19489989;19490576;19505195	19487137;19487363;19488777;19490062;19490672;19505370	-;-;-;-;-;-	925	XBXL10_1g11911	GeneID:380538,Genbank:XM_018250746.2,Xenbase:XB-GENE-919643	skp1.L	S-phase kinase-associated protein 1 L homeolog	XM_018250746.2	NA	1822	2423	1926	2947	2853	2175	5396	5602	5299	10.896	11.2761	11.0268	11.4671	11.3553	11.2778	12.273	12.3849	12.2909	0.298169	0.0136353	0.0771008	0.957178	1.50866e-15	8.11575e-15	1.25535	1.73116e-25	1.34694e-24
XBmRNA22251	Chr3L	19965077;20067239;20074346;20082073;20093904;20094552;20101816	19965825;20067430;20074420;20082174;20094035;20094635;20105635	+;+;+;+;+;+;+	5154	XBXL10_1g11913	GeneID:108710193,Genbank:XM_041586028.1,Xenbase:XB-GENE-17338274	tspan9.L	tetraspanin 9 L homeolog	XM_041586028.1	NA	182	70	66	210	300	265	682	498	615	7.78113	6.67448	6.66961	7.86048	8.25405	8.37432	9.35562	8.98362	9.25623	1.22958	0.000151946	0.00224218	1.11961	0.000398594	0.000821661	2.34918	3.1008e-13	1.28846e-12
XBmRNA22254	Chr3L	20400613;20427001;20427314;20428817;20430877;20441842;20445714;20446398;20447186;20448616;20449122;20450415;20452113;20454110;20475295;20510012;20575514	20403486;20427114;20427382;20428898;20430979;20441947;20445892;20446618;20447321;20448709;20449223;20450504;20452278;20454262;20475499;20510161;20576722	-;-;-;-;-;-;-;-;-;-;-;-;-;-;-;-;-	6053	XBXL10_1g11915	GeneID:108710803,Genbank:XM_018251965.2,Xenbase:XB-GENE-17345075	btbd11.L	BTB (POZ) domain containing 11 L homeolog	XM_018251965.2	NA	50	31	35	92	106	72	168	136	113	6.35996	5.9263	6.07213	6.89737	7.00156	6.8179	7.5377	7.33599	7.11244	1.14251	0.000150737	0.00223366	0.552454	0.0478303	0.0698005	1.69497	1.12307e-08	3.43067e-08
XBmRNA22257	Chr3L	20754497;20783560;20783817;20785103;20788309;20789185;20789563;20797729;20798236;20798570;20799120;20799582;20800561;20801914	20755030;20783668;20783959;20785287;20788397;20789325;20789874;20797880;20798438;20798665;20799209;20799650;20800668;20802333	+;+;+;+;+;+;+;+;+;+;+;+;+;+	2651	XBXL10_1g11918	GeneID:394398,Genbank:NM_001087660.1,Xenbase:XB-GENE-946012	cry1.L	cryptochrome circadian regulator 1 L homeolog	NM_001087660.1	The RefSeq transcript has 2 substitutions compared to this genomic sequence	1358	1404	1386	1526	1605	1181	1475	1192	579	10.4807	10.5032	10.5613	10.5337	10.5399	10.4134	10.428	10.186	9.1741	-0.0189902	0.93669	0.997884	-0.487834	0.0415551	0.0614708	-0.506824	0.0342568	0.0492729
XBmRNA22261	Chr3L	20951422;21027287;21043165	20951646;21027466;21044297	+;+;+	1538	XBXL10_1g11921	GeneID:108710801,Genbank:XM_018251962.2	LOC108710801	carbohydrate sulfotransferase 1	XM_018251962.2	NA	0	0	0	0	0	0	6	6	20	4.10353	4.10353	4.10353	4.10353	4.10353	4.10353	4.90657	4.92263	5.55024	0	1	1	5.77705	0.00329657	0.00586961	5.71366	0.00365598	0.00619175
XBmRNA22263	Chr3L	21047806;21055654;21061938	21049983;21055722;21062054	-;-;-	2364	XBXL10_1g11923	GeneID:447772,Genbank:NM_001094442.1,Xenbase:XB-GENE-6253386	tmem263.L	transmembrane protein 263 L homeolog	NM_001094442.1	The RefSeq transcript has 6 substitutions%2C 5 non-frameshifting indels compared to this genomic sequence	803	1032	967	865	884	649	1010	1109	993	9.74615	10.0712	10.0559	9.73966	9.70592	9.57867	9.89788	10.085	9.91693	-0.299489	0.0261777	0.122952	0.303347	0.0240181	0.0371819	0.00385765	0.977018	0.981121
XBmRNA22267	Chr3L	21109697;21112764;21113890;21115447;21116994;21118223;21124798;21127380;21131184;21135151	21109911;21112883;21114034;21115591;21117089;21118373;21124892;21127988;21131231;21135557	-;-;-;-;-;-;-;-;-;-	2031	XBXL10_1g11925	GeneID:108710799,Genbank:XM_018251961.2,Xenbase:XB-GENE-6487829	ric8b.L	RIC8 guanine nucleotide exchange factor B L homeolog	XM_018251961.2	NA	412	335	317	353	358	324	913	909	926	8.8357	8.53813	8.53664	8.52584	8.48381	8.6381	9.75762	9.80794	9.81979	-0.103221	0.475044	0.72966	1.32494	3.58332e-21	2.61982e-20	1.22172	2.74119e-18	1.51515e-17
XBmRNA22276	Chr3L	21302382;21308114	21303784;21308555	-;-	1845	XBXL10_1g11928	GeneID:734416,Genbank:NM_001095897.1,Xenbase:XB-GENE-5855840	ckap4.L	cytoskeleton-associated protein 4 L homeolog	NM_001095897.1	The RefSeq transcript has 3 substitutions compared to this genomic sequence	3102	3526	3430	2726	2574	2302	1913	1482	1477	11.653	11.8111	11.849	11.3561	11.2088	11.3586	10.7949	10.4919	10.4731	-0.469544	0.000121984	0.00188331	-0.727505	3.43531e-09	1.17542e-08	-1.19705	1.93229e-22	1.31898e-21
XBmRNA22278	Chr3L	21332710;21353924;21354400;21354640;21360729;21361029;21363496;21364050;21366072;21367446;21369374;21370025;21370285;21372369;21374678;21375885;21376504;21387581;21389691;21390105;21396850	21332906;21354086;21354438;21354731;21360918;21361169;21363666;21364230;21366155;21367628;21369486;21370166;21370478;21373735;21374835;21376021;21376654;21387837;21389799;21390313;21397385	+;+;+;+;+;+;+;+;+;+;+;+;+;+;+;+;+;+;+;+;+	4814	XBXL10_1g11929	GeneID:432006,Genbank:NM_001091479.1,Xenbase:XB-GENE-5895281	uhrf1bp1l.L	UHRF1 binding protein 1-like L homeolog	NM_001091479.1	NA	178	140	165	193	149	133	194	192	214	7.75376	7.44293	7.70579	7.75604	7.38932	7.51173	7.71201	7.74917	7.87103	-0.094942	0.65286	0.849467	0.258496	0.216344	0.268729	0.163554	0.43352	0.488801
XBmRNA22287	Chr3L	21496078;21498407;21498865;21501132;21504942;21506153;21510766;21512200;21521695	21497304;21498504;21498984;21501233;21505015;21506240;21510920;21512257;21521832	-;-;-;-;-;-;-;-;-	2060	XBXL10_1g11934	GeneID:100158406,Genbank:NM_001127849.1,Xenbase:XB-GENE-6252750	ccdc69.L	coiled-coil domain containing 69 L homeolog	NM_001127849.1	NA	25	2	1	2	4	4	17	19	7	5.77216	4.59554	4.46178	4.58073	4.76035	4.83411	5.42597	5.52286	4.98209	-1.52943	0.17897	0.432219	2.00715	0.0747635	0.104075	0.47772	0.654093	0.698972
XBmRNA22291	Chr3L	21578682;21588028;21589549;21591267	21578912;21588180;21589731;21595212	+;+;+;+	4513	XBXL10_1g11936	GeneID:779153,Genbank:NM_001096779.1,Xenbase:XB-GENE-6252983	gm2a.L	GM2 ganglioside activator L homeolog	NM_001096779.1	NA	28	28	20	29	30	29	425	419	302	5.85918	5.84561	5.63665	5.825	5.81562	5.96082	8.71694	8.75213	8.30874	0.149709	0.637211	0.841043	3.61776	9.27185e-40	1.5447e-38	3.76747	5.26728e-41	7.49148e-40
XBmRNA22292	Chr3L	21611673;21617864;21618508;21620920;21621395;21631453;21632489;21633657;21644024;21645407;21667269	21611774;21618032;21618598;21621008;21621490;21631537;21632707;21633755;21644190;21645576;21668734	+;+;+;+;+;+;+;+;+;+;+	2753	XBXL10_1g11937	GeneID:431929,Genbank:NM_001091410.1,Xenbase:XB-GENE-976348	slc36a1.L	solute carrier family 36 (proton/amino acid symporter)%2C member 1 L homeolog	NM_001091410.1	The RefSeq transcript has 4 substitutions compared to this genomic sequence	85	36	61	64	49	66	582	501	603	6.89728	6.05005	6.58959	6.52202	6.22572	6.72649	9.13947	8.99172	9.22937	-0.0776285	0.795731	0.929237	3.13736	1.11809e-28	1.17752e-27	3.05973	2.11438e-27	1.78823e-26
XBmRNA22293	Chr3L	21679315;21698066	21680418;21698430	-;-	1469	XBXL10_1g11938	GeneID:108710792,Genbank:XM_018251947.2,Xenbase:XB-GENE-5911705	mel.L	clone X2.0 melatonin receptor L homeolog	XM_018251947.2	NA	2	2	4	8	6	2	18	7	13	4.59979	4.59554	4.81466	5.04547	4.9046	4.62285	5.46174	4.98636	5.28601	0.894285	0.374012	0.646102	1.19244	0.184626	0.233394	2.08672	0.0307789	0.0446773
XBmRNA22294	Chr3L	21729979;21733541;21738370;21739283;21751280;21751711;21753959;21754528;21754895;21755571;21756667;21757669;21760239;21762909;21763692;21768094;21768511;21768934;21774643;21775002;21776391;21783982;21784446;21820647	21731811;21734097;21738511;21739694;21751425;21752518;21754156;21754671;21755032;21755785;21757050;21757902;21760392;21763105;21767738;21768304;21768786;21769073;21774853;21775313;21776452;21784296;21787718;21820844	-;-;-;-;-;-;-;-;-;-;-;-;-;-;-;-;-;-;-;-;-;-;-;-	14607	XBXL10_1g11939	GeneID:108710791,Genbank:XM_018251946.2	LOC108710791	protocadherin Fat 2	XM_018251946.2	NA	137	142	144	72	118	74	2	4	6	7.43784	7.45973	7.54091	6.6402	7.12099	6.84706	4.57112	4.77526	4.91866	-0.757046	0.00975282	0.0601872	-4.53021	2.57137e-19	1.70778e-18	-5.28725	5.02862e-26	3.98617e-25
XBmRNA22295	Chr3L	21900005;21903215;21903510;21903909;21906648;21909014;21909682;21910623;21910757;21918309	21900684;21903363;21903658;21904042;21906768;21909135;21909769;21910676;21910826;21918358	-;-;-;-;-;-;-;-;-;-	1617	XBXL10_1g11940	GeneID:379441,Genbank:NM_001086283.1,Xenbase:XB-GENE-17342256	sparc.L	secreted protein%2C acidic%2C cysteine-rich (osteonectin) L homeolog	NM_001086283.1	The RefSeq transcript has 2 substitutions compared to this genomic sequence	7787	6813	5984	7744	7334	6123	5822	7214	5558	12.9716	12.7548	12.6462	12.8501	12.7058	12.7582	12.3819	12.7477	12.3593	-0.0247835	0.853636	0.957182	-0.266473	0.0473714	0.0692564	-0.291256	0.0302153	0.0439385
XBmRNA22296	Chr3L	21937510;21940818;21947908;21952918	21937754;21940960;21947983;21953039	-;-;-;-	586	XBXL10_1g11941	GeneID:108710790,Genbank:XM_018251945.2,Xenbase:XB-GENE-17333235	atox1.L	antioxidant 1 copper chaperone L homeolog	XM_018251945.2	NA	288	304	300	337	363	282	220	223	270	8.36318	8.41096	8.46432	8.465	8.502	8.45542	7.86728	7.93499	8.16459	0.0676118	0.668108	0.858751	-0.538513	0.000737018	0.00145471	-0.470901	0.00327907	0.00559195
XBmRNA22297	Chr3L	21953065;21968370;21969826;21969987;21970351;21971157;21971352;21971648;21972714;21974883;21975114;21976109	21953204;21968483;21969907;21970160;21970441;21971250;21971568;21971749;21972828;21975005;21975223;21977131	+;+;+;+;+;+;+;+;+;+;+;+	2385	XBXL10_1g11942	GeneID:380390,Genbank:XM_018250732.2,Xenbase:XB-GENE-6036991	g3bp1.L	GTPase activating protein (SH3 domain) binding protein 1 L homeolog%2C transcript variant X1	XM_018250732.2	NA	26	23	26	21	17	14	10	5	11	5.80188	5.69776	5.83009	5.59024	5.42286	5.43699	5.13178	4.8529	5.19569	-0.601669	0.259314	0.535112	-1.07875	0.0631187	0.089398	-1.68042	0.00317149	0.00541947
XBmRNA22298	Chr3L	21961864;21968370;21969826;21969987;21970351;21971157;21971352;21971648;21972714;21974883;21975114;21976109	21961935;21968483;21969907;21970160;21970441;21971250;21971568;21971749;21972828;21975005;21975223;21977131	+;+;+;+;+;+;+;+;+;+;+;+	2317	XBXL10_1g11942	GeneID:380390,Genbank:NM_001087229.1,Xenbase:XB-GENE-6036991	g3bp1.L	GTPase activating protein (SH3 domain) binding protein 1 L homeolog	NM_001087229.1	The RefSeq transcript has 1 substitution%2C 2 non-frameshifting indels compared to this genomic sequence	222	351	278	327	356	266	176	164	227	8.02935	8.59961	8.36499	8.42563	8.47647	8.37922	7.59364	7.55757	7.94475	0.0861491	0.67822	0.864946	-0.81802	0.000102344	0.000226744	-0.731871	0.000526902	0.00100523
XBmRNA22299	Chr3L	21999140;22004034;22005239;22007266;22009869;22010136;22021760;22023755;22065667	21999542;22004180;22005453;22007403;22009951;22010359;22021827;22023885;22066974	-;-;-;-;-;-;-;-;-	2717	XBXL10_1g11943	GeneID:108710191,Genbank:XM_041586033.1	LOC108710191	glycine receptor subunit alphaZ1	XM_041586033.1	NA	1	0	0	0	0	0	28	14	8	4.4553	4.10353	4.10353	4.10353	4.10353	4.10353	5.76707	5.33397	5.04076	-1.02517	0.611091	0.824969	6.40674	0.00010206	0.000226143	5.38157	0.00109891	0.00200857
XBmRNA22309	Chr3L	22534363	22536523	-	2161	XBXL10_1g11953	GeneID:121401421,Genbank:XM_041586041.1	LOC121401421	uncharacterized LOC121401421	XM_041586041.1	NA	51	46	60	89	40	36	0	0	2	6.37869	6.2663	6.573	6.86173	6.048	6.14431	4.10353	4.10353	4.57828	-0.0112652	0.981096	1	-6.43439	9.00132e-09	2.9824e-08	-6.44566	8.53033e-09	2.62436e-08
XBmRNA22319	Chr3L	22839646;22840037;22856403;22856406;22856550;22856558;22856984;22857000;22857003;22860733;22862244;22864755	22840035;22840163;22856403;22856548;22856555;22856981;22856997;22857000;22857827;22860993;22862358;22865819	+;+;+;+;+;+;+;+;+;+;+;+	3372	XBXL10_1g11956	GeneID:394224,Genbank:NM_001087458.1,Xenbase:XB-GENE-1033863	maml1.L	mastermind like transcriptional coactivator 1 L homeolog	NM_001087458.1	The RefSeq transcript has 2 substitutions%2C 7 frameshifts%2C 4 non-frameshifting indels and aligns at 99%25 coverage compared to this genomic sequence	1206	1035	934	1150	1118	820	536	457	409	10.3138	10.0753	10.0074	10.1363	10.0325	9.90276	9.02798	8.86813	8.7067	-0.114405	0.42279	0.687097	-1.21348	7.80077e-17	4.53711e-16	-1.32788	7.13537e-20	4.27663e-19
XBmRNA22329	Chr3L	23401559;23403758;23407376;23419859;23436995	23401897;23403973;23407535;23420007;23438141	+;+;+;+;+	2011	XBXL10_1g11960	GeneID:373667,Genbank:NM_001085661.1,Xenbase:XB-GENE-6252872	ccnd2.L	cyclin D2 L homeolog	NM_001085661.1	The RefSeq transcript has 3 substitutions%2C 9 non-frameshifting indels and aligns at 98%25 coverage compared to this genomic sequence	246	231	230	152	177	134	110	97	128	8.15992	8.05768	8.12094	7.46729	7.59441	7.52068	7.04811	6.95438	7.25421	-0.681662	0.000366398	0.00470783	-0.544401	0.00640118	0.0109205	-1.22606	3.69868e-10	1.25969e-09
XBmRNA22334	Chr3L	23552145;23556794;23559541;23566486;23581101	23554622;23557059;23560365;23566765;23581268	-;-;-;-;-	4017	XBXL10_1g11965	GeneID:379697,Genbank:NM_001086538.1,Xenbase:XB-GENE-6255173	slc45a3.L	solute carrier family 45 member 3 L homeolog	NM_001086538.1	The RefSeq transcript has 4 substitutions%2C 1 non-frameshifting indel compared to this genomic sequence	729	601	631	754	889	690	462	388	345	9.6124	9.32321	9.46413	9.54987	9.71373	9.66327	8.82826	8.65004	8.48212	0.180616	0.215851	0.484162	-1.04576	1.74244e-12	7.6215e-12	-0.865145	6.0985e-09	1.89799e-08
XBmRNA22378	Chr3L	24236825;24237582;24239454;24239964;24241503;24242730;24243194;24244037;24252026;24252549;24254426;24258056	24237032;24237698;24239574;24240040;24241567;24242836;24243294;24244076;24252101;24252657;24254881;24258188	-;-;-;-;-;-;-;-;-;-;-;-	1610	XBXL10_1g11991	GeneID:108710775,Genbank:XM_018251935.2	LOC108710775	required for meiotic nuclear division protein 1 homolog	XM_018251935.2	NA	16	14	15	8	7	6	222	182	265	5.46321	5.37048	5.44569	5.04547	4.96699	4.9937	7.87855	7.68367	8.14069	-1.16911	0.0124523	0.07207	4.91405	9.76406e-32	1.19471e-30	3.74494	1.09089e-26	8.89449e-26
XBmRNA22379	Chr3L	24258484;24261394;24262462;24264411;24265940;24266332	24258532;24261474;24262567;24264652;24266105;24269440	+;+;+;+;+;+	3753	XBXL10_1g11992	GeneID:447195,Genbank:NM_001093902.1,Xenbase:XB-GENE-6254320	armt1.L	acidic residue methyltransferase 1 L homeolog	NM_001093902.1	The RefSeq transcript has 1 substitution%2C 2 non-frameshifting indels compared to this genomic sequence	160	170	162	251	288	249	1066	952	1056	7.62362	7.67619	7.68338	8.08478	8.20154	8.29357	9.97304	9.87217	10.0027	0.614636	3.27024e-05	0.000631662	1.88002	8.15991e-44	1.57441e-42	2.49465	6.63856e-70	2.29406e-68
XBmRNA22380	Chr3L	24272162;24276315;24278386;24280264;24283695;24284734;24288121;24288987;24290870;24293118;24294168	24272227;24276485;24278483;24280355;24283836;24284836;24288188;24289063;24290965;24293184;24294458	+;+;+;+;+;+;+;+;+;+;+	1271	XBXL10_1g11993	GeneID:398665,Genbank:NM_001089230.2,Xenbase:XB-GENE-949556	ndufa9.L	NADH:ubiquinone oxidoreductase subunit A9 L homeolog	NM_001089230.2	NA	2638	2760	2480	3493	3728	2993	6111	7403	5980	11.4219	11.4616	11.3863	11.7096	11.7368	11.733	12.4513	12.7849	12.4642	0.306321	0.00652663	0.0450373	0.855268	2.13342e-14	1.06931e-13	1.16159	3.96657e-25	3.05e-24
XBmRNA22383	Chr3L	24336612	24341221	+	4610	XBXL10_1g11995	GeneID:108710774,Genbank:XM_018251934.2,Xenbase:XB-GENE-17345755	kcna6.L	potassium channel%2C voltage gated shaker related subfamily A%2C member 6 L homeolog	XM_018251934.2	NA	0	4	4	4	8	14	50	34	16	4.10353	4.79605	4.81466	4.77539	5.02472	5.43699	6.24862	5.95087	5.40756	1.67888	0.0720961	0.241449	1.8078	0.0230259	0.0357334	3.48667	0.000111808	0.000231804
XBmRNA22384	Chr3L	24434558;24435487	24435186;24440730	+;+	5873	XBXL10_1g11997	GeneID:108710773,Genbank:XM_018251933.2,Xenbase:XB-GENE-17345752	kcna1.L	potassium channel%2C voltage gated shaker related subfamily A%2C member 1 L homeolog	XM_018251933.2	NA	22	44	50	26	24	48	36	44	33	5.67822	6.22585	6.39479	5.74241	5.65106	6.4084	5.96436	6.17028	5.9186	-0.269148	0.582685	0.80733	0.0807297	0.869229	0.891656	-0.188418	0.699118	0.739758
XBmRNA22386	Chr3L	24512683;24563897;24572191	24516442;24564016;24572496	+;+;+	4186	XBXL10_1g11999	GeneID:108710771,Genbank:XM_018251932.2,Xenbase:XB-GENE-17332200	kcna5.L	potassium channel%2C voltage gated shaker related subfamily A%2C member 5 L homeolog	XM_018251932.2	NA	16	6	14	12	8	4	323	304	261	5.46321	4.94775	5.40307	5.24756	5.02472	4.83411	8.35615	8.33024	8.12129	-0.665871	0.157061	0.397621	5.13838	1.89407e-36	2.79965e-35	4.4725	8.94289e-34	9.74302e-33
XBmRNA22446	Chr3L	25251286;25288747;25296202	25252103;25288848;25298373	+;+;+	3092	XBXL10_1g12037	GeneID:399298,Genbank:XM_018250851.2,Xenbase:XB-GENE-17331373	ntf3.L	neurotrophin 3 L homeolog%2C transcript variant X1	XM_018250851.2	NA	6	2	12	21	14	17	13	8	21	4.95491	4.59554	5.3121	5.59024	5.3077	5.56279	5.26894	5.04529	5.58315	1.3079	0.0867661	0.27248	-0.400188	0.582397	0.636504	0.90771	0.238407	0.286792
XBmRNA22449	Chr3L	25402616;25405587;25416324;25419039;25419187;25444744;25462380;25463504;25464167;25467348;25468191;25499048;25499339;25506764;25509642;25511416;25514706;25517828;25519453;25521832;25523759;25524406;25529096;25564674;25567829;25574965	25403783;25405692;25416505;25419091;25419339;25444892;25462480;25463561;25464278;25467549;25468265;25499122;25499350;25506846;25509802;25511550;25514770;25517869;25519508;25521883;25523813;25524560;25529194;25565129;25568013;25575163	-;-;-;-;-;-;-;-;-;-;-;-;-;-;-;-;-;-;-;-;-;-;-;-;-;-	4189	XBXL10_1g12038	GeneID:108710812,Genbank:XM_018251979.2,Xenbase:XB-GENE-6487310	ano2.L	anoctamin 2%2C calcium activated chloride channel L homeolog	XM_018251979.2	NA	4	8	20	8	6	14	996	718	626	4.80197	5.07393	5.63665	5.04547	4.9046	5.43699	9.87846	9.48198	9.28042	-0.246572	0.60372	0.820576	6.27945	6.24849e-55	1.64516e-53	6.03288	1.27408e-53	2.86432e-52
XBmRNA22450	Chr3L	25578980;25583283;25584237;25585034;25586636;25587538;25595164;25598890;25599562;25605444;25608772;25613560;25618461;25618621;25618950;25622616;25623804;25625480;25628680;25629166;25629315;25630879;25633289;25635095;25636090;25638871;25639182;25641783;25643106;25643416;25644229;25646829;25647251;25648736;25652567;25656328;25659258;25664791;25666098;25666389;25666728;25668386;25670271;25673788;256…	25579600;25583380;25584276;25585162;25586734;25587654;25595204;25599073;25599690;25605593;25608977;25613664;25618535;25618723;25619155;25622960;25623996;25625700;25628857;25629209;25629479;25631022;25633432;25635214;25637522;25639006;25639340;25641939;25643219;25643556;25644375;25646963;25647389;25648839;25652727;25656419;25659498;25665006;25666293;25666489;25666866;25668522;25670317;25673899;256…	-;-;-;-;-;-;-;-;-;-;-;-;-;-;-;-;-;-;-;-;-;-;-;-;-;-;-;-;-;-;-;-;-;-;-;-;-;-;-;-;-;-;-;-;-;-;-;-;-;-;-;-	9123	XBXL10_1g12039	GeneID:108710813,Genbank:XM_018251980.2,Xenbase:XB-GENE-6487135	vwf.L	von Willebrand factor L homeolog	XM_018251980.2	NA	48	54	42	78	86	61	312	256	182	6.32167	6.41665	6.23271	6.72254	6.77642	6.64536	8.31122	8.10937	7.67148	0.571487	0.0434625	0.171961	1.66006	2.19449e-10	8.3679e-10	2.23154	1.88916e-16	9.51736e-16
XBmRNA22451	Chr3L	25705886;25734159;25735527;25735945;25737387;25738734;25739930;25741287	25706048;25734261;25735624;25736019;25737488;25738826;25740013;25741713	+;+;+;+;+;+;+;+	1145	XBXL10_1g12040	GeneID:443887,Genbank:NM_001091992.1,Xenbase:XB-GENE-949531	cd9.S	CD9 protein S homeolog	NM_001091992.1	The RefSeq transcript has 1 non-frameshifting indel compared to this genomic sequence	2189	2199	1776	2550	2258	2172	1102	1011	886	11.1564	11.1382	10.9118	11.2611	11.0228	11.2759	10.0194	9.95588	9.75852	0.119566	0.349575	0.625104	-1.30584	5.16743e-24	4.36824e-23	-1.18628	4.71162e-20	2.85489e-19
XBmRNA22464	Chr3L	25868948;25879659;25888213	25869162;25880317;25888704	+;+;+	1366	XBXL10_1g12043	GeneID:444102,Genbank:NM_001092207.1,Xenbase:XB-GENE-17344507	bpgm.L	bisphosphoglycerate mutase L homeolog	NM_001092207.1	The RefSeq transcript has 5 substitutions%2C 1 non-frameshifting indel compared to this genomic sequence	98	68	40	45	63	59	190	170	229	7.05321	6.64482	6.18884	6.19062	6.46143	6.61151	7.68654	7.60086	7.95576	-0.355006	0.293889	0.573115	1.72816	1.40993e-07	4.24439e-07	1.37315	2.35776e-05	5.27782e-05
XBmRNA22476	Chr3L	26610128;26613849;26618087;26619373;26620336;26624971;26628630	26610721;26613918;26618164;26619438;26620468;26625004;26628739	-;-;-;-;-;-;-	1085	XBXL10_1g12047	GeneID:108710819,Genbank:XM_041586058.1,Xenbase:XB-GENE-6486431	mrpl22.L	mitochondrial ribosomal protein L22 L homeolog	XM_041586058.1	NA	1580	1640	1447	1681	1634	1257	878	976	1024	10.6943	10.7225	10.622	10.6702	10.5651	10.5012	9.70346	9.90681	9.95976	-0.101643	0.368139	0.641327	-0.741463	8.2966e-11	3.2693e-10	-0.843106	1.47528e-13	6.27005e-13
XBmRNA22487	Chr3L	26707426;26709413;26711707;26712043;26712910	26707541;26709489;26711868;26712193;26712940	-;-;-;-;-	537	XBXL10_1g12050	GeneID:108710820,Genbank:XM_018251987.1,Xenbase:XB-GENE-17331504	rps14.L	ribosomal protein S14 L homeolog%2C transcript variant X1	XM_018251987.1	NA	25	43	37	28	28	27	18	14	31	5.77216	6.20515	6.1201	5.79811	5.76329	5.90303	5.46174	5.33397	5.86887	-0.400399	0.39162	0.660885	-0.483921	0.314676	0.373487	-0.88432	0.0630745	0.0861027
XBmRNA22486	Chr3L	26707426;26709413;26711707;26712043;26713610	26707541;26709489;26711868;26712193;26713629	-;-;-;-;-	526	XBXL10_1g12050	GeneID:108710820,Genbank:XM_018251990.2,Xenbase:XB-GENE-17331504	rps14.L	ribosomal protein S14 L homeolog%2C transcript variant X4	XM_018251990.2	NA	28	88	98	74	104	69	62	66	75	5.85918	6.91601	7.09421	6.6682	6.98063	6.77295	6.45079	6.55216	6.67132	0.126711	0.757504	0.90874	-0.354461	0.388511	0.447877	-0.22775	0.580842	0.631256
XBmRNA22488	Chr3L	26725595;26727041;26728369;26729221;26730463;26733908;26737234;26738453;26742425;26745224;26745548;26747072;26747777;26763472;26785663	26726591;26727143;26728478;26729391;26730637;26734031;26737330;26738635;26742553;26745409;26745702;26747159;26748259;26764277;26785834	-;-;-;-;-;-;-;-;-;-;-;-;-;-;-	3979	XBXL10_1g12051	GeneID:108710821,Genbank:XM_018251993.2	LOC108710821	bifunctional heparan sulfate N-deacetylase/N-sulfotransferase 1%2C transcript variant X1	XM_018251993.2	NA	91	114	73	77	105	69	47	82	48	6.97143	7.20406	6.7743	6.70916	6.99113	6.77295	6.1928	6.77439	6.23938	-0.218929	0.494906	0.745033	-0.572143	0.0804225	0.111157	-0.791072	0.0152169	0.0233628
XBmRNA22497	Chr3L	27016536;27035752	27016737;27036799	+;+	1250	XBXL10_1g12056	GeneID:108710825,Genbank:XM_018251996.2	LOC108710825	small integral membrane protein 3-like	XM_018251996.2	NA	8	6	6	10	14	22	77	86	62	5.08208	4.94775	4.97024	5.15222	5.3077	5.74523	6.66686	6.82473	6.48063	1.16576	0.0404104	0.164099	2.17872	5.2123e-06	1.34531e-05	3.34449	4.70175e-10	1.58812e-09
XBmRNA22498	Chr3L	27070666;27073825;27078258;27083334	27072900;27073943;27078474;27083517	-;-;-;-	2755	XBXL10_1g12057	GeneID:108710826,Genbank:XM_018251997.2,Xenbase:XB-GENE-22066197	ndnfl1.1.L	neuron-derived neurotrophic factor like 1%2C gene 1 L homeolog	XM_018251997.2	NA	0	0	0	0	0	2	176	108	129	4.10353	4.10353	4.10353	4.10353	4.10353	4.62285	7.59364	7.07295	7.26317	1.80255	0.262227	0.537811	7.59223	4.39987e-12	1.87719e-11	9.39478	5.30114e-14	2.31131e-13
XBmRNA22499	Chr3L	27094529;27100256;27103652;27104558;27105398	27094691;27100409;27103769;27104657;27105948	+;+;+;+;+	1086	XBXL10_1g12058	GeneID:443744,Genbank:NM_001091850.1,Xenbase:XB-GENE-5884731	gpx3.L	glutathione peroxidase 3 L homeolog	NM_001091850.1	The RefSeq transcript has 13 substitutions compared to this genomic sequence	55	62	70	90	108	48	1750	2074	1785	6.45109	6.55172	6.73041	6.87371	7.02219	6.4084	10.669	10.967	10.7404	0.305848	0.174408	0.425746	4.45278	6.49144e-110	6.48887e-108	4.75863	5.42929e-118	5.52072e-116
XBmRNA22500	Chr3L	27107932;27111271;27111957;27118540;27118849;27121649;27123805;27126622;27127453;27128319;27129292;27130657;27131387;27138708;27139045;27144566;27149531;27163542	27110625;27111340;27112136;27118611;27118974;27121771;27123933;27126753;27127518;27128402;27129427;27130751;27131581;27138776;27139136;27144721;27149706;27163640	-;-;-;-;-;-;-;-;-;-;-;-;-;-;-;-;-;-	4694	XBXL10_1g12059	GeneID:779250,Genbank:XM_018251287.2,Xenbase:XB-GENE-17339015	tnip1.L	TNFAIP3 interacting protein 1 L homeolog	XM_018251287.2	NA	44	17	30	42	36	16	215	172	110	6.24159	5.49086	5.94355	6.12967	5.96023	5.52246	7.8387	7.615	7.08228	-0.0503642	0.908894	0.984306	2.3448	2.09449e-08	6.74516e-08	2.29443	4.22433e-08	1.22909e-07
XBmRNA22501	Chr3L	27179480;27184038;27185228;27186089;27186431;27186635;27187285;27187471;27189600;27190875;27191281;27191547;27193774;27194934;27196094;27196374;27196862;27197733;27198444;27199206;27199503;27200846;27201607;27206619;27224861;27231338	27179784;27184160;27185286;27186184;27186524;27186652;27187338;27187550;27189690;27190988;27191375;27191628;27193858;27194992;27196216;27196432;27196957;27197826;27198500;27199285;27199593;27200959;27201701;27206709;27224915;27231405	-;-;-;-;-;-;-;-;-;-;-;-;-;-;-;-;-;-;-;-;-;-;-;-;-;-	2378	XBXL10_1g12060	GeneID:444274,Genbank:NM_001092378.1,Xenbase:XB-GENE-989745	anxa6.L	annexin A6 L homeolog	NM_001092378.1	The RefSeq transcript has 6 substitutions and aligns at 99%25 coverage compared to this genomic sequence	1510	1542	1391	1729	1927	1324	6131	5706	5101	10.6303	10.6354	10.5663	10.71	10.7981	10.5744	12.456	12.4113	12.2364	0.0884737	0.412744	0.679555	1.69393	4.61691e-57	1.27238e-55	1.7824	9.71234e-63	2.86401e-61
XBmRNA22503	Chr3L	27245940;27247670;27249236;27250490;27251931;27253860;27255621;27256925;27258069;27258883;27266313;27267642	27246191;27248045;27249391;27250655;27252067;27254082;27255757;27257027;27258205;27259049;27266421;27268155	+;+;+;+;+;+;+;+;+;+;+;+	2477	XBXL10_1g12061	GeneID:447047,Genbank:NM_001093689.1,Xenbase:XB-GENE-5763998	slc7a2.2.L	solute carrier family 7 (cationic amino acid transporter%2C y+ system)%2C member 2%2C gene 2 L homeolog	NM_001093689.1	The RefSeq transcript has 1 substitution compared to this genomic sequence	0	0	0	0	0	0	32	23	17	4.10353	4.10353	4.10353	4.10353	4.10353	4.10353	5.86972	5.65328	5.44506	0	1	1	6.93813	5.36321e-06	1.38185e-05	6.87476	6.52851e-06	1.54672e-05
XBmRNA22504	Chr3L	27268310;27268552;27269165;27269891;27270461;27271076;27271308;27271535;27272842;27273692;27273870;27275876	27268476;27268659;27269243;27270041;27270650;27271206;27271405;27271725;27272997;27273785;27273991;27276047	-;-;-;-;-;-;-;-;-;-;-;-	1659	XBXL10_1g12062	GeneID:779327,Genbank:NM_001096946.1,Xenbase:XB-GENE-989719	zp4.L	zona pellucida glycoprotein 4 L homeolog	NM_001096946.1	The RefSeq transcript has 2 substitutions compared to this genomic sequence	42	68	49	64	56	46	6	12	5	6.19962	6.64482	6.37559	6.52202	6.34883	6.36791	4.90657	5.24735	4.84924	-0.00631489	0.987216	1	-2.92603	1.29704e-09	4.61835e-09	-2.93235	1.24237e-09	4.0676e-09
XBmRNA22505	Chr3L	27281885;27283180;27283633;27284127;27284336;27285013;27286066;27290369	27282457;27283396;27283859;27284222;27284495;27285227;27286161;27290668	-;-;-;-;-;-;-;-	1884	XBXL10_1g12063	GeneID:379610,Genbank:NM_001086451.2,Xenbase:XB-GENE-5919104	sqstm1.L	sequestosome 1 L homeolog	NM_001086451.2	The RefSeq transcript has 1 substitution compared to this genomic sequence	262	270	219	251	260	202	5142	4700	2097	8.24078	8.25716	8.05863	8.08478	8.07099	8.02605	12.2039	12.1334	10.9685	-0.144189	0.571856	0.800278	3.9858	2.88357e-57	8.02185e-56	3.84161	1.81719e-53	4.04421e-52
XBmRNA22511	Chr3L	27413669;27448236;27456509;27464397;27470138;27478508;27500171;27555481	27415776;27448440;27456605;27464479;27470209;27478758;27500365;27556522	-;-;-;-;-;-;-;-	4053	XBXL10_1g12067	GeneID:108710829,Genbank:XM_018252002.2,Xenbase:XB-GENE-6487580	rnf130.L	ring finger protein 130 L homeolog%2C transcript variant X2	XM_018252002.2	NA	50	76	43	62	60	60	79	44	83	6.35996	6.75979	6.2541	6.49079	6.41434	6.62854	6.69323	6.17028	6.77662	0.0525432	0.883285	0.972717	0.0871522	0.805947	0.838111	0.139695	0.694818	0.735736
XBmRNA22512	Chr3L	27432370;27437972;27448236;27456509;27464397;27470138;27478508;27500171;27555481	27432561;27438065;27448440;27456605;27464479;27470209;27478758;27500365;27556521	-;-;-;-;-;-;-;-;-	2230	XBXL10_1g12067	GeneID:108710829,Genbank:XM_018252001.2,Xenbase:XB-GENE-6487580	rnf130.L	ring finger protein 130 L homeolog%2C transcript variant X1	XM_018252001.2	NA	11	9	10	9	16	23	9	15	25	5.24324	5.13049	5.21189	5.1005	5.3859	5.77851	5.08099	5.3746	5.70597	0.647427	0.347464	0.622739	-0.0835121	0.900689	0.918653	0.563915	0.413094	0.468397
XBmRNA22522	Chr3L	27825771;27826635;27828682;27829631;27831429;27833152;27833586;27835246;27837349;27838004;27841081;27842045;27843180;27845320;27846726;27849297;27851487;27851717	27826028;27826775;27828774;27829725;27831546;27833256;27833813;27835455;27837441;27838166;27841187;27842118;27843304;27845501;27846813;27849355;27851615;27851735	-;-;-;-;-;-;-;-;-;-;-;-;-;-;-;-;-;-	2287	XBXL10_1g12071	GeneID:379858,Genbank:XM_041584943.1,Xenbase:XB-GENE-6254680	hspa9.L	heat shock protein family A (Hsp70) member 9 L homeolog%2C transcript variant X2	XM_041584943.1	NA	6	15	9	17	9	11	29	26	15	4.95491	5.41217	5.15747	5.45158	5.07862	5.29398	5.79357	5.74212	5.36864	0.243646	0.710699	0.884107	0.832027	0.183708	0.232433	1.07567	0.0909482	0.120571
XBmRNA22524	Chr3L	27859193;27862035;27864306;27864682;27867297;27868483;27870916;27873171;27874883;27887094;27887498;27888108;27889790;27890672;27892802;27894075;27897665;27902627	27860258;27862169;27864411;27864863;27867407;27868634;27871116;27873327;27874975;27887246;27887578;27888311;27890053;27890791;27892968;27894270;27897768;27902785	-;-;-;-;-;-;-;-;-;-;-;-;-;-;-;-;-;-	3651	XBXL10_1g12072	GeneID:108710831,Genbank:XM_018252005.2,Xenbase:XB-GENE-17335407	ctnna1.L	catenin alpha 1 L homeolog	XM_018252005.2	NA	2947	3204	2844	2165	2450	2030	2799	2423	2549	11.5798	11.6744	11.5815	11.0285	11.1387	11.1797	11.3352	11.1879	11.2457	-0.502361	1.37694e-07	5.61663e-06	0.142915	0.134716	0.176206	-0.359446	0.000157253	0.000320723
XBmRNA22525	Chr3L	27910471;27914153;27915470;27917144;27919173;27919426;27920745;27921432;27922556;27923152;27929145;27929769	27910619;27914261;27915593;27917288;27919337;27919541;27920847;27921577;27922714;27923244;27929304;27932316	+;+;+;+;+;+;+;+;+;+;+;+	4017	XBXL10_1g12073	GeneID:108710832,Genbank:XM_018252006.2,Xenbase:XB-GENE-6486621	dele1.L	DAP3 binding cell death enhancer 1 L homeolog	XM_018252006.2	NA	18	52	38	42	30	50	260	182	117	5.53963	6.38064	6.14342	6.12967	5.81562	6.44769	8.07738	7.68367	7.15167	0.138863	0.751623	0.906136	2.08116	7.51226e-07	2.11656e-06	2.22002	1.5957e-07	4.42311e-07
XBmRNA22530	Chr3L	28037007;28041670;28042140;28043970;28051188;28057813;28059271;28060154;28060796;28060991;28061250;28061624;28062020;28063507;28063788	28037164;28041894;28042213;28044028;28051329;28057894;28059463;28060343;28060909;28061147;28061465;28061743;28062155;28063589;28066686	+;+;+;+;+;+;+;+;+;+;+;+;+;+;+	4848	XBXL10_1g12076	GeneID:379102,Genbank:XM_018250614.2,Xenbase:XB-GENE-6251650	canx.L	calnexin L homeolog%2C transcript variant X1	XM_018250614.2	NA	4292	4324	4345	5071	4888	4139	5851	4777	4896	12.1172	12.1029	12.1873	12.2428	12.1242	12.1966	12.389	12.1567	12.1776	0.0527882	0.593796	0.814483	0.0567925	0.56558	0.620539	0.109581	0.267878	0.318798
XBmRNA22536	Chr3L	28102362;28113527;28113756;28115000;28117056;28119967;28120604;28121481;28124240	28102438;28113571;28113847;28115103;28117177;28120172;28120709;28121647;28125325	+;+;+;+;+;+;+;+;+	2005	XBXL10_1g12079	GeneID:734890,Genbank:NM_001096355.1,Xenbase:XB-GENE-866596	faxdc2.L	fatty acid hydroxylase domain containing 2 L homeolog	NM_001096355.1	The RefSeq transcript has 1 substitution compared to this genomic sequence	52	27	21	20	43	10	74	51	49	6.39716	5.81748	5.67121	5.55719	6.11003	5.24134	6.62632	6.30418	6.25816	-0.563064	0.287425	0.566304	1.21384	0.0197785	0.031059	0.650781	0.204075	0.249651
XBmRNA22547	Chr3L	28368654;28371735;28373565;28375930	28370839;28371833;28373687;28376174	-;-;-;-	2653	XBXL10_1g12086	GeneID:735024,Genbank:NM_001096485.1,Xenbase:XB-GENE-960207	sap30l.L	SAP30-like L homeolog	NM_001096485.1	The RefSeq transcript has 28 substitutions%2C 2 non-frameshifting indels compared to this genomic sequence	740	970	904	858	946	730	759	617	627	9.63308	9.98471	9.96188	9.72841	9.79989	9.74129	9.50244	9.2743	9.2826	-0.11591	0.406993	0.674623	-0.418494	0.00292714	0.00525147	-0.534403	0.000143265	0.000293344
XBmRNA22548	Chr3L	28436624;28479671;28480498;28487412;28500335;28502328;28502694;28506826;28508612;28509089;28509286;28511068	28436920;28479776;28480636;28487578;28500520;28502511;28502811;28506933;28508833;28509205;28509435;28511772	+;+;+;+;+;+;+;+;+;+;+;+	2499	XBXL10_1g12087	GeneID:108710839,Genbank:XM_018252012.2	LOC108710839	polypeptide N-acetylgalactosaminyltransferase 10%2C transcript variant X1	XM_018252012.2	NA	36	88	55	65	91	60	124	126	109	6.06482	6.91601	6.48685	6.53737	6.83624	6.62854	7.1828	7.24759	7.07208	0.19953	0.554305	0.787994	0.660168	0.0445515	0.0654421	0.859698	0.00951099	0.0151288
XBmRNA22555	Chr3L	28771376;28775727;28778442;28779756;28781520;28783397;28800350;28809543	28771528;28775858;28778545;28779821;28781639;28783472;28800436;28809626	-;-;-;-;-;-;-;-	822	XBXL10_1g12090	GeneID:387598,Genbank:XM_018250759.2,Xenbase:XB-GENE-6256536	sar1b.L	secretion associated%2C Ras related GTPase 1B L homeolog%2C transcript variant X1	XM_018250759.2	NA	7	3	3	7	11	5	8	10	14	5.02099	4.70468	4.72092	4.98652	5.17722	4.91823	5.02697	5.15202	5.32818	0.735976	0.395488	0.664327	0.419769	0.603948	0.656851	1.15575	0.17403	0.216549
XBmRNA22556	Chr3L	28809714;28821738;28824782;28831525;28832996;28834065;28835969;28836155;28838091;28839101;28841426;28842045;28843563;28844146;28844367;28845398;28846736;28849577;28850814;28851227;28851486;28852223;28853565	28809853;28822316;28824928;28831599;28833174;28834243;28836071;28836281;28838200;28839213;28841544;28842100;28843769;28844269;28844525;28845571;28846846;28849752;28850951;28851331;28851578;28852326;28854425	+;+;+;+;+;+;+;+;+;+;+;+;+;+;+;+;+;+;+;+;+;+;+	4179	XBXL10_1g12091	GeneID:108710841,Genbank:XM_018252017.2,Xenbase:XB-GENE-17339077	sec24a.L	SEC24 homolog A%2C COPII coat complex component L homeolog	XM_018252017.2	NA	1922	1531	1537	1665	1826	1355	2115	2523	2693	10.9717	10.6253	10.7073	10.6567	10.722	10.607	10.9371	11.2454	11.3239	-0.115279	0.408409	0.675704	0.524561	0.000160145	0.000345795	0.409282	0.00321369	0.00548788
XBmRNA22560	Chr3L	28900355;28903826;28917021;28918759;28925356;28925604;28925869;28926145;28926454;28927442;28927837;28930010;28934261;28940986;28941243;28941672;28944542;28945643;28946121;28947062;28947773;28949328;28949851	28900511;28904020;28917158;28918861;28925521;28925746;28925982;28926310;28926574;28927617;28927958;28930088;28934343;28941150;28941405;28941865;28944679;28945792;28946351;28947280;28947917;28949401;28950149	+;+;+;+;+;+;+;+;+;+;+;+;+;+;+;+;+;+;+;+;+;+;+	3541	XBXL10_1g12094	GeneID:779079,Genbank:XM_018252018.2,Xenbase:XB-GENE-5787850	ddx46.L	DEAD-box helicase 46 L homeolog	XM_018252018.2	NA	21553	24549	21922	24622	24295	18590	9755	7819	8739	14.4364	14.5989	14.5137	14.5143	14.4286	14.3556	13.1228	12.8634	13.0088	-0.0836696	0.410037	0.67738	-1.43591	3.53308e-45	7.09544e-44	-1.51958	2.18639e-50	4.48248e-49
XBmRNA22564	Chr3L	28983090;28985918;28988387;28989703;28991271	28983174;28986393;28988550;28989833;28991664	+;+;+;+;+	1250	XBXL10_1g12096	GeneID:779219,Genbank:NM_001096841.1,Xenbase:XB-GENE-987700	txndc15.L	thioredoxin domain containing 15 L homeolog	NM_001096841.1	NA	568	701	563	627	611	516	602	527	697	9.26979	9.53444	9.30787	9.29678	9.19871	9.26404	9.18537	9.06005	9.42748	-0.128874	0.384732	0.655849	-0.0223623	0.880119	0.900863	-0.151236	0.30711	0.360206
XBmRNA22565	Chr3L	28994497;29000206;29078463;29080858	28994636;29000337;29078543;29081249	+;+;+;+	745	XBXL10_1g12097	GeneID:414645,Genbank:NM_001091216.1,Xenbase:XB-GENE-987707	pcbd2.L	pterin-4 alpha-carbinolamine dehydratase/dimerization cofactor of hepatocyte nuclear factor 1 alpha (TCF1) 2 L homeolog	NM_001091216.1	NA	142	126	104	152	130	118	268	300	246	7.48035	7.31935	7.16117	7.46729	7.23101	7.37019	8.11593	8.31308	8.04607	0.0397343	0.851079	0.955712	0.944539	3.78346e-06	9.89663e-06	0.984273	1.61938e-06	4.07679e-06
XBmRNA22566	Chr3L	29155535;29165140;29167241	29156877;29165345;29167642	-;-;-	1951	XBXL10_1g12098	GeneID:394310,Genbank:NM_001087512.1,Xenbase:XB-GENE-485445	pitx1.L	paired like homeodomain 1 L homeolog	NM_001087512.1	The RefSeq transcript has 3 substitutions%2C 4 non-frameshifting indels and aligns at 98%25 coverage compared to this genomic sequence	1179	1164	1086	1105	1386	1051	1206	1143	860	10.282	10.2397	10.2183	10.0805	10.3334	10.2496	10.1454	10.1272	9.71724	-0.0225838	0.874625	0.968961	-0.221959	0.121338	0.160499	-0.244543	0.0879723	0.116907
XBmRNA22571	Chr3L	29776492;29778187	29777854;29778290	-;-	1467	XBXL10_1g12101	GeneID:108710842,Genbank:XM_018252019.2,Xenbase:XB-GENE-6485776	neurog1.L	neurogenin 1 L homeolog	XM_018252019.2	NA	340	598	644	524	460	372	12	6	6	8.5805	9.31636	9.49216	9.05286	8.81573	8.82189	5.22543	4.92263	4.91866	-0.297838	0.231649	0.50357	-5.89837	3.24272e-53	8.12654e-52	-6.19621	1.24931e-58	3.2942e-57
XBmRNA22572	Chr3L	29874964;29889066;29903502;29904546	29878141;29889179;29903607;29904748	-;-;-;-	3601	XBXL10_1g12102	GeneID:444627,Genbank:NM_001092729.1,Xenbase:XB-GENE-6077908	cxcl14.L	chemokine (C-X-C motif) ligand 14 L homeolog	NM_001092729.1	The RefSeq transcript has 7 substitutions%2C 2 non-frameshifting indels compared to this genomic sequence	2350	1540	1318	3712	3594	3189	6258	4838	5923	11.2573	10.6336	10.4904	11.7965	11.6845	11.8236	12.4854	12.1749	12.4505	0.948664	1.80874e-07	7.14332e-06	0.612342	0.000718659	0.00142112	1.56101	8.24678e-18	4.44984e-17
XBmRNA22581	Chr3L	30263661;30264790;30265457;30265984;30268863;30269528;30271266;30273577;30274499;30281248;30281587;30282058;30282281;30283929;30284288;30284516;30285303;30286940;30287429;30288698;30289886;30291874	30263930;30264952;30265633;30266077;30269039;30270661;30271370;30273791;30274647;30281426;30281682;30282155;30282367;30284002;30284353;30284627;30285389;30287128;30287506;30288780;30289984;30292009	-;-;-;-;-;-;-;-;-;-;-;-;-;-;-;-;-;-;-;-;-;-	3868	XBXL10_1g12106	GeneID:493576,Genbank:NM_001094467.1,Xenbase:XB-GENE-5851659	hmmr.L	hyaluronan-mediated motility receptor (RHAMM) L homeolog	NM_001094467.1	The RefSeq transcript has 7 substitutions%2C 1 non-frameshifting indel compared to this genomic sequence	5005	5867	5125	6836	6177	4974	3619	3013	4833	12.3373	12.5402	12.4239	12.6711	12.4595	12.46	11.7016	11.4981	12.1591	0.0980684	0.538926	0.778321	-0.725816	5.54716e-06	1.42675e-05	-0.627747	8.56164e-05	0.000179928
XBmRNA22582	Chr3L	30292247;30296242;30296931;30299026	30292471;30296290;30297082;30299449	+;+;+;+	850	XBXL10_1g12107	GeneID:496162,Genbank:NM_001095382.1,Xenbase:XB-GENE-6252501	nudcd2.L	NudC domain containing 2 L homeolog	NM_001095382.1	The RefSeq transcript has 1 non-frameshifting indel compared to this genomic sequence	642	910	659	975	1063	734	708	893	730	9.43742	9.89576	9.52385	9.90593	9.96209	9.74886	9.40689	9.78329	9.49103	0.252136	0.128068	0.350753	-0.318844	0.0540792	0.0778918	-0.0667076	0.687935	0.729409
XBmRNA22588	Chr3L	30368144;30370460;30372078;30373216;30374350;30375310;30378620	30369610;30370654;30372176;30373294;30374603;30375573;30378812	-;-;-;-;-;-;-	2551	XBXL10_1g12111	GeneID:379404,Genbank:NM_001086248.1,Xenbase:XB-GENE-17344893	ccng1.L	cyclin G1 L homeolog	NM_001086248.1	The RefSeq transcript has 3 substitutions%2C 1 non-frameshifting indel compared to this genomic sequence	8020	11324	11447	8625	8825	8162	6529	4688	7216	13.0139	13.4849	13.5783	13.0048	12.9716	13.1711	12.5462	12.1298	12.7338	-0.328741	0.0592241	0.210499	-0.563174	0.00124036	0.00236534	-0.891915	3.12542e-07	8.41829e-07
XBmRNA22595	Chr3L	30915658;30925511;30941175;30952301;30962165;30968879;30971476;30986857;31010801;31012323	30916993;30925713;30941327;30952444;30962247;30969099;30971543;30986966;31010889;31012625	-;-;-;-;-;-;-;-;-;-	2710	XBXL10_1g12117	GeneID:100653509,Genbank:XM_041586082.1,Xenbase:XB-GENE-6488889	gabra1.L	gamma-aminobutyric acid (GABA) A receptor%2C alpha 1 L homeolog	XM_041586082.1	NA	20	2	7	6	2	0	213	144	154	5.61106	4.59554	5.03743	4.92279	4.56996	4.10353	7.82711	7.40292	7.47047	-1.9498	0.0117011	0.068963	5.93542	3.67531e-16	2.04488e-15	3.98562	6.86796e-12	2.63704e-11
XBmRNA22621	Chr3L	32531166;32533569;32534501;32534922;32535669;32535972;32536749;32547035;32547268;32549119;32549479;32549759;32550680;32551100;32552482;32553060	32531313;32533743;32534654;32535002;32535833;32536040;32536796;32547166;32547365;32549186;32549618;32549920;32550784;32551171;32552589;32553390	+;+;+;+;+;+;+;+;+;+;+;+;+;+;+;+	2056	XBXL10_1g12129	GeneID:432205,Genbank:XM_041586093.1,Xenbase:XB-GENE-994052	slu7.L	SLU7 homolog%2C splicing factor L homeolog%2C transcript variant X2	XM_041586093.1	NA	11	10	6	12	24	11	7	6	13	5.24324	5.18363	4.97024	5.24756	5.65106	5.29398	4.96911	4.92263	5.28601	0.715273	0.309344	0.587951	-0.912294	0.195957	0.246135	-0.197021	0.786645	0.817175
XBmRNA22622	Chr3L	32576801;32579164;32585310;32586882;32589369;32591694;32594701;32597102;32598452;32601283;32605202;32605922;32636933	32577595;32579346;32585425;32586965;32589456;32591808;32594706;32597229;32598598;32601343;32605278;32606097;32637274	-;-;-;-;-;-;-;-;-;-;-;-;-	2318	XBXL10_1g12130	GeneID:108710201,Genbank:XM_041586094.1,Xenbase:XB-GENE-17330037	apbb3.L	amyloid beta (A4) precursor protein-binding%2C family B%2C member 3 L homeolog	XM_041586094.1	NA	0	0	0	6	0	2	68	59	72	4.10353	4.10353	4.10353	4.92279	4.10353	4.62285	6.54141	6.44215	6.62964	3.79382	0.00712421	0.0481285	4.55157	5.70356e-09	1.91814e-08	8.34538	2.44917e-10	8.45197e-10
XBmRNA22627	Chr3L	32696328;32697481;32699190	32696538;32697587;32699348	-;-;-	477	XBXL10_1g12132	GeneID:108710857,Genbank:XM_018252043.2,Xenbase:XB-GENE-12563786	ndufa2.L	NADH:ubiquinone oxidoreductase subunit A2 L homeolog	XM_018252043.2	NA	965	949	810	1022	1090	811	1980	2117	1785	10.0017	9.9542	9.80914	9.97151	9.99707	9.8874	10.8437	10.9961	10.7404	0.0300852	0.798971	0.930591	0.934391	9.81781e-16	5.34811e-15	0.964476	1.29856e-16	6.59265e-16
XBmRNA22630	Chr3L	32768280;32769647;32770144;32771738;32772161;32773053;32773802;32774284;32775802	32768446;32769697;32770307;32771838;32772248;32773232;32773901;32774453;32777156	+;+;+;+;+;+;+;+;+	2376	XBXL10_1g12134	GeneID:108710859,Genbank:XM_018252044.2	LOC108710859	WD repeat-containing protein 55	XM_018252044.2	NA	5141	7554	6299	6601	6648	5006	2336	2180	2642	12.3757	12.903	12.7198	12.6209	12.5649	12.4692	11.0781	11.0377	11.2967	-0.130052	0.357874	0.632158	-1.42475	1.15739e-23	9.58693e-23	-1.55481	7.09686e-28	6.12212e-27
XBmRNA22631	Chr3L	32779971;32786784;32793957;32795790;32796819;32797171;32798015;32798973;32800248;32800761;32800940;32802398	32780424;32786993;32794058;32795990;32797016;32797318;32798109;32799103;32800387;32800852;32801050;32803028	+;+;+;+;+;+;+;+;+;+;+;+	2513	XBXL10_1g12135	GeneID:108710860,Genbank:XM_018252045.2,Xenbase:XB-GENE-6487616	ugdhl.L	UDP-glucose dehydrogenase like L homeolog	XM_018252045.2	NA	48	44	44	70	57	39	535	374	282	6.32167	6.22585	6.27514	6.61161	6.36552	6.21551	9.02546	8.60144	8.22036	0.208682	0.493108	0.743657	2.76868	7.50827e-23	5.94114e-22	2.97736	2.17562e-25	1.68239e-24
XBmRNA22632	Chr3L	32810266;32814910;32815358;32816038;32818366;32820280;32824581;32825291;32827837;32833463;32834473;32835435;32836802	32810423;32814999;32815477;32816133;32818491;32820387;32824679;32825384;32827964;32833723;32834589;32835581;32838953	+;+;+;+;+;+;+;+;+;+;+;+;+	3696	XBXL10_1g12136	GeneID:445827,Genbank:XM_018252047.2,Xenbase:XB-GENE-5941591	hars2.L	histidyl-tRNA synthetase 2 L homeolog	XM_018252047.2	NA	3116	3547	3122	5298	5282	4224	7613	6360	7995	11.6594	11.8196	11.7146	12.3055	12.2352	12.2258	12.7666	12.5669	12.881	0.527653	1.02094e-06	3.25467e-05	0.49092	4.86512e-06	1.26067e-05	1.01857	3.26173e-21	2.09549e-20
XBmRNA22633	Chr3L	32844183;32850669;32851167;32853596;32860012	32844371;32850786;32851628;32853997;32860263	+;+;+;+;+	1423	XBXL10_1g12137	GeneID:398713,Genbank:XM_018252049.2,Xenbase:XB-GENE-1015636	dnd1.L	DND microRNA-mediated repression inhibitor 1 L homeolog	XM_018252049.2	NA	24	22	42	30	28	8	30	22	14	5.74168	5.6658	6.23271	5.85131	5.76329	5.12625	5.8195	5.62207	5.32818	-0.531816	0.353118	0.628066	-0.0442579	0.939151	0.951217	-0.576074	0.313765	0.367135
XBmRNA22634	Chr3L	32866162;32867236;32869472;32871831;32875016;32876242;32878873;32880541;32881982;32886538;32890817;32891032;32892209;32894092	32866314;32867382;32869588;32872085;32875143;32876335;32878971;32880648;32882101;32886633;32890936;32891106;32892438;32894219	-;-;-;-;-;-;-;-;-;-;-;-;-;-	1870	XBXL10_1g12138	GeneID:108710861,Genbank:XM_018252050.2,Xenbase:XB-GENE-6488084	hars1.L	histidyl-tRNA synthetase 1 L homeolog	XM_018252050.2	NA	98	268	232	216	162	130	630	480	588	7.05321	8.24758	8.13198	7.89558	7.48824	7.48453	9.24727	8.93406	9.19508	-0.311103	0.306006	0.584962	1.66592	2.86376e-08	9.13276e-08	1.35482	5.89869e-06	1.40541e-05
XBmRNA22635	Chr3L	32894302;32898552;32901801;32907957;32911318;32912142	32894341;32898645;32901924;32908030;32911463;32913696	+;+;+;+;+;+	2033	XBXL10_1g12139	GeneID:495824,Genbank:NM_001095182.1,Xenbase:XB-GENE-1217482	zmat2.L	zinc finger matrin-type 2 L homeolog	NM_001095182.1	The RefSeq transcript has 3 substitutions%2C 2 non-frameshifting indels compared to this genomic sequence	1995	2630	2376	2222	2366	1741	1592	1771	2141	11.0246	11.3928	11.3253	11.0654	11.0891	10.9617	10.5355	10.7434	10.9979	-0.21961	0.133333	0.359886	-0.273499	0.0620495	0.0880598	-0.493109	0.000759926	0.00142068
XBmRNA22637	Chr3L	33010310;33051039;33051973;33061925	33013459;33051097;33052058;33064635	+;+;+;+	6006	XBXL10_1g12141	GeneID:108710862,Genbank:XM_018252051.2,Xenbase:XB-GENE-6487693	pcdha13.L	protocadherin alpha 13 L homeolog%2C transcript variant X1	XM_018252051.2	NA	0	0	0	2	0	0	94	85	34	4.10353	4.10353	4.10353	4.58073	4.10353	4.10353	6.87633	6.81231	5.94273	1.78114	0.289431	0.568742	6.65958	3.1619e-08	1.00383e-07	8.44072	2.79447e-10	9.60421e-10
XBmRNA22640	Chr3L	33179333	33181726	+	2394	XBXL10_1g12146	GeneID:108710209,Genbank:XM_018251354.2	LOC108710209	protocadherin alpha-8-like	XM_018251354.2	NA	0	0	0	0	0	0	16	20	6	4.10353	4.10353	4.10353	4.10353	4.10353	4.10353	5.38894	5.55693	4.91866	0	1	1	6.1653	0.000575989	0.00115491	6.10192	0.000656087	0.0012357
XBmRNA22641	Chr3L	33200108;33213034;33226458;33247225;33249623;33279447	33202412;33213162;33228959;33247283;33249711;33280751	+;+;+;+;+;+	6389	XBXL10_1g12147	GeneID:108710863,Genbank:XM_018252052.2,Xenbase:XB-GENE-6488917	pcdhac2.L	protocadherin alpha subfamily C%2C 2 L homeolog	XM_018252052.2	NA	5	8	8	6	4	16	1064	819	633	4.88256	5.07393	5.09954	4.92279	4.76035	5.52246	9.97042	9.66347	9.2956	0.267203	0.592707	0.813936	6.48518	2.00505e-62	6.5695e-61	6.75238	1.03849e-59	2.82676e-58
XBmRNA22692	Chr3L	33371834	33374363	+	2530	XBXL10_1g12150	GeneID:121401118,Genbank:XM_041585471.1	LOC121401118	protocadherin gamma-B5-like	XM_041585471.1	NA	0	0	0	0	0	0	14	4	13	4.10353	4.10353	4.10353	4.10353	4.10353	4.10353	5.31057	4.77526	5.28601	0	1	1	5.71943	0.0036991	0.00652784	5.65605	0.00409705	0.00688864
XBmRNA22652	Chr3L	33419193;33579303;33583787;33586129	33421846;33579361;33583875;33588090	+;+;+;+	4764	XBXL10_1g12149	GeneID:108710881,Genbank:XM_041586103.1	LOC108710881	protocadherin gamma-B5%2C transcript variant X11	XM_041586103.1	NA	0	0	0	0	0	0	29	8	2	4.10353	4.10353	4.10353	4.10353	4.10353	4.10353	5.79357	5.04529	4.57828	0	1	1	6.03921	0.00247522	0.00449447	5.97582	0.00274798	0.00474433
XBmRNA22658	Chr3L	33453857;33579306;33583787;33586129	33456410;33579361;33583875;33588090	+;+;+;+	4661	XBXL10_1g12149	GeneID:108710881,Genbank:XM_041586124.1	LOC108710881	protocadherin gamma-B5%2C transcript variant X37	XM_041586124.1	NA	0	0	0	4	0	0	21	7	24	4.10353	4.10353	4.10353	4.77539	4.10353	4.10353	5.56239	4.98636	5.67648	2.75907	0.137866	0.366602	3.64528	0.0120963	0.0197403	6.40434	0.000199392	0.000401941
XBmRNA22659	Chr3L	33459620;33579303;33583787;33586129	33462180;33579361;33583875;33588090	+;+;+;+	4671	XBXL10_1g12149	GeneID:108710881,Genbank:XM_041586121.1	LOC108710881	protocadherin gamma-B5%2C transcript variant X34	XM_041586121.1	NA	0	0	0	0	0	0	14	26	18	4.10353	4.10353	4.10353	4.10353	4.10353	4.10353	5.31057	5.74212	5.48127	0	1	1	6.63634	3.47153e-05	8.15478e-05	6.57296	4.12118e-05	8.98312e-05
XBmRNA22685	Chr3L	33555219;33579303;33583787;33586129	33558188;33579361;33583875;33588090	+;+;+;+	5080	XBXL10_1g12149	GeneID:108710881,Genbank:XM_018252071.2	LOC108710881	protocadherin gamma-B5%2C transcript variant X3	XM_018252071.2	NA	20	16	12	9	8	16	95	71	69	5.61106	5.45225	5.3121	5.1005	5.02472	5.52246	6.88771	6.62558	6.58663	-0.576483	0.259741	0.535367	2.71946	1.15114e-08	3.78079e-08	2.14298	2.68994e-06	6.63597e-06
XBmRNA22698	Chr3L	33840189;33840312;33843534;33849275;33853136;33857771;33860934;33863502;33864858;33868019;33870304;33870338;33874397;33876265;33877732;33880186;33880648;33881749;33881895;33883430;33883743;33884465	33840233;33840470;33843631;33849320;33853209;33857915;33861065;33863630;33864980;33868114;33870336;33870424;33874501;33876426;33877860;33880269;33880816;33881892;33881950;33883532;33883810;33884960	+;+;+;+;+;+;+;+;+;+;+;+;+;+;+;+;+;+;+;+;+;+	2683	XBXL10_1g12153	GeneID:108710216,Genbank:XM_041585558.1,Xenbase:XB-GENE-17342200	fchsd1.L	FCH and double SH3 domains 1 L homeolog	XM_041585558.1	The sequence of the model RefSeq transcript was modified relative to this genomic sequence to represent the inferred CDS: inserted 1 base in 1 codon%3B deleted 1 base in 1 codon	8	4	0	12	10	6	13	5	14	5.08208	4.79605	4.10353	5.24756	5.1293	4.9937	5.26894	4.8529	5.32818	1.14863	0.246597	0.520524	0.125282	0.893342	0.912107	1.27391	0.196386	0.24138
XBmRNA22699	Chr3L	33903846;33909692;33917409;33918651;33921353;33921498;33927238;33936890	33905167;33909732;33917850;33918839;33921416;33921563;33927451;33937241	-;-;-;-;-;-;-;-	2690	XBXL10_1g12154	GeneID:447378,Genbank:NM_001094085.1,Xenbase:XB-GENE-5821457	rell2.L	RELT-like 2 L homeolog	NM_001094085.1	The RefSeq transcript has 23 substitutions%2C 2 non-frameshifting indels compared to this genomic sequence	152	150	193	190	169	161	173	224	134	7.56173	7.52502	7.89957	7.73679	7.53878	7.74322	7.57292	7.9406	7.30714	0.00407443	0.986709	1	-0.0530206	0.827987	0.85625	-0.0489462	0.841258	0.864817
XBmRNA22735	Chr3L	34027940;34036577;34045264;34120212	34031802;34036665;34045325;34122985	-;-;-;-	6788	XBXL10_1g12155	GeneID:379294,Genbank:XM_041584895.1,Xenbase:XB-GENE-17343226	pcdhga3.L	protocadherin gamma subfamily A%2C 3 L homeolog%2C transcript variant X10	XM_041584895.1	NA	0	0	0	0	0	0	98	53	75	4.10353	4.10353	4.10353	4.10353	4.10353	4.10353	6.92131	6.34004	6.67132	0	1	1	8.58766	4.05505e-11	1.63319e-10	8.52429	5.62606e-11	2.03022e-10
XBmRNA22726	Chr3L	34027940;34036577;34045264;34158158	34031802;34036665;34045325;34161226	-;-;-;-	7083	XBXL10_1g12155	GeneID:379294,Genbank:XM_041584897.1,Xenbase:XB-GENE-17343226	pcdhga3.L	protocadherin gamma subfamily A%2C 3 L homeolog%2C transcript variant X12	XM_041584897.1	NA	0	0	0	0	0	0	23	6	12	4.10353	4.10353	4.10353	4.10353	4.10353	4.10353	5.62471	4.92263	5.24192	0	1	1	6.11844	0.000752975	0.0014834	6.05506	0.000854105	0.0015842
XBmRNA22725	Chr3L	34027940;34036577;34045264;34168350	34031802;34036665;34045325;34170980	-;-;-;-	6645	XBXL10_1g12155	GeneID:379294,Genbank:XM_041584901.1,Xenbase:XB-GENE-17343226	pcdhga3.L	protocadherin gamma subfamily A%2C 3 L homeolog%2C transcript variant X18	XM_041584901.1	NA	0	0	0	0	0	0	23	16	8	4.10353	4.10353	4.10353	4.10353	4.10353	4.10353	5.62471	5.41368	5.04076	0	1	1	6.32119	0.000241449	0.000510756	6.25781	0.00027866	0.000551553
XBmRNA22724	Chr3L	34027940;34036577;34045264;34175334	34031802;34036665;34045325;34177943	-;-;-;-	6624	XBXL10_1g12155	GeneID:379294,Genbank:XM_041584893.1,Xenbase:XB-GENE-17343226	pcdhga3.L	protocadherin gamma subfamily A%2C 3 L homeolog%2C transcript variant X8	XM_041584893.1	NA	0	0	0	0	0	0	24	12	28	4.10353	4.10353	4.10353	4.10353	4.10353	4.10353	5.65463	5.24735	5.79021	0	1	1	6.76926	1.86135e-05	4.50026e-05	6.70588	2.22684e-05	5.00437e-05
XBmRNA22750	Chr3L	34188272	34191082	-	2811	XBXL10_1g12157	GeneID:108710890,Genbank:XM_018252090.2	LOC108710890	protocadherin gamma-C5-like	XM_018252090.2	NA	0	0	0	0	0	0	26	13	21	4.10353	4.10353	4.10353	4.10353	4.10353	4.10353	5.71221	5.29162	5.58315	0	1	1	6.67414	2.77685e-05	6.58856e-05	6.61076	3.3066e-05	7.27748e-05
XBmRNA22753	Chr3L	34319373;34321096	34319543;34323029	+;+	2105	XBXL10_1g12160	GeneID:108710891,Genbank:XM_018252091.2	LOC108710891	proteinase-activated receptor 3	XM_018252091.2	NA	0	0	2	4	0	4	30	2	6	4.10353	4.10353	4.60889	4.77539	4.10353	4.83411	5.8195	4.58064	4.91866	1.96864	0.263401	0.538747	2.08791	0.152356	0.19669	4.05655	0.0172649	0.026279
XBmRNA22767	Chr3L	36085425;36088377;36092749;36151677;36189280	36085869;36089197;36094941;36151896;36195889	+;+;+;+;+	10289	XBXL10_1g12166	GeneID:100191020,Genbank:XM_018250561.2,Xenbase:XB-GENE-983608	pcdh1.L	protocadherin 1 L homeolog%2C transcript variant X2	XM_018250561.2	NA	17	17	3	12	12	13	7	35	29	5.5021	5.49086	4.72092	5.24756	5.22274	5.39152	4.96911	5.97462	5.81701	-0.0418709	0.957202	1	0.858653	0.259979	0.315986	0.816782	0.284227	0.336061
XBmRNA22776	Chr3L	37388346	37390134	+	1789	XBXL10_1g12169	GeneID:108705305,Genbank:XM_018242137.2	LOC108705305	transcriptional activator protein Pur-alpha	XM_018242137.2	NA	1229	1396	1148	1627	1729	1327	2015	1975	2366	10.3403	10.4951	10.2962	10.6241	10.6449	10.5776	10.8685	10.8977	11.1398	0.241754	0.0389232	0.160152	0.364887	0.00167403	0.00312751	0.606641	1.94123e-07	5.33078e-07
XBmRNA22779	Chr3L	37412433;37412853;37416913;37417159;37418211;37418704;37419767;37419997;37420185	37412456;37413072;37417081;37417317;37418342;37418800;37419922;37420095;37420512	+;+;+;+;+;+;+;+;+	1384	XBXL10_1g12170	GeneID:380181,Genbank:NM_001087020.1,Xenbase:XB-GENE-6043063	hnrnpab.L	heterogeneous nuclear ribonucleoprotein A/B L homeolog	NM_001087020.1	The RefSeq transcript has 2 substitutions%2C 1 non-frameshifting indel compared to this genomic sequence	1002	1198	1121	1263	1212	968	649	580	662	10.0542	10.2801	10.2628	10.2677	10.1453	10.1343	9.28781	9.19004	9.35686	-0.0192362	0.871253	0.967433	-0.941957	5.91251e-15	3.07496e-14	-0.961193	1.71183e-15	8.14176e-15
XBmRNA22780	Chr3L	37525568	37527094	-	1527	XBXL10_1g12171	GeneID:398455,Genbank:NM_001088945.1,Xenbase:XB-GENE-1000580	hnrnpa0.L	heterogeneous nuclear ribonucleoprotein A0 L homeolog	NM_001088945.1	The RefSeq transcript has 1 non-frameshifting indel compared to this genomic sequence	21306	21003	19426	16608	19602	14041	9641	11396	13105	14.4198	14.3741	14.3396	13.9472	14.1195	13.9515	13.1059	13.4047	13.5914	-0.370549	0.00355017	0.0282942	-0.629042	7.60099e-07	2.14079e-06	-0.999591	3.82679e-15	1.78365e-14
XBmRNA22787	Chr3L	37758919;37759990;37763643	37759662;37760446;37764334	-;-;-	1893	XBXL10_1g12177	GeneID:121401444,Genbank:XM_041586143.1	LOC121401444	uncharacterized LOC121401444%2C transcript variant X2	XM_041586143.1	NA	16	16	12	10	5	8	6	4	3	5.46321	5.45225	5.3121	5.15222	4.83633	5.12625	4.90657	4.77526	4.68369	-0.986225	0.178299	0.431315	-0.921379	0.25308	0.308384	-1.9076	0.0143719	0.0221789
XBmRNA22789	Chr3L	37765035;37766869;37767458;37767784;37769689;37770382;37770560;37774505;37776150;37778535	37765697;37766959;37767537;37767866;37769818;37770476;37770726;37774621;37776216;37778674	-;-;-;-;-;-;-;-;-;-	1633	XBXL10_1g12178	GeneID:100049134,Genbank:XM_018250535.2,Xenbase:XB-GENE-6041676	clk1.L	CDC like kinase 1 L homeolog%2C transcript variant X2	XM_018250535.2	NA	275	332	315	387	353	363	120	73	248	8.30329	8.5263	8.52831	8.64714	8.46539	8.78917	7.14562	6.65387	8.05633	0.200774	0.535998	0.775898	-1.41277	1.67171e-05	4.06899e-05	-1.212	0.00022722	0.000454786
XBmRNA22792	Chr3L	37793724;37806002;37822478;37842030;37848011;37850099;37851514;37853071;37854192;37856471;37864172;37865406;37870640;37874394;37874787;37880769;37882278;37883828;37885669;37886172;37892199;37892692;37905220	37793911;37806360;37822631;37842232;37848094;37850255;37851619;37853214;37854324;37856584;37864317;37865581;37870773;37874517;37874861;37880849;37882444;37883987;37885801;37886379;37892328;37892781;37905955	+;+;+;+;+;+;+;+;+;+;+;+;+;+;+;+;+;+;+;+;+;+;+	4002	XBXL10_1g12179	GeneID:108710899,Genbank:XM_041586144.1,Xenbase:XB-GENE-6487572	adamts2.L	ADAM metallopeptidase with thrombospondin type 1 motif 2 L homeolog	XM_041586144.1	NA	28	12	27	30	35	19	2	6	2	5.85918	5.28155	5.85946	5.85131	5.93729	5.63931	4.57112	4.92263	4.57828	0.232875	0.69489	0.875378	-3.12777	1.70908e-05	4.15424e-05	-2.8949	7.53987e-05	0.000159668
XBmRNA22793	Chr3L	37921102;37928485;37930838;37931399;37932317;37933423;37934927;37937183;37938833;37939653;37940375;37941657;37943335;37945424;37945691;37947129;37948438;37949572;37951039	37921359;37928592;37930918;37931524;37932375;37933557;37934988;37937262;37938950;37939816;37940470;37941754;37943455;37945581;37945805;37947256;37948605;37949733;37951756	+;+;+;+;+;+;+;+;+;+;+;+;+;+;+;+;+;+;+	2955	XBXL10_1g12180	GeneID:108710901,Genbank:XM_018252098.2	LOC108710901	glutamine--fructose-6-phosphate aminotransferase [isomerizing] 2	XM_018252098.2	NA	14	30	32	34	48	48	664	510	490	5.38086	5.89999	5.99658	5.95119	6.20715	6.4084	9.31903	9.01574	8.94835	0.715565	0.0252494	0.120026	3.58409	1.45855e-38	2.3375e-37	4.29965	7.76759e-48	1.45277e-46
XBmRNA22797	Chr3L	38020522;38023360;38024585;38025199;38025619;38025817	38021524;38023502;38024710;38025337;38025652;38025941	-;-;-;-;-;-	1570	XBXL10_1g12182	GeneID:397970,Genbank:NM_001088168.1,Xenbase:XB-GENE-866281	wnt8a.L	Wnt family member 8A L homeolog	NM_001088168.1	The RefSeq transcript has 2 substitutions compared to this genomic sequence	14	42	26	13	16	10	10	10	0	5.38086	6.18411	5.83009	5.29184	5.3859	5.24134	5.13178	5.15202	4.10353	-1.14714	0.136598	0.364684	-1.03566	0.206697	0.258141	-2.1828	0.00653059	0.0106347
XBmRNA22799	Chr3L	38042223;38044356;38045829;38048745;38049768;38052038	38043382;38044474;38045929;38048950;38049923;38052112	-;-;-;-;-;-	1817	XBXL10_1g12183	GeneID:447618,Genbank:NM_001094325.2,Xenbase:XB-GENE-951093	nme5.L	NME/NM23 family member 5 L homeolog	NM_001094325.2	The RefSeq transcript has 7 substitutions compared to this genomic sequence	0	7	9	22	23	21	4	2	10	4.10353	5.01331	5.15747	5.62235	5.62121	5.71099	4.76197	4.58064	5.14701	1.97478	0.0312452	0.138309	-2.12961	0.0202327	0.0317103	-0.154828	0.873055	0.892063
XBmRNA22800	Chr3L	38055141;38057531;38058916;38059915;38061591;38071260;38073143;38074197;38077637;38083872	38055530;38057664;38059081;38060122;38061723;38071312;38073244;38074341;38078166;38084145	-;-;-;-;-;-;-;-;-;-	2135	XBXL10_1g12184	GeneID:108710903,Genbank:XM_018252105.2,Xenbase:XB-GENE-6487250	myot.L	myotilin L homeolog	XM_018252105.2	NA	0	171	167	240	398	298	205	144	325	4.10353	7.68335	7.72054	8.02797	8.62324	8.52778	7.77978	7.40292	8.40408	1.39825	0.308975	0.587563	-0.555742	0.685707	0.732094	0.842505	0.539959	0.592464
XBmRNA22801	Chr3L	38095930;38103672;38109301	38096129;38103916;38109672	+;+;+	817	XBXL10_1g12185	GeneID:108710904,Genbank:XM_018252106.2,Xenbase:XB-GENE-17346844	cystm1.L	cysteine-rich transmembrane module containing 1 L homeolog	XM_018252106.2	NA	40	56	56	25	28	30	76	93	78	6.15624	6.45172	6.50453	5.71355	5.76329	5.98873	6.65348	6.90863	6.71176	-0.931348	0.00821149	0.0532183	1.48417	1.67353e-05	4.07288e-05	0.55282	0.0918785	0.12165
XBmRNA22805	Chr3L	38201440;38203465;38204830;38205303;38207022;38207763;38208567;38209301;38211985;38212922;38214520;38216601;38217377;38218862;38219681;38221160;38222046;38222364;38224477;38224783;38225192;38231636	38201788;38203547;38204976;38205476;38207090;38207835;38208745;38209462;38212098;38213104;38214575;38216872;38217510;38219036;38219803;38221314;38222133;38222521;38224538;38224941;38225352;38231985	-;-;-;-;-;-;-;-;-;-;-;-;-;-;-;-;-;-;-;-;-;-	3426	XBXL10_1g12187	GeneID:108710906,Genbank:XM_018252112.2,Xenbase:XB-GENE-6489344	slc4a9.L	solute carrier family 4 member 9 L homeolog	XM_018252112.2	NA	4	12	14	10	0	2	40	4	6	4.80197	5.28155	5.40307	5.15222	4.10353	4.62285	6.05227	4.77526	4.91866	-1.40301	0.235228	0.507796	1.96399	0.093383	0.127104	0.560985	0.617797	0.665896
XBmRNA22806	Chr3L	38244898;38245592;38246812;38247776;38248110;38249870;38250446	38245500;38245691;38246927;38247923;38248303;38249985;38250596	-;-;-;-;-;-;-	1428	XBXL10_1g12188	GeneID:446773,Genbank:NM_001093469.1,Xenbase:XB-GENE-5727756	dck.2.L	deoxycytidine kinase%2C gene 2 L homeolog	NM_001093469.1	The RefSeq transcript has 5 substitutions%2C 4 non-frameshifting indels compared to this genomic sequence	1936	1960	1872	2499	2372	1981	749	626	723	10.982	10.9749	10.9865	11.2323	11.0927	11.145	9.4842	9.29407	9.47778	0.179542	0.0743635	0.246481	-1.78775	1.38509e-66	5.06337e-65	-1.60821	5.78146e-54	1.32502e-52
XBmRNA22814	Chr3L	38351667;38352957;38376030;38377204;38379755	38352557;38353115;38376198;38377359;38380089	+;+;+;+;+	1710	XBXL10_1g12191	GeneID:108710907,Genbank:XM_018252113.2,Xenbase:XB-GENE-17341687	hbegf.L	heparin-binding EGF-like growth factor L homeolog	XM_018252113.2	NA	20	14	14	27	18	24	22	2	37	5.61106	5.37048	5.40307	5.77059	5.45856	5.81087	5.59399	4.58064	6.01243	0.473232	0.526772	0.769459	-0.279716	0.706012	0.749698	0.193516	0.796521	0.826415
XBmRNA22815	Chr3L	38388961;38391093;38398469;38410538	38389112;38391259;38398553;38410786	+;+;+;+	653	XBXL10_1g12192	GeneID:108710908,Genbank:XM_018252114.2,Xenbase:XB-GENE-17333032	pfdn1.L	prefoldin subunit 1 L homeolog	XM_018252114.2	NA	960	1082	869	1246	1384	1110	1653	1796	1711	9.99448	10.1374	9.90689	10.2486	10.3314	10.3262	10.5885	10.7632	10.6805	0.294964	0.00829492	0.0536215	0.385735	0.000471744	0.000961135	0.680699	8.74386e-10	2.89547e-09
XBmRNA22816	Chr3L	38442444;38446370;38447052	38443731;38446613;38447701	-;-;-	2182	XBXL10_1g12193	GeneID:108710909,Genbank:XM_018252115.2,Xenbase:XB-GENE-17341956	tlx3.L	T cell leukemia homeobox 3 L homeolog	XM_018252115.2	NA	240	434	593	311	205	260	40	26	32	8.12837	8.88213	9.3789	8.3603	7.77357	8.34957	6.05227	5.74212	5.89399	-0.767548	0.014359	0.0797658	-3.08318	2.76546e-19	1.83462e-18	-3.85073	2.01328e-29	1.85044e-28
XBmRNA22825	Chr3L	38895568;38899948;38903515;38927435;38938143;38939861;38940954;38942519;38944706;38944857;38945187;38948661;38948765;38950174;38951436;38952615;38953383;38954800;38955129;38957562;38958945	38895891;38900010;38903561;38927500;38938174;38939904;38941131;38942607;38944751;38944943;38945212;38948686;38948860;38950204;38951448;38952723;38953423;38954891;38955206;38957717;38960002	+;+;+;+;+;+;+;+;+;+;+;+;+;+;+;+;+;+;+;+;+	2702	XBXL10_1g12198	GeneID:444194,Genbank:NM_001092298.1,Xenbase:XB-GENE-990621	lcp2.L	lymphocyte cytosolic protein 2 L homeolog	NM_001092298.1	The RefSeq transcript has 19 substitutions%2C 5 non-frameshifting indels and aligns at 99%25 coverage compared to this genomic sequence	28	10	12	32	26	22	6	12	4	5.85918	5.18363	5.3121	5.90227	5.70853	5.74523	4.90657	5.24735	4.77197	0.608042	0.332321	0.608482	-1.93595	0.00374871	0.00660946	-1.32791	0.0506207	0.07055
XBmRNA22827	Chr3L	39080723;39082323	39081889;39082941	-;-	1786	XBXL10_1g12200	GeneID:380059,Genbank:NM_001086898.1,Xenbase:XB-GENE-494129	foxi1.L	forkhead box I1 L homeolog	NM_001086898.1	NA	44	10	32	26	8	18	30	30	20	6.24159	5.18363	5.99658	5.74241	5.02472	5.6017	5.8195	5.851	5.55024	-0.780171	0.221666	0.49256	0.519849	0.416567	0.476304	-0.260322	0.67829	0.720477
XBmRNA22828	Chr3L	39101632;39105105;39106371;39117796;39123226;39127679;39131341;39131893;39132684;39138365;39147334;39152595;39153054;39155415;39156459;39157708;39162976;39164057;39168418;39173786;39184541;39184686;39192461;39204179;39207214;39290571;39297145;39311930;39315172;39320026;39339740;39340411;39342624;39343282;39345144;39347333;39347528;39350258;39352502;39355674;39358851;39359485;39361216;39364244;393…	39103031;39105250;39106491;39117976;39123353;39127816;39131424;39132069;39132770;39138449;39147415;39152736;39153158;39155504;39156578;39157798;39163016;39164213;39168503;39173934;39184599;39184786;39192539;39204273;39207312;39290666;39297293;39312036;39315242;39320134;39339874;39340511;39342713;39343379;39345327;39347436;39347600;39350356;39352617;39355799;39358927;39359560;39361351;39364325;393…	-;-;-;-;-;-;-;-;-;-;-;-;-;-;-;-;-;-;-;-;-;-;-;-;-;-;-;-;-;-;-;-;-;-;-;-;-;-;-;-;-;-;-;-;-;-;-;-;-;-;-;-	7042	XBXL10_1g12201	GeneID:108710913,Genbank:XM_018252117.2,Xenbase:XB-GENE-17337949	dock2.L	dedicator of cytokinesis 2 L homeolog%2C transcript variant X1	XM_018252117.2	NA	6	2	0	0	10	16	25	26	12	4.95491	4.59554	4.10353	4.10353	5.1293	5.52246	5.68378	5.74212	5.24192	1.71117	0.153046	0.391363	1.12697	0.304624	0.363042	2.83814	0.0160877	0.0246079
XBmRNA22830	Chr3L	39258094;39260408;39276000	39259346;39260482;39276186	+;+;+	1515	XBXL10_1g12202	GeneID:108710914,Genbank:XM_018252119.2	LOC108710914	protein INSYN2B	XM_018252119.2	NA	0	4	0	0	0	0	85	70	31	4.10353	4.79605	4.10353	4.10353	4.10353	4.10353	6.76942	6.61121	5.86887	-2.90983	0.060929	0.214616	8.30755	1.63582e-09	5.75741e-09	5.39772	1.11669e-07	3.1416e-07
XBmRNA22831	Chr3L	39421270;39429242;39431271;39433216;39434541;39435348;39437008;39437234;39439157;39440472;39442444;39449612	39422072;39429599;39431458;39433319;39434681;39435458;39437106;39437383;39439351;39440648;39442616;39449748	-;-;-;-;-;-;-;-;-;-;-;-	2636	XBXL10_1g12203	GeneID:734358,Genbank:NM_001095839.1,Xenbase:XB-GENE-5754977	spdl1.L	spindle apparatus coiled-coil protein 1 L homeolog	NM_001095839.1	The RefSeq transcript has 5 substitutions%2C 1 non-frameshifting indel and aligns at 98%25 coverage compared to this genomic sequence	426	402	411	675	693	521	3156	2595	3245	8.88047	8.77967	8.88165	9.39773	9.37064	9.2772	11.5063	11.2854	11.5897	0.534877	2.36542e-05	0.000476667	2.17545	1.17967e-72	5.07832e-71	2.71032	1.31762e-107	1.07432e-105
XBmRNA22832	Chr3L	39550607;39585536;39588248;39611798;39789468;39813298;39832852;39843153;39847420;39853398;39855342;39860713;39866518;39867636;39885559;39886238;39890360;39893276;39897574;39901628;39906683;39909624;39912020;39914877;39918104;39925080;39933255;39936165;39937178;39939576;39940542;39945411;39951415;39951682;39952582;39955552	39551346;39585607;39588319;39611869;39789539;39813369;39832923;39843316;39847561;39853469;39855413;39860784;39866661;39867799;39885709;39886312;39890503;39893419;39897737;39901760;39906751;39909695;39912091;39914948;39918267;39925204;39933352;39936304;39937271;39939713;39940782;39945541;39951569;39951967;39952790;39956614	+;+;+;+;+;+;+;+;+;+;+;+;+;+;+;+;+;+;+;+;+;+;+;+;+;+;+;+;+;+;+;+;+;+;+;+	5942	XBXL10_1g12204	GeneID:108710233,Genbank:XM_041586150.1	LOC108710233	slit homolog 3 protein	XM_041586150.1	NA	564	574	565	725	730	503	1677	1337	1253	9.26015	9.26043	9.31272	9.49587	9.44197	9.22926	10.6089	10.3471	10.2419	0.123075	0.386544	0.657012	1.05109	4.95875e-14	2.42429e-13	1.17416	5.11706e-17	2.66048e-16
XBmRNA22838	Chr3L	40093726;40097131;40098788;40099412;40104983;40105899;40106545;40106859;40107303;40108702;40111154;40112736;40112967;40127648	40094094;40097304;40099008;40099633;40105097;40106115;40106743;40107018;40107446;40110071;40111217;40112817;40113038;40128150	-;-;-;-;-;-;-;-;-;-;-;-;-;-	3912	XBXL10_1g12209	GeneID:108705539,Genbank:XM_041586154.1	LOC108705539	rho GTPase-activating protein 7	XM_041586154.1	NA	34	36	80	63	76	65	58	44	66	6.01651	6.05005	6.87157	6.5065	6.64834	6.71065	6.38678	6.17028	6.54222	0.3685	0.356484	0.630854	-0.365464	0.358387	0.418295	0.00303522	0.993981	0.995331
XBmRNA22869	Chr3L	40848761;40851522;40855200;40859023;40859527;40860957;40861486;40862547;40866380;40867885;40869435;40870305;40870644;40875618;40884873;40889829;40891547;40892342;40898004;40899152;40899981;40906182;40955489	40849502;40851643;40855430;40859115;40859691;40861092;40861580;40862699;40866572;40867971;40869512;40870404;40871170;40875707;40885115;40889902;40891693;40892471;40898083;40899228;40900184;40906291;40956647	-;-;-;-;-;-;-;-;-;-;-;-;-;-;-;-;-;-;-;-;-;-;-	5036	XBXL10_1g12232	GeneID:108710915,Genbank:XM_041586170.1,Xenbase:XB-GENE-17340157	wwc1.L	WW and C2 domain containing 1 L homeolog	XM_041586170.1	NA	96	78	72	70	36	78	142	107	96	7.03033	6.78709	6.75982	6.61161	5.96023	6.90361	7.33891	7.06258	6.93221	-0.45084	0.207198	0.472356	0.788527	0.0259295	0.0398689	0.337687	0.33503	0.389416
XBmRNA22876	Chr3L	43140971;43143396;43144080;43144564;43146026;43146605;43151919	43141337;43143509;43144273;43144716;43146140;43146799;43151999	-;-;-;-;-;-;-	1219	XBXL10_1g12235	GeneID:734577,Genbank:NM_001096054.1,Xenbase:XB-GENE-972027	mat2b.L	methionine adenosyltransferase II%2C beta L homeolog	NM_001096054.1	The RefSeq transcript has 2 substitutions compared to this genomic sequence	607	656	551	569	685	554	750	556	544	9.36056	9.44319	9.27844	9.16454	9.35474	9.36116	9.48603	9.13262	9.08949	-0.0700749	0.646168	0.845437	-0.051217	0.737097	0.777156	-0.121292	0.42652	0.481922
XBmRNA22877	Chr3L	43207034;43207651;43224953;43226397;43226682;43227400;43229841;43231241;43233769;43234405;43235715;43236718;43237340;43238038;43240283;43242725;43244138	43207163;43207749;43225017;43226554;43226846;43227546;43229985;43231453;43233906;43234550;43235851;43236848;43237464;43238140;43240356;43242749;43244574	+;+;+;+;+;+;+;+;+;+;+;+;+;+;+;+;+	2438	XBXL10_1g12236	GeneID:495971,Genbank:NM_001095238.1,Xenbase:XB-GENE-5751318	tgfbi.L	transforming growth factor beta induced L homeolog	NM_001095238.1	The RefSeq transcript has 4 substitutions compared to this genomic sequence	115	120	106	174	224	198	1476	1142	655	7.23392	7.26289	7.18279	7.62948	7.88346	8.0008	10.429	10.126	9.34231	0.745652	0.0042682	0.0326632	2.36534	3.30345e-21	2.4172e-20	3.11099	3.91699e-34	4.34484e-33
XBmRNA22878	Chr3L	43310653;43311921	43311806;43312767	-;-	2001	XBXL10_1g12237	GeneID:121401468,Genbank:XM_041586175.1	LOC121401468	small integral membrane protein 32-like	XM_041586175.1	NA	6	0	0	16	12	16	42	22	26	4.95491	4.10353	4.10353	5.41392	5.22274	5.52246	6.09403	5.62207	5.73473	2.82863	0.00228627	0.0201049	0.927411	0.204991	0.256282	3.75604	3.99955e-05	8.73307e-05
XBmRNA22885	Chr3L	43515718;43518929;43519086;43520660;43521174;43522884;43524588;43526016;43529619;43530516;43532102;43538090;43540470;43542975;43543587;43545555;43545772;43546344;43553564;43554534;43587122	43516384;43519000;43519187;43520803;43521290;43522972;43524660;43526111;43529753;43530650;43532179;43538163;43540521;43543007;43543765;43545654;43545873;43546408;43553678;43554754;43587405	-;-;-;-;-;-;-;-;-;-;-;-;-;-;-;-;-;-;-;-;-	2933	XBXL10_1g12240	GeneID:108710919,Genbank:XM_018252124.2,Xenbase:XB-GENE-6486338	acsl6.L	acyl-CoA synthetase long chain family member 6 L homeolog%2C transcript variant X3	XM_018252124.2	NA	0	4	3	2	6	4	232	207	183	4.10353	4.79605	4.72092	4.58073	4.9046	4.83411	7.93362	7.84211	7.67816	0.708604	0.34671	0.622048	5.61548	6.16469e-27	5.95695e-26	6.32409	1.00582e-23	7.24626e-23
XBmRNA22883	Chr3L	43515718;43518929;43519086;43520660;43521174;43522884;43524588;43526016;43529619;43530516;43531962;43538090;43540470;43542975;43543587;43545555;43545772;43546344;43553564;43554534;43621387	43516384;43519000;43519187;43520803;43521290;43522972;43524660;43526111;43529753;43530650;43532039;43538163;43540521;43543007;43543765;43545654;43545873;43546408;43553678;43554754;43621575	-;-;-;-;-;-;-;-;-;-;-;-;-;-;-;-;-;-;-;-;-	2838	XBXL10_1g12240	GeneID:108710919,Genbank:XM_041586180.1,Xenbase:XB-GENE-6486338	acsl6.L	acyl-CoA synthetase long chain family member 6 L homeolog%2C transcript variant X2	XM_041586180.1	NA	0	0	1	1	2	0	30	9	15	4.10353	4.10353	4.46178	4.44173	4.56996	4.10353	5.8195	5.10031	5.36864	1.37411	0.431666	0.694505	4.11728	0.00161487	0.00302605	5.49139	0.000369591	0.000719302
XBmRNA22889	Chr3L	43703556;43705773;43706519;43706969;43707387;43707549;43708251;43709636;43709781;43711240	43703648;43705864;43706618;43707145;43707433;43707663;43708370;43709667;43709910;43712318	+;+;+;+;+;+;+;+;+;+	1985	XBXL10_1g12242	GeneID:398826,Genbank:NM_001089781.1,Xenbase:XB-GENE-6255163	irf1.L	interferon regulatory factor 1 L homeolog	NM_001089781.1	The RefSeq transcript has 9 substitutions%2C 1 non-frameshifting indel compared to this genomic sequence	70	80	76	74	63	44	418	465	302	6.69235	6.81386	6.81683	6.6682	6.46143	6.32615	8.69488	8.89141	8.30874	-0.397353	0.128657	0.351666	2.63985	1.08535e-26	1.03577e-25	2.24249	1.86262e-20	1.15228e-19
XBmRNA22890	Chr3L	43828040;43831337;43831909;43832972;43833556;43834204;43834749;43838538;43839973;43858338	43831000;43831907;43832350;43833186;43833656;43834330;43834920;43838692;43840076;43858974	-;-;-;-;-;-;-;-;-;-	5485	XBXL10_1g12243	GeneID:494743,Genbank:NM_001094580.1,Xenbase:XB-GENE-6488584	slc22a4.L	solute carrier family 22 (organic cation/zwitterion transporter)%2C member 4 L homeolog	NM_001094580.1	The RefSeq transcript has 55 substitutions%2C 1 frameshift%2C 1 non-frameshifting indel compared to this genomic sequence	50	50	48	39	46	39	42	42	30	6.35996	6.34362	6.3561	6.06567	6.16917	6.21551	6.09403	6.12933	5.84322	-0.320778	0.348749	0.62441	-0.204453	0.557334	0.612591	-0.525231	0.127253	0.163781
XBmRNA22893	Chr3L	43877822;43880171;43882273;43888710;43890759;43891742;43893855;43894753;43896418;43902965;43907436	43878549;43880274;43882427;43888881;43890885;43891842;43894069;43894935;43896553;43903070;43907637	+;+;+;+;+;+;+;+;+;+;+	2229	XBXL10_1g12244	GeneID:380592,Genbank:NM_001087429.1,Xenbase:XB-GENE-484420	slc22a5.L	solute carrier family 22 member 5 L homeolog	NM_001087429.1	NA	427	471	438	296	353	233	228	204	208	8.88361	8.99216	8.96717	8.29622	8.46539	8.20799	7.91184	7.824	7.83568	-0.675716	6.85863e-06	0.000166151	-0.53475	0.000596863	0.00119393	-1.21047	2.62705e-15	1.2352e-14
XBmRNA22894	Chr3L	43937494;43940341;43946634;43948457;43967405;43992872;44034568	43938584;43940461;43946791;43948647;43967483;43993023;44034724	-;-;-;-;-;-;-	1949	XBXL10_1g12245	GeneID:446969,Genbank:NM_001193409.1,Xenbase:XB-GENE-1001796	pdlim4.L	PDZ and LIM domain 4 L homeolog	NM_001193409.1	The RefSeq transcript has 1 substitution%2C 2 non-frameshifting indels compared to this genomic sequence	3583	2884	2726	2252	2411	1810	1160	1142	1032	11.8589	11.5242	11.521	11.0844	11.1159	11.0168	10.091	10.126	9.9706	-0.578113	2.1376e-06	6.22819e-05	-1.03264	6.50631e-17	3.80423e-16	-1.61076	4.5352e-39	6.03318e-38
XBmRNA22905	Chr3L	44944383;44952141	44944654;44956866	+;+	4998	XBXL10_1g12250	GeneID:108710922,Genbank:XM_018252128.2,Xenbase:XB-GENE-6486280	spry4.L	sprouty RTK signaling antagonist 4 L homeolog	XM_018252128.2	NA	298	394	409	315	429	281	98	120	114	8.40761	8.75288	8.87511	8.37691	8.7227	8.45078	6.92131	7.19176	7.12235	-0.181543	0.359593	0.633252	-1.69625	4.67296e-16	2.58694e-15	-1.87779	2.13556e-19	1.25446e-18
XBmRNA22918	Chr3L	45150893;45151295;45151662;45156670;45158319;45158964;45159539;45163449	45151185;45151425;45151834;45156898;45158828;45159115;45159699;45163660	-;-;-;-;-;-;-;-	1861	XBXL10_1g12255	GeneID:495084,Genbank:NM_001094784.1,Xenbase:XB-GENE-22064481	rnf14.5.L	1.L	NM_001094784.1	The RefSeq transcript has 22 substitutions%2C 1 non-frameshifting indel compared to this genomic sequence	591	691	605	831	954	690	947	1070	939	9.32401	9.51466	9.40637	9.68414	9.81158	9.66327	9.80835	10.035	9.83916	0.318576	0.0115954	0.0685456	0.182786	0.142418	0.185252	0.501361	6.58255e-05	0.000140387
XBmRNA22919	Chr3L	45163698;45165390;45166801;45167532;45169679;45169942;45171576	45163836;45165526;45166902;45167714;45169863;45170116;45171881	+;+;+;+;+;+;+	1227	XBXL10_1g12256	GeneID:108710925,Genbank:XM_018252131.2,Xenbase:XB-GENE-17339594	gnpda1.L	glucosamine-6-phosphate deaminase 1 L homeolog	XM_018252131.2	NA	265	202	177	269	234	174	985	996	829	8.25545	7.88894	7.79209	8.17313	7.93806	7.83911	9.86301	9.93505	9.66643	-0.0019199	0.991886	1	1.98077	1.43414e-27	1.43034e-26	1.97885	2.01966e-27	1.71139e-26
XBmRNA22920	Chr3L	45175334;45177142;45177877;45178392;45180913;45181210;45182068;45183486;45186015;45186547;45187021;45187852;45188615;45189034;45189829;45190466;45191078;45192772;45203405	45176744;45177303;45177996;45178499;45181038;45181362;45182154;45183667;45186148;45186653;45187172;45187928;45188859;45189167;45189928;45190588;45191218;45192829;45203772	-;-;-;-;-;-;-;-;-;-;-;-;-;-;-;-;-;-;-	3988	XBXL10_1g12257	GeneID:399222,Genbank:XM_018252133.2,Xenbase:XB-GENE-17337588	hspa4.L	heat shock protein family A (Hsp70) member 4 L homeolog	XM_018252133.2	NA	9646	11256	10702	11105	11255	8729	9997	9814	10642	13.2793	13.4763	13.4815	13.3681	13.3211	13.2676	13.158	13.1899	13.2919	-0.0960643	0.310289	0.589044	-0.105558	0.264964	0.321449	-0.201622	0.0332193	0.0478869
XBmRNA22921	Chr3L	45220145;45227641;45229447;45230266	45220198;45227802;45229488;45234461	+;+;+;+	4454	XBXL10_1g12258	GeneID:447006,Genbank:NM_001093648.1,Xenbase:XB-GENE-952790	zcchc10.L	zinc finger CCHC-type containing 10 L homeolog	NM_001093648.1	The RefSeq transcript has 32 substitutions%2C 10 non-frameshifting indels compared to this genomic sequence	550	712	737	636	682	605	502	350	534	9.22588	9.55589	9.67824	9.31626	9.34873	9.48199	8.93964	8.51411	9.06438	-0.121042	0.508046	0.755363	-0.559216	0.00239013	0.00435023	-0.680258	0.000218348	0.000438009
XBmRNA22923	Chr3L	45238798;45258637;45266752;45274012;45281109;45284262;45285418;45286154;45286585;45286992;45287464;45287795;45289444;45289735;45290701;45291496;45292428;45292733;45293245;45294418;45295094;45296092	45239268;45258727;45266878;45274776;45281153;45284348;45285454;45286202;45286639;45287029;45287623;45288703;45289526;45289969;45290789;45291559;45292564;45292804;45293338;45294461;45295314;45297311	+;+;+;+;+;+;+;+;+;+;+;+;+;+;+;+;+;+;+;+;+;+	5093	XBXL10_1g12259	GeneID:446225,Genbank:XM_018252134.2,Xenbase:XB-GENE-6251714	aff4.L	AF4/FMR2 family member 4 L homeolog%2C transcript variant X1	XM_018252134.2	NA	8	6	13	5	4	9	9	8	15	5.08208	4.94775	5.35861	4.85304	4.76035	5.1856	5.08099	5.04529	5.36864	-0.621421	0.448531	0.708179	0.710968	0.381743	0.441219	0.0895474	0.909768	0.92323
XBmRNA22938	Chr3L	45364415;45373116	45367678;45373517	-;-	3666	XBXL10_1g12272	GeneID:108710928,Genbank:XM_018252138.2,Xenbase:XB-GENE-6487390	gdf9.L	growth differentiation factor 9 L homeolog	XM_018252138.2	NA	74	80	90	66	80	38	14	26	28	6.75006	6.81386	6.99963	6.55255	6.70102	6.19221	5.31057	5.74212	5.79021	-0.500554	0.16081	0.403633	-1.48894	0.000117147	0.000257508	-1.98949	1.9898e-07	5.4557e-07
XBmRNA22942	Chr3L	45462127	45465511	-	3385	XBXL10_1g12274	GeneID:108710929,Genbank:XM_018252139.2,Xenbase:XB-GENE-6488506	sowaha.L	sosondowah ankyrin repeat domain family member A L homeolog	XM_018252139.2	NA	16	40	38	23	24	30	10	4	12	5.46321	6.14096	6.14342	5.65356	5.65106	5.98873	5.13178	4.77526	5.24192	-0.335558	0.550422	0.78594	-1.67141	0.00626747	0.0107078	-2.00697	0.000956893	0.00176376
XBmRNA22946	Chr3L	45482785;45520450;45522274;45527082;45529443;45531401;45531979;45534052;45535013;45536536	45483034;45520564;45522469;45527268;45529604;45531497;45532147;45534184;45535203;45537382	+;+;+;+;+;+;+;+;+;+	2347	XBXL10_1g12275	GeneID:447199,Genbank:XM_041585154.1,Xenbase:XB-GENE-1032912	septin8.L	septin 8 L homeolog%2C transcript variant X3	XM_041585154.1	NA	14	19	16	27	27	20	8	11	12	5.38086	5.56418	5.48666	5.77059	5.73623	5.67571	5.02697	5.20091	5.24192	0.521916	0.315906	0.594293	-1.32744	0.0145828	0.0234793	-0.805524	0.147609	0.186826
XBmRNA22947	Chr3L	45482906;45520450;45522274;45527082;45529443;45531401;45531979;45534052;45535013;45539408	45483034;45520564;45522469;45527268;45529604;45531497;45532147;45534184;45535203;45540368	+;+;+;+;+;+;+;+;+;+	2340	XBXL10_1g12275	GeneID:447199,Genbank:NM_001093906.1,Xenbase:XB-GENE-1032912	septin8.L	septin 8 L homeolog	NM_001093906.1	The RefSeq transcript has 4 substitutions%2C 3 non-frameshifting indels compared to this genomic sequence	112	117	133	124	144	139	172	84	131	7.20368	7.23378	7.44624	7.22968	7.34936	7.56461	7.56595	6.79979	7.28092	0.108979	0.695504	0.875416	-0.168462	0.544269	0.59991	-0.0594827	0.831144	0.856311
XBmRNA22948	Chr3L	45551446;45554726;45556276;45562301;45562850;45563497;45569398	45554025;45554956;45556416;45562375;45562984;45563652;45569657	-;-;-;-;-;-;-	3578	XBXL10_1g12276	GeneID:447544,Genbank:NM_001094251.1,Xenbase:XB-GENE-5874398	ccni2.L	cyclin I family%2C member 2 L homeolog	NM_001094251.1	The RefSeq transcript has 7 substitutions%2C 1 non-frameshifting indel compared to this genomic sequence	2050	2081	1804	2011	1853	1535	1363	1037	1045	11.0632	11.0599	10.934	10.9238	10.7427	10.7833	10.317	9.99128	9.98806	-0.205158	0.102452	0.304372	-0.729083	8.54171e-09	2.83437e-08	-0.934241	1.51108e-13	6.4082e-13
XBmRNA22949	Chr3L	45580876;45588176;45588571;45589987;45591886;45592537;45594319;45594757;45601159;45601895;45603127;45603428;45606011;45606154;45608494;45609654	45581149;45588320;45588655;45590092;45592025;45592734;45594493;45594855;45601315;45602075;45603237;45603553;45606064;45606222;45608618;45609702	+;+;+;+;+;+;+;+;+;+;+;+;+;+;+;+	2094	XBXL10_1g12277	GeneID:399401,Genbank:NM_001090799.1,Xenbase:XB-GENE-986468	kif3a.L	kinesin family member 3A L homeolog	NM_001090799.1	The RefSeq transcript has 5 substitutions and aligns at 99%25 coverage compared to this genomic sequence	609	421	588	619	604	522	1316	1128	1341	9.36506	8.84138	9.36731	9.27925	9.18303	9.27982	10.2677	10.1088	10.3372	0.038785	0.813889	0.938889	1.03472	1.92777e-10	7.37791e-10	1.0735	4.24658e-11	1.54789e-10
XBmRNA22967	Chr3L	46523127;46524216;46690570	46523947;46525333;46691375	+;+;+	2745	XBXL10_1g12289	GeneID:108710931,Genbank:XM_018252140.2	LOC108710931	BTB/POZ domain-containing protein KCTD16	XM_018252140.2	NA	20	47	44	60	50	62	180	115	188	5.61106	6.28606	6.27514	6.45881	6.24404	6.66198	7.62081	7.14348	7.71109	0.57932	0.12118	0.33775	1.39014	8.59359e-05	0.000192269	1.96946	5.93724e-08	1.7092e-07
XBmRNA22968	Chr3L	47206423;47212205;47224846;47232018;47234373;47254996	47206963;47212310;47225006;47232091;47234430;47255092	-;-;-;-;-;-	1037	XBXL10_1g12290	GeneID:414696,Genbank:NM_001091262.1,Xenbase:XB-GENE-943685	prelid2.L	PRELI domain containing 2 L homeolog	NM_001091262.1	The RefSeq transcript has 1 non-frameshifting indel compared to this genomic sequence	65	82	51	83	54	76	83	63	91	6.61661	6.84011	6.41372	6.78756	6.31482	6.87563	6.74449	6.50611	6.87443	0.0597169	0.856521	0.959019	0.0547589	0.867256	0.890303	0.114476	0.727789	0.765745
XBmRNA22975	Chr3L	47400230;47402012;47402639;47403592;47404005;47404219;47404810;47407026;47407585;47408766;47409166;47410611;47411285;47412584;47412838;47413003;47415122;47417978;47418501;47418886;47419823;47420182;47421092;47421820;47422047;47422530;47423154;47424156;47424956;47426019;47429261;47431940	47400997;47402144;47402734;47403696;47404115;47404329;47404950;47407166;47407675;47408949;47409229;47410668;47411497;47412722;47412920;47413068;47415207;47418055;47418641;47418939;47419899;47420269;47421317;47421887;47422110;47422642;47423315;47424299;47425036;47426106;47429379;47432038	-;-;-;-;-;-;-;-;-;-;-;-;-;-;-;-;-;-;-;-;-;-;-;-;-;-;-;-;-;-;-;-	4192	XBXL10_1g12294	GeneID:447217,Genbank:NM_001093924.1,Xenbase:XB-GENE-972516	lars1.L	leucyl-tRNA synthetase 1 L homeolog	NM_001093924.1	The RefSeq transcript has 8 substitutions%2C 1 non-frameshifting indel compared to this genomic sequence	5992	7031	6213	8548	8865	6339	13231	12152	11099	12.5954	12.8	12.7001	12.992	12.9781	12.808	13.561	13.4971	13.3524	0.228693	0.0292448	0.132436	0.546299	1.78801e-07	5.32849e-07	0.774992	1.37413e-13	5.84716e-13
XBmRNA22976	Chr3L	47439191;47447492;47449665;47450497;47452244;47457929;47458463;47459616;47460243;47461162;47462808;47467523;47469150;47470144;47471108;47471850;47473926;47474276;47474779;47476301;47476864	47439330;47447610;47449816;47450579;47452461;47458201;47458690;47459753;47460392;47461303;47462961;47467768;47469233;47470266;47471182;47472008;47474030;47474467;47474865;47476411;47477610	+;+;+;+;+;+;+;+;+;+;+;+;+;+;+;+;+;+;+;+;+	3726	XBXL10_1g12295	GeneID:108710934,Genbank:XM_018252144.2,Xenbase:XB-GENE-17344169	rbm27.L	RNA binding motif protein 27 L homeolog%2C transcript variant X1	XM_018252144.2	NA	39	45	52	46	49	37	10	24	20	6.13399	6.24623	6.43238	6.21032	6.22572	6.16848	5.13178	5.68366	5.55024	-0.117793	0.771393	0.916113	-1.36026	0.00168069	0.00313874	-1.47805	0.000627822	0.00118587
XBmRNA22979	Chr3L	47529662;47530311	47529986;47532422	+;+	2437	XBXL10_1g12296	GeneID:108710935,Genbank:XM_018252146.2	LOC108710935	POU domain%2C class 4%2C transcription factor 3%2C transcript variant X1	XM_018252146.2	NA	6	9	2	2	0	12	79	100	70	4.95491	5.13049	4.60889	4.58073	4.10353	5.34393	6.69323	6.98773	6.60112	-0.239396	0.778714	0.919611	3.97609	3.63035e-07	1.05091e-06	3.73669	1.26269e-06	3.20897e-06
XBmRNA22980	Chr3L	47574640;47578689;47580660;47581849;47588211;47594151;47595631;47598738;47599195;47599803;47600093	47574701;47578917;47580848;47582088;47588418;47594351;47595752;47598826;47599355;47599869;47600213	+;+;+;+;+;+;+;+;+;+;+	1689	XBXL10_1g12297	GeneID:399428,Genbank:NM_001090839.1,Xenbase:XB-GENE-6253901	tcerg1.L	transcription elongation regulator 1 L homeolog	NM_001090839.1	The RefSeq transcript has 8 substitutions%2C 1 non-frameshifting indel and aligns at 61%25 coverage compared to this genomic sequence	3193	2487	2497	2722	2857	2329	1122	1209	1886	11.6943	11.3132	11.396	11.354	11.3573	11.3752	10.0445	10.2058	10.8182	-0.116581	0.531287	0.772523	-0.98424	1.38415e-07	4.17203e-07	-1.10082	3.81222e-09	1.20532e-08
XBmRNA22981	Chr3L	47625104	47627540	-	2437	XBXL10_1g12298	GeneID:108710936,Genbank:XM_018252147.2,Xenbase:XB-GENE-17333827	gpr151.L	G protein-coupled receptor 151 L homeolog	XM_018252147.2	NA	6	6	10	20	4	6	30	54	48	4.95491	4.94775	5.21189	5.55719	4.76035	4.9937	5.8195	6.35762	6.23938	0.366785	0.608331	0.823504	2.07009	0.00167064	0.00312229	2.43687	0.000316755	0.000621532
XBmRNA22984	Chr3L	47678598;47681760;47683315;47691529;47693642;47715232;47718343;47722265;47787414	47679288;47681851;47683484;47691693;47693819;47715344;47718508;47722362;47788241	-;-;-;-;-;-;-;-;-	2501	XBXL10_1g12299	GeneID:394301,Genbank:XM_018250762.2,Xenbase:XB-GENE-946386	ppp2r2b.L	protein phosphatase 2 regulatory subunit B%2C beta L homeolog%2C transcript variant X3	XM_018250762.2	NA	103	57	87	73	80	74	769	863	747	7.10883	6.46891	6.96243	6.65428	6.70102	6.84706	9.52045	9.73591	9.52271	-0.18771	0.425542	0.689788	3.30562	1.74043e-51	4.18959e-50	3.11791	1.00912e-46	1.81446e-45
XBmRNA23001	Chr3L	48028005;48031725;48035569	48028222;48032059;48035819	+;+;+	804	XBXL10_1g12309	GeneID:108710938,Genbank:XM_041586194.1	LOC108710938	interleukin-17B-like	XM_041586194.1	NA	0	0	0	0	0	0	42	46	49	4.10353	4.10353	4.10353	4.10353	4.10353	4.10353	6.09403	6.20996	6.25816	0	1	1	7.87215	5.84347e-09	1.96407e-08	7.80878	7.72593e-09	2.38477e-08
XBmRNA23002	Chr3L	48043473;48046885;48048359;48049923;48051146;48053036	48044785;48047025;48048570;48050097;48051352;48053218	-;-;-;-;-;-	2231	XBXL10_1g12310	GeneID:108710939,Genbank:XM_018252148.2,Xenbase:XB-GENE-17346345	pcyox1l.L	prenylcysteine oxidase 1 like L homeolog	XM_018252148.2	NA	399	339	315	323	460	305	618	542	727	8.79285	8.55374	8.52831	8.40957	8.81573	8.55833	9.22107	9.09804	9.48537	-0.0272266	0.880091	0.971395	0.721409	5.08065e-05	0.000117123	0.694182	9.76605e-05	0.000203739
XBmRNA23003	Chr3L	48059383;48064113;48067886;48080856	48060178;48064194;48068042;48080965	-;-;-;-	1145	XBXL10_1g12311	GeneID:495350,Genbank:NM_001095014.1,Xenbase:XB-GENE-865999	grpel2.L	GrpE like 2%2C mitochondrial L homeolog	NM_001095014.1	The RefSeq transcript has 1 non-frameshifting indel compared to this genomic sequence	77	83	51	50	51	32	104	93	61	6.7918	6.85305	6.41372	6.28623	6.26209	6.04275	6.98615	6.90863	6.46478	-0.740919	0.0290097	0.131776	0.885644	0.00852075	0.014252	0.144725	0.658729	0.703203
XBmRNA23004	Chr3L	48088092;48089929;48090764;48092427;48093302;48094250;48094451;48095584;48096373;48096695;48097220;48098607;48099567;48100048;48100709;48101385;48101891;48128291	48089586;48090057;48090942;48092591;48093416;48094316;48094596;48095795;48096525;48096785;48097300;48098786;48099778;48100146;48100897;48101468;48102019;48128773	-;-;-;-;-;-;-;-;-;-;-;-;-;-;-;-;-;-	4209	XBXL10_1g12312	GeneID:108710941,Genbank:XM_018252149.2,Xenbase:XB-GENE-17334136	afap1l1.L	actin filament associated protein 1 like 1 L homeolog%2C transcript variant X2	XM_018252149.2	NA	96	99	112	27	29	22	49	26	21	7.03033	7.0452	7.24574	5.77059	5.78975	5.74523	6.23028	5.74212	5.58315	-2.05025	4.52155e-08	2.10526e-06	0.216704	0.582674	0.636727	-1.83355	6.28227e-07	1.64305e-06
XBmRNA23021	Chr3L	48600127	48603296	-	3170	XBXL10_1g12316	GeneID:444218,Genbank:NM_001092322.1,Xenbase:XB-GENE-866338	adrb2.L	adrenoceptor beta 2 L homeolog	NM_001092322.1	The RefSeq transcript has 4 substitutions%2C 3 non-frameshifting indels and aligns at 99%25 coverage compared to this genomic sequence	238	158	188	122	136	102	150	152	92	8.1177	7.58743	7.86684	7.21107	7.28295	7.20171	7.40311	7.46682	6.88618	-0.77121	0.00285795	0.0240446	0.0530576	0.839447	0.865975	-0.718152	0.00528957	0.00873842
XBmRNA23022	Chr3L	48933896;48973249;48996361	48934086;48973485;48997126	+;+;+	1194	XBXL10_1g12317	GeneID:108710945,Genbank:XM_018252159.2,Xenbase:XB-GENE-17333936	ubtd2.L	ubiquitin domain containing 2 L homeolog	XM_018252159.2	NA	1338	1322	1271	1456	1590	1139	823	895	1047	10.4598	10.4185	10.4392	10.4675	10.5266	10.3625	9.61402	9.7864	9.99073	0.0153147	0.902065	0.982076	-0.669501	9.23325e-08	2.82295e-07	-0.654186	1.84154e-07	5.06881e-07
XBmRNA23023	Chr3L	49012613;49030325;49047654;49048469;49053898;49057312;49058409;49060987;49063795;49068048;49069517;49070195;49071101;49074147;49074375;49074763;49075520;49077792;49079968	49012945;49030489;49047702;49048618;49053970;49057506;49058490;49061109;49064295;49068178;49069640;49070374;49071193;49074276;49074499;49074951;49075645;49077905;49080488	+;+;+;+;+;+;+;+;+;+;+;+;+;+;+;+;+;+;+	3404	XBXL10_1g12318	GeneID:431827,Genbank:XM_018252161.2,Xenbase:XB-GENE-6488146	stk10.L	serine/threonine kinase 10 L homeolog	XM_018252161.2	NA	203	224	210	243	255	138	467	426	305	7.9168	8.01874	8.00555	8.04369	8.04636	7.55593	8.84267	8.77422	8.32154	-0.0902246	0.682494	0.867535	0.851684	8.72595e-05	0.000194984	0.76146	0.000447182	0.000860185
XBmRNA23024	Chr3L	49086563;49088589;49090859;49091893	49086781;49088673;49090900;49091906	+;+;+;+	360	XBXL10_1g12319	GeneID:779084,Genbank:NM_001096724.1,Xenbase:XB-GENE-5722012	pole4.L	polymerase (DNA-directed)%2C epsilon 4%2C accessory subunit L homeolog	NM_001096724.1	NA	1007	1317	1071	1314	1652	1012	553	489	547	10.0612	10.4131	10.1988	10.3232	10.5806	10.1966	9.07019	8.95905	9.09694	0.148612	0.308121	0.586953	-1.39108	6.15258e-21	4.45225e-20	-1.24246	5.81656e-17	3.01266e-16
XBmRNA23029	Chr3L	49208299;49213816;49215107;49225803;49262513	49213279;49213935;49215808;49226363;49262793	-;-;-;-;-	6645	XBXL10_1g12321	GeneID:108710946,Genbank:XM_018252167.2,Xenbase:XB-GENE-11536279	neurl1b.L	neuralized E3 ubiquitin protein ligase 1B L homeolog	XM_018252167.2	NA	149	130	209	164	214	160	704	558	458	7.5378	7.35578	7.99953	7.55804	7.82668	7.73557	9.39912	9.1375	8.85767	0.0645561	0.785228	0.923371	1.59554	4.35362e-12	1.8588e-11	1.6601	6.8782e-13	2.7989e-12
XBmRNA23031	Chr3L	49482732;49484425;49485087;49485529	49483836;49484644;49485235;49486145	-;-;-;-	2091	XBXL10_1g12323	GeneID:380262,Genbank:NM_001087101.1,Xenbase:XB-GENE-975062	dusp1.L	dual specificity phosphatase 1 L homeolog	NM_001087101.1	The RefSeq transcript has 4 substitutions and aligns at 99%25 coverage compared to this genomic sequence	2497	2226	1850	2637	2824	2124	2829	2149	3056	11.3437	11.1556	10.9697	11.3088	11.3407	11.2441	11.3504	11.0174	11.5041	0.136013	0.352084	0.627431	0.0062114	0.966057	0.97282	0.142224	0.330324	0.384451
XBmRNA23032	Chr3L	49543670;49568647;49576978;49591396;49592907;49595933;49597462;49598553;49600252;49613659	49543878;49568708;49577050;49591490;49593031;49596037;49597522;49598653;49600374;49614356	+;+;+;+;+;+;+;+;+;+	1652	XBXL10_1g12324	GeneID:108710947,Genbank:XM_018252168.2,Xenbase:XB-GENE-17344369	ergic1.L	endoplasmic reticulum-golgi intermediate compartment 1 L homeolog%2C transcript variant X1	XM_018252168.2	NA	14	12	2	5	11	12	47	42	29	5.38086	5.28155	4.60889	4.85304	5.17722	5.34393	6.1928	6.12933	5.81701	-0.0353006	0.960368	1	1.97156	0.0032029	0.00571604	1.93626	0.00384593	0.00649295
XBmRNA23043	Chr3L	50094610;50103885	50097815;50104408	-;-	3730	XBXL10_1g12328	GeneID:373769,Genbank:XM_018252170.2,Xenbase:XB-GENE-866454	msx2.L	msh homeobox 2 L homeolog	XM_018252170.2	NA	238	223	196	196	240	288	332	254	261	8.1177	8.01308	7.91885	7.77504	7.96985	8.48299	8.39189	8.09939	8.12129	0.0978018	0.667962	0.858697	0.119285	0.598348	0.651722	0.217087	0.33925	0.393855
XBmRNA23044	Chr3L	50471587;50477953;50497934;50502081;50502414	50473403;50478063;50498053;50502228;50502952	-;-;-;-;-	2735	XBXL10_1g12329	GeneID:108710948,Genbank:XM_018252171.2,Xenbase:XB-GENE-17338059	nsg2.L	neuronal vesicle trafficking associated 2 L homeolog	XM_018252171.2	NA	8	8	4	2	8	0	1520	1396	1435	5.08208	5.07393	4.81466	4.58073	5.02472	4.10353	10.4703	10.4078	10.4325	-1.07366	0.0642158	0.222778	8.69109	1.66858e-72	7.14821e-71	7.61744	1.48527e-100	1.01856e-98
XBmRNA23049	Chr3L	50889267;50896611;50897287;50898362	50889608;50896753;50897498;50899836	+;+;+;+	2172	XBXL10_1g12331	GeneID:108710950,Genbank:XM_018252177.2,Xenbase:XB-GENE-6486854	stc2.L	stanniocalcin 2 L homeolog	XM_018252177.2	NA	82	77	95	106	106	74	218	238	110	6.85866	6.77351	7.05949	7.05257	7.00156	6.84706	7.85592	8.0169	7.08228	0.0913977	0.769294	0.914418	0.91287	0.00270179	0.00487138	1.00427	0.00101707	0.00186671
XBmRNA23052	Chr3L	51001169;51004685;51006033;51007048;51007616;51011738	51003011;51004803;51006134;51007139;51007708;51011834	-;-;-;-;-;-	2346	XBXL10_1g12333	GeneID:446551,Genbank:NM_001093247.1,Xenbase:XB-GENE-17331096	bnip1.L	BCL2/adenovirus E1B 19kDa interacting protein 1 L homeolog	NM_001093247.1	The RefSeq transcript has 24 substitutions%2C 6 non-frameshifting indels compared to this genomic sequence	418	386	354	276	279	281	884	704	838	8.85506	8.72557	8.68247	8.20607	8.16086	8.45078	9.71289	9.45492	9.68137	-0.5281	0.000698016	0.00790146	1.4461	2.82382e-21	2.07741e-20	0.918	1.04768e-09	3.45059e-09
XBmRNA23056	Chr3L	51067158;51069232;51075311;51077484	51067703;51069360;51075358;51077602	-;-;-;-	842	XBXL10_1g12335	GeneID:446821,Genbank:NM_001093517.1,Xenbase:XB-GENE-17339390	atp6v0e1.L	ATPase%2C H+ transporting%2C lysosomal 9kDa%2C V0 subunit e1 L homeolog	NM_001093517.1	The RefSeq transcript has 3 substitutions compared to this genomic sequence	577	515	483	526	580	447	567	626	431	9.29125	9.11293	9.0993	9.05801	9.12796	9.06899	9.10405	9.29407	8.77645	-0.0904861	0.57756	0.803471	-0.0125199	0.938527	0.950779	-0.103006	0.525518	0.578486
XBmRNA23057	Chr3L	51083128;51087059;51088449;51090172	51083289;51087199;51088621;51090277	-;-;-;-	582	XBXL10_1g12336	GeneID:108710952,Genbank:XM_018252183.2,Xenbase:XB-GENE-967184	rpl26.L	ribosomal protein L26 L homeolog	XM_018252183.2	NA	20257	18490	15438	22342	23548	17892	24322	28523	24795	14.3471	14.1906	14.0087	14.3743	14.3836	14.3005	14.4375	14.7256	14.5094	0.164845	0.160896	0.403736	0.209774	0.0742671	0.103473	0.374619	0.00143763	0.00258417
XBmRNA23060	Chr3L	51210103;51268755;51271929;51273339;51274798;51275166;51285051;51290391;51291572;51301064;51302524;51304905;51306070;51306438	51210474;51268843;51272113;51273503;51274859;51275246;51285119;51290511;51291728;51301205;51302694;51305084;51306232;51306979	+;+;+;+;+;+;+;+;+;+;+;+;+;+	2499	XBXL10_1g12338	GeneID:494650,Genbank:XM_018251104.2,Xenbase:XB-GENE-6255615	dpysl3.L	dihydropyrimidinase like 3 L homeolog%2C transcript variant X1	XM_018251104.2	NA	478	402	611	1091	1093	994	1640	1166	1517	9.03552	8.77967	9.4199	10.0627	10.0009	10.1714	10.5774	10.1551	10.5107	1.02314	1.79731e-08	9.1907e-07	0.356168	0.0468599	0.0685823	1.37931	2.72625e-14	1.20952e-13
XBmRNA23061	Chr3L	51252800;51268755;51271929;51273339;51274798;51275166;51285051;51290391;51291572;51301064;51302524;51304905;51306070;51306438	51252957;51268843;51272113;51273503;51274859;51275246;51285119;51290511;51291728;51301205;51302694;51305084;51306232;51306578	+;+;+;+;+;+;+;+;+;+;+;+;+;+	1884	XBXL10_1g12338	GeneID:494650,Genbank:NM_001094498.1,Xenbase:XB-GENE-6255615	dpysl3.L	dihydropyrimidinase like 3 L homeolog	NM_001094498.1	The RefSeq transcript has 14 substitutions compared to this genomic sequence	1070	1334	1001	2191	1905	1624	3130	3400	2969	10.1461	10.4312	10.1042	11.0454	10.7819	10.8631	11.4945	11.6705	11.4629	0.681682	2.43948e-07	9.32217e-06	0.653862	5.48664e-07	1.56623e-06	1.33554	3.08201e-24	2.27208e-23
XBmRNA23062	Chr3L	51321040;51324225;51329748;51330379;51332347;51332924;51342116;51350095;51357854;51366835;51369585;51393629;51397567	51321635;51324289;51329876;51330504;51332463;51333021;51342205;51350132;51358027;51366986;51369640;51393792;51397786	-;-;-;-;-;-;-;-;-;-;-;-;-	2025	XBXL10_1g12339	GeneID:108710954,Genbank:XM_018252186.2,Xenbase:XB-GENE-17330401	stk32a.L	serine/threonine kinase 32A L homeolog	XM_018252186.2	NA	4	10	17	22	24	17	48	50	36	4.80197	5.18363	5.52612	5.62235	5.65106	5.56279	6.21167	6.28587	5.98963	0.941147	0.0932949	0.285432	1.0149	0.0479051	0.0698866	1.95605	0.000328927	0.000643772
XBmRNA23066	Chr3L	51557650;51600857;51601921;51605982;51607155;51610077;51610872;51611327;51613492;51615697;51616078;51617115	51557804;51601024;51602115;51606098;51608148;51610107;51610936;51612053;51613567;51615815;51616232;51617968	+;+;+;+;+;+;+;+;+;+;+;+	3656	XBXL10_1g12341	GeneID:108710955,Genbank:XM_018252190.2,Xenbase:XB-GENE-17330214	ppargc1b.L	peroxisome proliferator-activated receptor gamma%2C coactivator 1 beta L homeolog	XM_018252190.2	NA	390	377	380	532	634	480	1412	1232	540	8.76242	8.69422	8.77676	9.07336	9.24904	9.16557	10.3666	10.2323	9.0795	0.449845	0.0875925	0.273957	0.870738	0.000854484	0.00166921	1.32058	4.71981e-07	1.2488e-06
XBmRNA23067	Chr3L	51629647;51631390;51632054;51633041;51634279;51635186;51636950;51637372;51638471;51639000;51639811;51640044;51643753;51644368;51645585;51645782;51646129;51647490;51648100;51651897;51654284;51666789	51629732;51631546;51632137;51633115;51634342;51635293;51637050;51637459;51638580;51639107;51639957;51640109;51643896;51644517;51645632;51645848;51646193;51647564;51648240;51651986;51654436;51667262	-;-;-;-;-;-;-;-;-;-;-;-;-;-;-;-;-;-;-;-;-;-	2601	XBXL10_1g12342	GeneID:108710957,Genbank:XM_018252191.2,Xenbase:XB-GENE-17331150	pde6a.L	phosphodiesterase 6A L homeolog	XM_018252191.2	NA	0	0	0	0	0	0	1856	1368	1394	4.10353	4.10353	4.10353	4.10353	4.10353	4.10353	10.7522	10.3793	10.3917	0	1	1	12.9426	1.81688e-27	1.80292e-26	12.8792	3.24659e-27	2.71979e-26
XBmRNA23068	Chr3L	51709412;51713024;51722568	51709745;51713663;51726804	+;+;+	5211	XBXL10_1g12343	GeneID:108710958,Genbank:XM_018252193.2,Xenbase:XB-GENE-17330073	slc26a2.L	solute carrier family 26 member 2 L homeolog	XM_018252193.2	NA	2	4	2	8	0	6	271	179	93	4.59979	4.79605	4.60889	5.04547	4.10353	4.9937	8.13013	7.66341	6.89783	0.766853	0.342171	0.617947	5.16563	2.03942e-16	1.15246e-15	5.93248	9.18016e-17	4.7025e-16
XBmRNA23075	Chr3L	52063600;52065135;52065818;52066627;52070065;52071739;52073043;52074038;52076767;52077212;52078422;52079159;52080040;52080692;52082164;52083811;52084174;52084411;52085194;52086322;52087496;52089140	52063867;52065248;52065921;52066772;52070231;52071841;52073143;52074688;52076934;52077334;52078665;52079301;52080210;52080822;52082257;52083948;52084311;52084576;52085357;52086455;52087649;52089196	-;-;-;-;-;-;-;-;-;-;-;-;-;-;-;-;-;-;-;-;-;-	3679	XBXL10_1g12348	GeneID:735010,Genbank:NM_001096472.1,Xenbase:XB-GENE-969090	fbxo38.L	F-box protein 38 L homeolog	NM_001096472.1	The RefSeq transcript has 2 substitutions compared to this genomic sequence	1541	1640	1655	1775	1733	1325	1558	1429	1236	10.659	10.7225	10.8119	10.7471	10.6481	10.5755	10.5051	10.4406	10.2228	-0.0750537	0.519878	0.764224	-0.27061	0.0206162	0.0322514	-0.345664	0.00310108	0.00530786
XBmRNA23084	Chr3L	52715562;52736055;52741823;52749654	52715716;52736153;52741998;52753205	+;+;+;+	3982	XBXL10_1g12354	GeneID:108710959,Genbank:XM_018252194.2	LOC108710959	complexin-2%2C transcript variant X1	XM_018252194.2	NA	18	32	29	23	20	26	52	47	72	5.53963	5.95206	5.91616	5.65356	5.52654	5.87308	6.28454	6.22936	6.62964	-0.246689	0.578972	0.804567	1.21282	0.00463316	0.00806439	0.966132	0.0227182	0.0338244
XBmRNA23085	Chr3L	52838762;52840796;52842272;52844045;52845373;52848129	52839178;52840896;52842433;52844249;52845529;52848369	-;-;-;-;-;-	1283	XBXL10_1g12355	GeneID:108710960,Genbank:XM_018252196.2,Xenbase:XB-GENE-6485975	thoc3.L	THO complex 3 L homeolog	XM_018252196.2	NA	4317	5000	4262	5035	5146	4011	3159	3272	3380	12.1255	12.311	12.1597	12.2326	12.1978	12.1517	11.5076	11.6157	11.6478	-0.00659853	0.944139	1	-0.608424	1.19886e-10	4.66494e-10	-0.615022	7.64799e-11	2.73527e-10
XBmRNA23090	Chr3L	52864792;52868309;52868652;52873226;52876811;52880294;52880638	52865897;52868433;52868755;52873350;52876928;52880405;52881640	-;-;-;-;-;-;-	2693	XBXL10_1g12357	GeneID:734913,Genbank:XM_018251261.2,Xenbase:XB-GENE-991072	kiaa1191.L	KIAA1191 L homeolog%2C transcript variant X1	XM_018251261.2	NA	18	11	35	15	30	11	21	17	20	5.53963	5.23386	6.07213	5.37484	5.81562	5.29398	5.56239	5.45133	5.55024	-0.303422	0.616797	0.828751	-0.001082	0.998583	0.999171	-0.304504	0.614459	0.662661
XBmRNA23089	Chr3L	52864792;52868309;52868652;52873226;52876811;52878463;52880017;52880294;52881658	52865897;52868433;52868755;52873350;52876928;52878653;52880095;52880405;52881805	-;-;-;-;-;-;-;-;-	2108	XBXL10_1g12357	GeneID:734913,Genbank:NM_001096378.1,Xenbase:XB-GENE-991072	kiaa1191.L	KIAA1191 L homeolog	NM_001096378.1	The RefSeq transcript has 9 substitutions%2C 2 non-frameshifting indels compared to this genomic sequence	64	40	35	46	45	60	94	105	143	6.60094	6.14096	6.07213	6.21032	6.14976	6.62854	6.87633	7.0416	7.38298	0.0766777	0.834282	0.947634	1.07838	0.00232518	0.00424161	1.15506	0.00117754	0.00214212
XBmRNA23091	Chr3L	52881954;52886670;52887040;52895864;52896360;52900694;52901370;52904760;52905704;52906208;52908436;52910878;52911723;52913257;52914506;52915316;52916461;52917367;52918616;52919400;52920129;52920454;52921258;52922074;52925183;52926032;52926614;52927746;52928451;52928912;52929085;52930227;52931454;52931853;52932986;52933817;52934927;52935896	52882118;52886923;52887136;52896031;52896510;52900847;52901452;52904891;52905820;52906288;52908584;52910981;52911878;52913426;52914661;52915446;52916626;52917459;52918693;52919525;52920233;52920570;52921461;52922280;52925272;52926112;52926739;52927865;52928558;52928998;52929173;52930434;52931566;52932012;52933150;52933897;52935080;52936511	+;+;+;+;+;+;+;+;+;+;+;+;+;+;+;+;+;+;+;+;+;+;+;+;+;+;+;+;+;+;+;+;+;+;+;+;+;+	5562	XBXL10_1g12358	GeneID:108710239,Genbank:XM_041586225.1,Xenbase:XB-GENE-6486681	cfap43.L	cilia and flagella associated protein 43 L homeolog	XM_041586225.1	NA	142	156	155	242	174	161	166	70	120	7.48035	7.57208	7.62966	8.03847	7.5738	7.74322	7.52336	6.61121	7.18039	0.279624	0.330797	0.607452	-0.782633	0.00691101	0.0117303	-0.503009	0.0843119	0.112499
XBmRNA23092	Chr3L	52938618;52940487;52941199;52942173	52938841;52940655;52941374;52942722	+;+;+;+	1119	XBXL10_1g12359	GeneID:379583,Genbank:NM_001086424.1,Xenbase:XB-GENE-945636	arl10.L	ADP ribosylation factor like GTPase 10 L homeolog	NM_001086424.1	The RefSeq transcript has 2 substitutions compared to this genomic sequence	1171	1145	1038	1273	1202	844	1121	799	1036	10.2725	10.2166	10.155	10.2787	10.1337	9.94293	10.0432	9.6293	9.976	-0.092664	0.526788	0.769459	-0.23935	0.102761	0.138337	-0.332014	0.0235692	0.0349576
XBmRNA23093	Chr3L	52942684;52943518;52943855;52945916;52946321	52943054;52943624;52943909;52946024;52946519	-;-;-;-;-	841	XBXL10_1g12360	GeneID:108710964,Genbank:XM_018252202.2,Xenbase:XB-GENE-17332467	nop16.L	NOP16 nucleolar protein L homeolog	XM_018252202.2	NA	6036	6251	5641	5336	5661	4682	2014	2276	2432	12.6059	12.6312	12.5615	12.3158	12.3345	12.3733	10.8678	11.0989	11.1789	-0.260077	0.0112228	0.0669242	-1.3008	3.1798e-36	4.66116e-35	-1.56088	1.80815e-51	3.84514e-50
XBmRNA23097	Chr3L	52950941;52952869;52954789;52955266;52956117;52958253	52951116;52953054;52954839;52955382;52956269;52958525	-;-;-;-;-;-	956	XBXL10_1g12362	GeneID:108710963,Genbank:XM_018252201.2	LOC108710963	ADP-ribosylation factor-like protein 3	XM_018252201.2	NA	84	105	96	134	101	106	10630	10291	8762	6.88453	7.11092	7.07116	7.3192	6.94862	7.24576	13.2462	13.2581	13.0126	0.194915	0.261879	0.537519	6.359	0	0	6.55392	0	0
XBmRNA23098	Chr3L	52962339;52964249;52965224;52965587;52966242;52966629;52967949;52968681;52969194;52969882;52971684;52972050;52973453;52973898;52975342;52976391;52978670;52980756	52963082;52964342;52965336;52965770;52966396;52966723;52968033;52968816;52969391;52969972;52971782;52972140;52973636;52974035;52975547;52976569;52978874;52980973	-;-;-;-;-;-;-;-;-;-;-;-;-;-;-;-;-;-	3215	XBXL10_1g12363	GeneID:108710961,Genbank:XM_018252197.2	LOC108710961	uncharacterized WD repeat-containing protein alr2800	XM_018252197.2	NA	32	12	10	7	6	21	37	25	14	5.96626	5.28155	5.21189	4.98652	4.9046	5.71099	5.98692	5.71326	5.32818	-0.65902	0.378374	0.649984	1.00201	0.17608	0.223901	0.342994	0.637104	0.683874
XBmRNA23099	Chr3L	52995167;52997701;52999205;52999732;53003051;53004705;53005513;53007064;53011807;53015558;53016120;53028670;53029633;53031157;53031703	52995230;52997722;52999365;52999824;53003194;53004863;53005636;53007173;53012010;53015634;53016246;53028748;53029685;53031325;53034148	+;+;+;+;+;+;+;+;+;+;+;+;+;+;+	4032	XBXL10_1g12364	GeneID:444133,Genbank:NM_001092238.1,Xenbase:XB-GENE-5831791	rgs14.L	regulator of G-protein signaling 14 L homeolog	NM_001092238.1	The RefSeq transcript has 68 substitutions%2C 11 non-frameshifting indels compared to this genomic sequence	85	43	68	70	50	82	30	10	4	6.89728	6.20515	6.70035	6.61161	6.24404	6.95794	5.8195	5.15202	4.77197	0.00402581	0.993966	1	-2.32352	4.05236e-05	9.44643e-05	-2.3195	4.23069e-05	9.21163e-05
XBmRNA23104	Chr3L	53157046;53159738;53162394;53163015;53164230;53169711;53170888;53173855;53174037;53174759;53174974;53177062;53177441;53181374	53159016;53159886;53162534;53163151;53164536;53169808;53171062;53173959;53174168;53174866;53175050;53177161;53177483;53181484	-;-;-;-;-;-;-;-;-;-;-;-;-;-	3654	XBXL10_1g12369	GeneID:100037012,Genbank:XM_018252205.2,Xenbase:XB-GENE-1004814	f12.L	coagulation factor 12 (Hageman factor) L homeolog	XM_018252205.2	NA	16	2	0	6	2	4	26	18	13	5.46321	4.59554	4.10353	4.92279	4.56996	4.83411	5.71221	5.48769	5.28601	-0.627791	0.574935	0.802173	2.14709	0.0474682	0.0693866	1.5193	0.150629	0.190077
XBmRNA23105	Chr3L	53199368;53202409;53206059;53206276;53213285;53213571;53213744;53218540;53221237;53223272;53224286;53224452;53228851;53229705;53229930;53237328	53199605;53202504;53206171;53206353;53213385;53213663;53213807;53218680;53221427;53223309;53224375;53224660;53228988;53229842;53230064;53238729	+;+;+;+;+;+;+;+;+;+;+;+;+;+;+;+	3265	XBXL10_1g12370	GeneID:733256,Genbank:XM_018252207.2,Xenbase:XB-GENE-6487283	grk6.L	G protein-coupled receptor kinase 6 L homeolog%2C transcript variant X1	XM_018252207.2	NA	22	17	15	25	18	24	19	20	28	5.67822	5.49086	5.44569	5.71355	5.45856	5.81087	5.49634	5.55693	5.79021	0.260422	0.607384	0.822537	-0.0945141	0.849874	0.875048	0.165908	0.743482	0.780215
XBmRNA23108	Chr3L	53256972;53273096;53282693	53257985;53273969;53284016	+;+;+	3212	XBXL10_1g12371	GeneID:100380977,Genbank:XM_018252214.2,Xenbase:XB-GENE-978159	prr7.L	proline rich 7 (synaptic) L homeolog%2C transcript variant X1	XM_018252214.2	NA	31	24	17	14	17	6	16	22	30	5.94035	5.72885	5.52612	5.3342	5.42286	4.9937	5.38894	5.62207	5.84322	-1.0526	0.066004	0.2272	0.829267	0.148474	0.192211	-0.223328	0.68383	0.725882
XBmRNA23122	Chr3L	53528174;53528666;53530876;53532432;53533198;53534981;53535563;53536902;53539897;53548739	53528494;53528741;53531782;53532659;53533393;53535350;53535745;53537142;53540139;53549421	-;-;-;-;-;-;-;-;-;-	3448	XBXL10_1g12377	GeneID:108710974,Genbank:XM_018252232.2,Xenbase:XB-GENE-17332477	fam193b.L	family with sequence similarity 193 member B L homeolog%2C transcript variant X1	XM_018252232.2	NA	97	91	101	99	146	84	81	96	128	7.04182	6.95245	7.12809	6.97714	7.36548	6.98432	6.7191	6.94308	7.25421	0.104094	0.707744	0.882771	-0.173577	0.530865	0.587184	-0.0694833	0.802887	0.832288
XBmRNA23124	Chr3L	53555071;53566386;53569746;53569965;53575184;53575477;53576892;53578331;53580194;53580466;53582236;53582723;53582917	53555163;53566526;53569883;53570167;53575273;53575566;53576993;53578753;53580273;53580567;53582316;53582826;53583713	+;+;+;+;+;+;+;+;+;+;+;+;+	2444	XBXL10_1g12378	GeneID:447053,Genbank:NM_001093695.1,Xenbase:XB-GENE-1219059	zfyve28.L	zinc finger FYVE-type containing 28 L homeolog	NM_001093695.1	The RefSeq transcript has 3 substitutions%2C 1 non-frameshifting indel and aligns at 98%25 coverage compared to this genomic sequence	39	56	62	53	80	60	26	32	8	6.13399	6.45172	6.60597	6.34041	6.70102	6.62854	5.71221	5.90196	5.04076	0.227125	0.609865	0.82432	-1.62851	0.000464406	0.000946956	-1.40138	0.00273669	0.00472624
XBmRNA23142	Chr3L	53733264;53734675;53735038;53735383;53735775;53736122;53736490;53736710;53736937;53737292;53737832;53738091;53739417;53739662;53740353;53740729;53742772;53743133	53734234;53734780;53735175;53735453;53735897;53736312;53736600;53736831;53737082;53737485;53737970;53738281;53739540;53739828;53740448;53740974;53742921;53743261	-;-;-;-;-;-;-;-;-;-;-;-;-;-;-;-;-;-	3415	XBXL10_1g12383	GeneID:397701,Genbank:XM_018250772.2,Xenbase:XB-GENE-865205	fgfr4.L	fibroblast growth factor receptor 4 L homeolog%2C transcript variant X1	XM_018250772.2	NA	618	615	558	817	813	635	244	296	379	9.38516	9.35471	9.29568	9.66064	9.5902	9.54861	7.99701	8.29571	8.60578	0.267697	0.10715	0.313305	-1.37508	4.81395e-16	2.66416e-15	-1.10738	7.54174e-11	2.6984e-10
XBmRNA23143	Chr3L	53733886;53734675;53735038;53735383;53735775;53736122;53736490;53736710;53736937;53737292;53737832;53738091;53739417;53739662;53740353;53740729;53742772;53745191	53734234;53734780;53735175;53735453;53735897;53736312;53736600;53736831;53737082;53737485;53737970;53738281;53739540;53739828;53740448;53740974;53742921;53745521	-;-;-;-;-;-;-;-;-;-;-;-;-;-;-;-;-;-	2995	XBXL10_1g12383	GeneID:397701,Genbank:NM_001087718.1,Xenbase:XB-GENE-865205	fgfr4.L	fibroblast growth factor receptor 4 L homeolog	NM_001087718.1	The RefSeq transcript has 6 substitutions%2C 6 non-frameshifting indels compared to this genomic sequence	517	517	366	634	632	553	238	225	258	9.14174	9.11818	8.72676	9.31195	9.24473	9.35869	7.96566	7.94618	8.10656	0.315831	0.0464206	0.179015	-1.41757	3.30061e-18	2.06571e-17	-1.10174	1.82766e-11	6.82787e-11
XBmRNA23144	Chr3L	53819389;53824252;53827012;53828106;53829050;53829272;53831191;53831884	53822635;53824345;53827287;53828250;53829142;53829375;53831254;53831976	-;-;-;-;-;-;-;-	4116	XBXL10_1g12384	GeneID:121401234,Genbank:XM_041585567.1	LOC121401234	zinc finger protein 346-like	XM_041585567.1	NA	5865	6958	6367	5894	6440	4733	2802	2706	3574	12.5647	12.785	12.7352	12.4584	12.5193	12.3888	11.3368	11.345	11.7275	-0.24282	0.0585597	0.208933	-0.983542	2.28328e-14	1.14087e-13	-1.22636	1.69149e-21	1.10027e-20
XBmRNA23148	Chr3L	53897198;53898676;53899641;53899908;53901932;53902129;53902527;53904636;53904868;53906085;53908482;53908697;53909569;53911210	53897812;53898906;53899784;53900094;53902031;53902224;53902646;53904784;53905157;53906247;53908616;53908796;53909679;53911404	-;-;-;-;-;-;-;-;-;-;-;-;-;-	2636	XBXL10_1g12386	GeneID:108710242,Genbank:XM_041586230.1	LOC108710242	hexokinase-2	XM_041586230.1	NA	12	4	2	2	6	9	15	12	6	5.29128	4.79605	4.60889	4.58073	4.9046	5.1856	5.35052	5.24735	4.91866	-0.0999794	0.919358	0.989909	0.828874	0.388082	0.447435	0.728894	0.447058	0.502082
XBmRNA23156	Chr3L	54606205;54607207;54607606;54608471;54609485;54618502;54620007	54606415;54607346;54607719;54608534;54609580;54618608;54620079	-;-;-;-;-;-;-	805	XBXL10_1g12390	GeneID:108710984,Genbank:XM_018252250.2	LOC108710984	eukaryotic translation initiation factor 4E	XM_018252250.2	NA	16	38	24	34	24	12	36	34	45	5.46321	6.09632	5.76908	5.95119	5.65106	5.34393	5.96436	5.95087	6.18136	-0.244329	0.629467	0.836123	0.660456	0.184571	0.233341	0.416127	0.399685	0.455352
XBmRNA23157	Chr3L	54632425;54632612;54633938;54646617;54659566;54664440;54668164	54632506;54632663;54634074;54646658;54659684;54664529;54669108	+;+;+;+;+;+;+	1467	XBXL10_1g12391	GeneID:495448,Genbank:NM_001095101.1,Xenbase:XB-GENE-973313	sncb.L	synuclein beta L homeolog	NM_001095101.1	The RefSeq transcript has 2 substitutions%2C 1 non-frameshifting indel compared to this genomic sequence	136	127	158	186	180	178	6172	6272	5612	7.42919	7.32855	7.65293	7.71071	7.61472	7.86736	12.4656	12.5469	12.3732	0.305539	0.0440958	0.173707	4.96688	1.51416e-296	1.27572e-293	5.27242	0	0
XBmRNA23169	Chr3L	54825657;54832519;54832978;54834898;54836040;54839754;54840223;54840478;54841410;54842477;54844032	54826448;54832697;54833176;54835065;54836207;54839915;54840338;54840565;54841531;54842576;54847920	+;+;+;+;+;+;+;+;+;+;+	5983	XBXL10_1g12394	GeneID:108710985,Genbank:XM_041586236.1,Xenbase:XB-GENE-17338389	rnf44.L	ring finger protein 44 L homeolog%2C transcript variant X5	XM_041586236.1	NA	24	30	17	13	24	23	24	38	10	5.74168	5.89999	5.52612	5.29184	5.65106	5.77851	5.65463	6.04326	5.14701	-0.289859	0.624507	0.833413	0.170011	0.773862	0.810651	-0.119848	0.838324	0.862553
XBmRNA23171	Chr3L	54854748;54857062;54857365;54857826;54858087;54858257;54859710;54859929;54860084;54860383;54866917	54854990;54857205;54857536;54858003;54858178;54858342;54859848;54860005;54860218;54860451;54867001	-;-;-;-;-;-;-;-;-;-;-	1420	XBXL10_1g12395	GeneID:443943,Genbank:NM_001092048.1,Xenbase:XB-GENE-948055	faf2.L	Fas associated factor family member 2 L homeolog	NM_001092048.1	NA	816	1082	944	1147	1394	935	1360	1354	1548	9.76841	10.1374	10.0223	10.1327	10.3415	10.0858	10.3139	10.3648	10.5392	0.21404	0.126795	0.348459	0.223698	0.108321	0.144839	0.437738	0.00173562	0.00308751
XBmRNA23174	Chr3L	54899439;54901926	54899788;54902096	-;-	521	XBXL10_1g12397	GeneID:494793,Genbank:NM_001094626.1,Xenbase:XB-GENE-6255305	higd2a.L	HIG1 hypoxia inducible domain family member 2A L homeolog	NM_001094626.1	The RefSeq transcript has 3 substitutions compared to this genomic sequence	144	139	88	136	160	112	1122	1072	1086	7.49701	7.43445	6.97494	7.33644	7.47347	7.30935	10.0445	10.0376	10.0418	0.0672882	0.72266	0.890788	2.93248	2.24902e-62	7.32815e-61	2.99977	3.20605e-64	9.76326e-63
XBmRNA23175	Chr3L	54905587;54906590;54909436;54910253;54911613;54912128;54913890;54914264;54914473;54914750	54905730;54907316;54909468;54910300;54911669;54912178;54913937;54914320;54914546;54914838	-;-;-;-;-;-;-;-;-;-	1328	XBXL10_1g12398	GeneID:100126657,Genbank:NM_001110755.1	LOC100126657	uncharacterized LOC100126657	NM_001110755.1	The RefSeq transcript has 1 non-frameshifting indel compared to this genomic sequence	0	0	0	0	0	6	17	10	10	4.10353	4.10353	4.10353	4.10353	4.10353	4.9937	5.42597	5.15202	5.14701	3.5224	0.0731087	0.243809	2.39051	0.133018	0.17423	5.91291	0.00184339	0.00326904
XBmRNA23176	Chr3L	54926690;54927963;54928162;54928366;54929099;54929358;54929598;54932129	54927012;54928081;54928279;54928445;54929260;54929472;54929717;54933008	+;+;+;+;+;+;+;+	1917	XBXL10_1g12399	GeneID:108710987,Genbank:XM_018252260.2,Xenbase:XB-GENE-6485668	lman2.L	lectin%2C mannose-binding 2 L homeolog%2C transcript variant X1	XM_018252260.2	NA	197	230	157	209	187	159	212	184	204	7.87934	8.05218	7.64522	7.85454	7.66101	7.72788	7.82128	7.69701	7.81162	-0.138956	0.478217	0.731975	0.0325595	0.867848	0.890802	-0.106396	0.585639	0.635648
XBmRNA23177	Chr3L	54927061;54927963;54928162;54928366;54929099;54929358;54929598;54932129	54927701;54928081;54928279;54928445;54929260;54929472;54929717;54933008	+;+;+;+;+;+;+;+	2235	XBXL10_1g12399	GeneID:108710987,Genbank:XM_018252261.2,Xenbase:XB-GENE-6485668	lman2.L	lectin%2C mannose-binding 2 L homeolog%2C transcript variant X2	XM_018252261.2	NA	49	52	64	76	61	47	45	36	48	6.34096	6.38064	6.63816	6.69564	6.43022	6.38831	6.1542	5.99792	6.23938	0.0792854	0.80819	0.935862	-0.586397	0.077348	0.107284	-0.507112	0.128636	0.165344
XBmRNA23178	Chr3L	54936452;54938513;54938764;54939952;54941110	54936625;54938613;54938889;54940098;54943058	+;+;+;+;+	2497	XBXL10_1g12400	GeneID:108710988,Genbank:XM_018252262.2,Xenbase:XB-GENE-17332004	tmed9.L	transmembrane p24 trafficking protein 9 L homeolog	XM_018252262.2	NA	1542	2000	1564	1738	1730	1445	1546	1581	2052	10.66	11.0035	10.7319	10.7173	10.6457	10.6979	10.4942	10.5831	10.9377	-0.121445	0.406986	0.674623	-0.00264257	0.985602	0.988283	-0.124088	0.396576	0.452219
XBmRNA23179	Chr3L	54947801;54950370;54953417;54954330;54955275;54957556	54948580;54950720;54953642;54954413;54955379;54957848	+;+;+;+;+;+	1839	XBXL10_1g12401	GeneID:108710989,Genbank:XM_018252264.2,Xenbase:XB-GENE-17339163	b4galt7.L	xylosylprotein beta 1%2C4-galactosyltransferase%2C polypeptide 7 L homeolog	XM_018252264.2	NA	386	445	505	414	446	334	754	712	850	8.74868	8.91573	9.15973	8.73667	8.77446	8.67838	9.49335	9.47045	9.70105	-0.237215	0.126652	0.348229	0.88044	9.03007e-09	2.99081e-08	0.643225	2.46759e-05	5.51043e-05
XBmRNA23180	Chr3L	54969978;54984292;54985928	54970862;54984476;54986906	+;+;+	2049	XBXL10_1g12402	GeneID:108710990,Genbank:XM_018252265.2,Xenbase:XB-GENE-17333594	emx1l.L	empty spiracles homeobox 1 like L homeolog	XM_018252265.2	NA	190	155	182	125	126	115	38	52	30	7.83435	7.56435	7.82655	7.23889	7.19529	7.3401	6.00909	6.32223	5.84322	-0.591509	0.0168603	0.0896411	-1.69187	5.92907e-10	2.16608e-09	-2.28338	2.73184e-17	1.43938e-16
XBmRNA23181	Chr3L	55008446;55011404;55013039;55013837;55015743	55010048;55011658;55013140;55013924;55015875	-;-;-;-;-	2181	XBXL10_1g12403	GeneID:108710991,Genbank:XM_018252266.2,Xenbase:XB-GENE-22062452	XB22062450.L	uncharacterized XB22062450 L homeolog	XM_018252266.2	NA	8	14	12	2	0	14	0	6	0	5.08208	5.37048	5.3121	4.58073	4.10353	5.43699	4.10353	4.92263	4.10353	-1.01037	0.486789	0.738769	-1.62192	0.294343	0.352403	-2.6323	0.084958	0.113267
XBmRNA23182	Chr3L	55081069;55104717;55106484;55110145;55111234	55081262;55105142;55107053;55110402;55114296	+;+;+;+;+	4511	XBXL10_1g12404	GeneID:108710992,Genbank:XM_018252267.2,Xenbase:XB-GENE-17343789	n4bp3.L	NEDD4 binding protein 3 L homeolog	XM_018252267.2	NA	1925	2136	1994	2282	2263	1805	1074	920	644	10.974	11.0969	11.0761	11.1032	11.0259	11.0129	9.98347	9.82465	9.31914	-0.00206482	0.989568	1	-1.34722	2.77268e-17	1.65398e-16	-1.34928	2.52758e-17	1.33454e-16
XBmRNA23183	Chr3L	55124086;55125849;55126308;55127824	55124610;55125954;55126377;55128062	-;-;-;-	940	XBXL10_1g12405	GeneID:108710993,Genbank:XM_018252268.2	LOC108710993	H/ACA ribonucleoprotein complex subunit 2-like protein	XM_018252268.2	NA	5977	7594	6801	5475	5624	3875	1517	1574	1927	12.5918	12.9106	12.8299	12.3526	12.3251	12.1023	10.4675	10.5768	10.8487	-0.522298	0.000130628	0.0019993	-1.64559	6.29931e-33	8.11753e-32	-2.16789	5.65284e-56	1.38526e-54
XBmRNA23193	Chr3L	55176333;55177837;55178030;55180363;55181198;55181346;55181892;55182140;55182484;55182666;55183344;55183741;55183962;55184434;55184728;55186902	55176754;55177956;55178108;55180424;55181273;55181465;55182045;55182221;55182581;55182843;55183476;55183846;55184004;55184571;55184800;55187054	-;-;-;-;-;-;-;-;-;-;-;-;-;-;-;-	2037	XBXL10_1g12408	GeneID:379580,Genbank:NM_001086421.1,Xenbase:XB-GENE-1015909	cdc23.L	cell division cycle 23 L homeolog	NM_001086421.1	The RefSeq transcript has 5 substitutions compared to this genomic sequence	536	560	464	561	678	504	1017	1015	1135	9.19079	9.22677	9.04498	9.14531	9.34068	9.23196	9.90749	9.96138	10.1034	0.0904004	0.484785	0.737579	0.785282	5.80169e-10	2.12173e-09	0.875683	5.94956e-12	2.28938e-11
XBmRNA23194	Chr3L	55246394;55248411;55251075;55251797;55252825;55256154;55256625;55265168	55248201;55248490;55251209;55251906;55253167;55256240;55256879;55265686	-;-;-;-;-;-;-;-	3337	XBXL10_1g12409	GeneID:108710996,Genbank:XM_018252278.2,Xenbase:XB-GENE-17330420	gfra3.L	GDNF family receptor alpha 3 L homeolog	XM_018252278.2	NA	108	70	30	120	86	62	286	220	292	7.16231	6.67448	5.94355	7.19221	6.77642	6.66198	8.19906	7.91803	8.26523	0.293233	0.429956	0.693254	1.50511	3.11059e-05	7.34691e-05	1.79834	7.98721e-07	2.06484e-06
XBmRNA23213	Chr3L	55386310;55389739;55391854;55392068;55392712;55396744;55398934;55400393;55404495;55406293;55406601;55407086;55407303;55408491;55409092;55411300;55411859;55414633;55415196;55421757;55422949;55423176;55423910;55425369	55386722;55389906;55391967;55392176;55392836;55396818;55399452;55401587;55404696;55406507;55406753;55407190;55407430;55408743;55409330;55411563;55412030;55414723;55415326;55421876;55423088;55423352;55424044;55426637	+;+;+;+;+;+;+;+;+;+;+;+;+;+;+;+;+;+;+;+;+;+;+;+	6512	XBXL10_1g12414	GeneID:108711000,Genbank:XM_018252289.2,Xenbase:XB-GENE-17346284	kdm3b.L	lysine (K)-specific demethylase 3B L homeolog%2C transcript variant X1	XM_018252289.2	NA	113	88	115	79	87	68	69	57	60	7.21383	6.91601	7.27619	6.73579	6.78859	6.75764	6.55594	6.40898	6.44874	-0.50621	0.0524518	0.194555	-0.410662	0.127883	0.168113	-0.916872	0.000547735	0.00104194
XBmRNA23214	Chr3L	55427407;55433644;55439952;55446591;55447496;55448035;55450490;55451692	55428729;55433716;55440028;55446711;55447609;55448182;55450650;55454856	+;+;+;+;+;+;+;+	5182	XBXL10_1g12415	GeneID:108711001,Genbank:XM_018252291.2,Xenbase:XB-GENE-17334887	reep2.L	receptor accessory protein 2 L homeolog	XM_018252291.2	NA	44	59	72	34	26	36	386	318	227	6.24159	6.50265	6.75982	5.95119	5.70853	6.14431	8.58946	8.38873	7.94475	-0.922009	0.00530619	0.0385871	3.17879	7.91357e-24	6.61071e-23	2.25678	5.50353e-14	2.39542e-13
XBmRNA23215	Chr3L	55550958;55551937	55551396;55554295	+;+	2798	XBXL10_1g12416	GeneID:399162,Genbank:NM_001090393.1,Xenbase:XB-GENE-853419	egr1.L	early growth response 1 L homeolog	NM_001090393.1	The RefSeq transcript has 2 substitutions%2C 1 non-frameshifting indel and aligns at 99%25 coverage compared to this genomic sequence	64	94	84	80	84	54	212	204	361	6.60094	6.98796	6.92422	6.74892	6.75174	6.52297	7.82128	7.824	8.54164	-0.22996	0.44745	0.707398	1.76657	1.59653e-09	5.62584e-09	1.53661	1.27738e-07	3.57322e-07
XBmRNA23239	Chr3L	55843952;55845792;55846723;55848573;55851129;55853031;55854475;55854834;55858020;55859186;55859564;55860775;55861294;55863067;55869558;55870906;55871738;55875679	55844339;55845925;55846847;55848723;55851302;55853153;55854588;55854916;55858085;55859262;55859634;55860909;55861436;55863133;55869632;55871003;55871808;55876026	-;-;-;-;-;-;-;-;-;-;-;-;-;-;-;-;-;-	2443	XBXL10_1g12425	GeneID:108711010,Genbank:XM_018252307.2	LOC108711010	uncharacterized LOC108711010	XM_018252307.2	NA	64	36	56	46	52	78	46	20	16	6.60094	6.05005	6.50453	6.21032	6.27991	6.90361	6.17364	5.55693	5.40756	0.138865	0.768545	0.914019	-1.22762	0.0113122	0.0185475	-1.08875	0.025202	0.0371583
XBmRNA23246	Chr3L	56007099;56008530;56009621;56009844;56011990;56013444;56015234;56015591;56017024;56018852;56019694;56020863;56021274;56024096;56025262	56008012;56008624;56009724;56010049;56012076;56013511;56015346;56015679;56017153;56018992;56019848;56020930;56021325;56024161;56025918	-;-;-;-;-;-;-;-;-;-;-;-;-;-;-	2945	XBXL10_1g12429	GeneID:403396,Genbank:NM_001090985.1,Xenbase:XB-GENE-865289	slc5a8.1.L	solute carrier family 5 member 8%2C gene 1 L homeolog	NM_001090985.1	The RefSeq transcript has 32 substitutions%2C 4 non-frameshifting indels and aligns at 94%25 coverage compared to this genomic sequence	174	146	98	52	52	126	0	8	0	7.72585	7.49275	7.09421	6.3226	6.27991	7.44743	4.10353	5.04529	4.10353	-0.854363	0.402868	0.670559	-4.97976	1.2129e-05	3.00221e-05	-5.83412	2.84828e-07	7.7009e-07
XBmRNA23251	Chr3L	56113678;56114848;56115213;56115736;56116431;56121336	56114484;56115026;56115324;56115817;56116568;56121401	-;-;-;-;-;-	1384	XBXL10_1g12432	GeneID:444239,Genbank:NM_001092343.1,Xenbase:XB-GENE-961339	arl1.L	ADP ribosylation factor like GTPase 1 L homeolog	NM_001092343.1	The RefSeq transcript has 3 substitutions%2C 1 non-frameshifting indel compared to this genomic sequence	1835	1948	1819	2645	2743	2287	3466	3200	3547	10.9061	10.9662	10.9457	11.3131	11.2993	11.3493	11.6399	11.584	11.7167	0.38694	8.8483e-06	0.000208182	0.331275	0.000119507	0.000262499	0.718215	1.17367e-16	5.97748e-16
XBmRNA23262	Chr3L	56265325;56272666;56273277;56274396;56277777;56277994;56278619;56279646;56286904	56265670;56272813;56273418;56274480;56277908;56278152;56278744;56279756;56287404	+;+;+;+;+;+;+;+;+	1750	XBXL10_1g12435	GeneID:734631,Genbank:XM_018251227.2,Xenbase:XB-GENE-6489129	chpt1.L	choline phosphotransferase 1 L homeolog%2C transcript variant X1	XM_018251227.2	NA	21	11	18	12	6	10	9	5	6	5.64514	5.23386	5.5642	5.24756	4.9046	5.24134	5.08099	4.8529	4.91866	-0.891238	0.197357	0.459391	-0.586627	0.425042	0.484897	-1.47787	0.0382199	0.054486
XBmRNA23263	Chr3L	56265341;56272666;56273277;56274396;56277777;56277994;56278619;56279646	56265670;56272813;56273418;56274480;56277908;56278152;56278744;56280846	+;+;+;+;+;+;+;+	2323	XBXL10_1g12435	GeneID:734631,Genbank:NM_001096106.1,Xenbase:XB-GENE-6489129	chpt1.L	choline phosphotransferase 1 L homeolog	NM_001096106.1	The RefSeq transcript has 2 substitutions%2C 2 non-frameshifting indels compared to this genomic sequence	22	28	30	10	33	29	37	49	37	5.67822	5.84561	5.94355	5.15222	5.89007	5.96082	5.98692	6.2673	6.01243	-0.206094	0.685692	0.869861	0.678926	0.174712	0.222291	0.472832	0.341861	0.396704
XBmRNA23264	Chr3L	56296222;56298553;56301363;56303366;56304304;56305083;56305565;56307393;56308516;56309929;56310481;56310753;56312623;56315626;56322080;56322985;56324035;56324500;56325618;56326244;56333181	56297528;56298643;56301530;56303464;56304389;56305196;56305784;56307592;56309486;56310126;56310604;56310923;56312802;56315787;56322214;56323049;56324240;56324541;56325737;56326329;56333477	-;-;-;-;-;-;-;-;-;-;-;-;-;-;-;-;-;-;-;-;-	5042	XBXL10_1g12436	GeneID:108711016,Genbank:XM_018252316.2,Xenbase:XB-GENE-17339826	gnptab.L	N-acetylglucosamine-1-phosphate transferase subunits alpha and beta L homeolog	XM_018252316.2	NA	1460	1938	1761	1850	2078	1478	838	594	863	10.5828	10.9589	10.8998	10.8057	10.905	10.7298	9.63897	9.2225	9.72207	-0.00772414	0.960958	1	-1.31103	1.94153e-16	1.0989e-15	-1.31876	1.31881e-16	6.69165e-16
XBmRNA23265	Chr3L	56352712;56360714;56363491;56367907;56372353;56372774;56376539	56353166;56360781;56363633;56368084;56372411;56372866;56377844	+;+;+;+;+;+;+	2302	XBXL10_1g12437	GeneID:431986,Genbank:XM_041586273.1,Xenbase:XB-GENE-17331887	dram1.L	DNA damage regulated autophagy modulator 1 L homeolog%2C transcript variant X2	XM_041586273.1	NA	26	20	22	7	7	7	2	8	6	5.80188	5.59909	5.70476	4.98652	4.96699	5.0626	4.57112	5.04529	4.91866	-1.75752	0.0103915	0.0631301	-0.472247	0.531383	0.58761	-2.22977	0.00162759	0.00290543
XBmRNA23274	Chr3L	56483855;56487473;56487882	56484898;56487677;56488147	-;-;-	1515	XBXL10_1g12441	GeneID:100381157,Genbank:XM_018252323.2,Xenbase:XB-GENE-973248	pmch.L	pro-melanin concentrating hormone L homeolog	XM_018252323.2	NA	0	43	33	12	6	18	2	0	4	4.10353	6.20515	6.02227	5.24756	4.9046	5.6017	4.57112	4.10353	4.77197	-1.08846	0.336032	0.61129	-2.72579	0.0311856	0.0472079	-3.81425	0.00234724	0.0041017
XBmRNA23279	Chr3L	56616691;56618003;56618881;56619322;56620177;56620398;56620915;56621379;56621528;56621689;56622677;56623096;56623421;56623807;56624880;56625094;56625364;56627691	56616847;56618131;56619036;56619400;56620313;56620643;56621184;56621444;56621605;56621826;56622793;56623212;56623532;56624138;56624996;56625235;56625466;56627739	-;-;-;-;-;-;-;-;-;-;-;-;-;-;-;-;-;-	2545	XBXL10_1g12445	GeneID:399408,Genbank:NM_001090811.1,Xenbase:XB-GENE-866383	hsp90b1.L	heat shock protein 90kDa beta family member 1 L homeolog	NM_001090811.1	The RefSeq transcript has 42 substitutions%2C 3 non-frameshifting indels and aligns at 99%25 coverage compared to this genomic sequence	6715	7590	5839	7559	7804	6590	19039	15857	20076	12.7589	12.9098	12.611	12.8154	12.795	12.8637	14.0848	13.8801	14.2053	0.060138	0.60702	0.822534	1.24191	1.79868e-26	1.70091e-25	1.30205	6.44589e-29	5.80097e-28
XBmRNA23284	Chr3L	56686171;56688969;56690199;56691482;56692149;56693712;56694690;56695861;56696658;56699351;56700809;56701451;56703063;56705274;56707021;56709686;56710337;56712159;56713098;56713532;56714001;56715707;56716232;56717364;56718246;56719391;56719615;56720489;56721339;56722126;56722647;56724404;56724983;56726178;56726903;56727529;56728861;56729287;56729935;56730133;56730369;56731427;56731579;56732276;567…	56687108;56689094;56690333;56691592;56692307;56693831;56694796;56696026;56696791;56699492;56701002;56701558;56703167;56705423;56707147;56709742;56710483;56712248;56713274;56713591;56714141;56715853;56716315;56717411;56718365;56719462;56719688;56720614;56721415;56722171;56722742;56724599;56725078;56726234;56727031;56727660;56728968;56729385;56730012;56730247;56730505;56731474;56731674;56732371;567…	-;-;-;-;-;-;-;-;-;-;-;-;-;-;-;-;-;-;-;-;-;-;-;-;-;-;-;-;-;-;-;-;-;-;-;-;-;-;-;-;-;-;-;-;-;-;-;-;-;-;-;-;-;-;-;-;-;-;-;-;-;-;-;-;-;-;-;-;-	8696	XBXL10_1g12448	GeneID:108711025,Genbank:XM_018252331.2,Xenbase:XB-GENE-6489248	stab2.L	stabilin 2 L homeolog	XM_018252331.2	NA	30	8	10	51	80	24	2387	1871	1505	5.91389	5.07393	5.21189	6.30454	6.70102	5.81087	11.1088	10.8211	10.4995	1.58205	0.00590318	0.04185	5.17558	4.53238e-22	3.46548e-21	6.75762	3.18623e-33	3.38786e-32
XBmRNA23285	Chr3L	56891656;56898546;56904282;56908714;56910889;56916489;56935348;56947527;56950291;56956706;56975495;56985030	56892170;56898914;56904443;56908896;56910989;56916612;56935608;56947597;56950401;56956803;56975564;56985580	+;+;+;+;+;+;+;+;+;+;+;+	2616	XBXL10_1g12449	GeneID:121401483,Genbank:XM_041586275.1	LOC121401483	uncharacterized LOC121401483	XM_041586275.1	NA	8	7	6	8	6	4	28	7	6	5.08208	5.01331	4.97024	5.04547	4.9046	4.83411	5.76707	4.98636	4.91866	-0.301323	0.734017	0.896	1.10502	0.198484	0.248956	0.803694	0.343717	0.398633
XBmRNA23286	Chr3L	57038463;57039995	57039379;57040777	-;-	1700	XBXL10_1g12450	GeneID:378517,Genbank:NM_001085778.1,Xenbase:XB-GENE-1032969	ascl1.L	achaete-scute family bHLH transcription factor 1 L homeolog	NM_001085778.1	The RefSeq transcript has 3 non-frameshifting indels compared to this genomic sequence	1324	886	672	2044	2426	1412	1897	2308	1781	10.445	9.85858	9.55076	10.9469	11.1247	10.6652	10.7831	11.1188	10.7372	0.947635	9.83742e-06	0.000226044	-0.0354898	0.867965	0.890824	0.912145	2.08316e-05	4.69699e-05
XBmRNA23287	Chr3L	57072741;57075048;57079360;57091113;57093136;57093379;57093801;57094667;57096206;57097777;57098345;57099034;57100376	57072917;57075149;57079543;57091201;57093203;57093575;57093936;57094736;57096262;57097872;57098478;57099149;57101377	+;+;+;+;+;+;+;+;+;+;+;+;+	2428	XBXL10_1g12451	GeneID:108711027,Genbank:XM_018252335.2,Xenbase:XB-GENE-6488131	pah.L	phenylalanine hydroxylase L homeolog	XM_018252335.2	NA	64	33	31	69	110	54	2525	1871	2004	6.60094	5.97728	5.97035	6.59709	7.04252	6.52297	11.1887	10.8211	10.9042	0.780209	0.00372915	0.0294685	4.71401	1.17714e-87	7.46494e-86	5.49422	3.23806e-105	2.48013e-103
XBmRNA23288	Chr3L	57115969;57120344;57127488;57131941;57132315;57133432;57135514;57136512;57138236;57138619;57140401;57141315	57116822;57120518;57127576;57132008;57132365;57133577;57135649;57136581;57138292;57138714;57140534;57141675	+;+;+;+;+;+;+;+;+;+;+;+	2237	XBXL10_1g12452	GeneID:108710245,Genbank:XM_041586276.1,Xenbase:XB-GENE-22041753	th2.L	tyrosine hydroxylase 2 L homeolog	XM_041586276.1	NA	25	52	47	40	59	16	41	33	32	5.77216	6.38064	6.33632	6.08736	6.39826	5.52246	6.07332	5.92666	5.89399	-0.219881	0.643318	0.844066	-0.157274	0.742067	0.781604	-0.377155	0.427962	0.483304
XBmRNA23289	Chr3L	57143381;57144381;57144947;57145256;57145956;57148894;57150188;57151256;57152864;57153809;57155530	57144283;57144461;57145096;57145606;57146068;57148955;57150234;57151333;57152991;57153973;57155813	-;-;-;-;-;-;-;-;-;-;-	2362	XBXL10_1g12453	GeneID:100127247,Genbank:XM_018252336.2,Xenbase:XB-GENE-5887358	eral1.L	Era-like 12S mitochondrial rRNA chaperone 1 L homeolog	XM_018252336.2	NA	1337	1953	1599	1528	1586	1183	954	793	1111	10.4588	10.9698	10.7632	10.5355	10.5231	10.4158	9.81858	9.61889	10.0736	-0.258648	0.108139	0.315151	-0.663206	4.20839e-05	9.7908e-05	-0.921855	1.19823e-08	3.65081e-08
XBmRNA23301	Chr3L	57221342;57223968;57224169;57224735;57226059;57226719;57232031	57221467;57224047;57224250;57224932;57226192;57226812;57232075	-;-;-;-;-;-;-	759	XBXL10_1g12457	GeneID:399126,Genbank:NM_001090334.1,Xenbase:XB-GENE-1006110	nfyb.L	nuclear transcription factor Y subunit beta L homeolog	NM_001090334.1	The RefSeq transcript has 16 substitutions and aligns at 96%25 coverage compared to this genomic sequence	3106	3236	2415	3460	3404	2672	2464	2172	1738	11.6548	11.6886	11.3484	11.696	11.607	11.571	11.1539	11.0325	10.7026	0.0543935	0.702285	0.879537	-0.659335	3.7783e-06	9.88605e-06	-0.604942	2.23559e-05	5.02213e-05
XBmRNA23302	Chr3L	57240332;57245893;57247484;57250590;57253982;57254977;57255877;57256529;57256839;57257897;57259127;57259955;57260251;57263436;57265568;57269418;57273994	57240466;57246071;57247544;57250699;57254104;57255049;57255996;57256671;57256954;57258122;57259216;57260031;57260407;57263543;57265663;57269552;57274875	+;+;+;+;+;+;+;+;+;+;+;+;+;+;+;+;+	2831	XBXL10_1g12458	GeneID:447610,Genbank:NM_001094317.2,Xenbase:XB-GENE-956005	txnrd1.L	thioredoxin reductase 1 L homeolog	NM_001094317.2	NA	52	32	53	66	20	38	30	32	11	6.39716	5.95206	6.45079	6.55255	5.52654	6.19221	5.8195	5.90196	5.19569	-0.203824	0.704572	0.881425	-0.85913	0.118206	0.156754	-1.06295	0.0526051	0.0730625
XBmRNA23305	Chr3L	57489684;57501021;57502284;57509473;57511085;57516696;57518056;57519328;57522950;57523744;57529893	57493301;57501169;57502415;57509552;57511232;57516842;57518200;57519399;57523057;57524312;57530048	-;-;-;-;-;-;-;-;-;-;-	5324	XBXL10_1g12460	GeneID:446404,Genbank:XM_018251006.2,Xenbase:XB-GENE-955992	slc41a2.L	solute carrier family 41 member 2 L homeolog%2C transcript variant X1	XM_018251006.2	NA	24	22	26	34	73	34	102	76	147	5.74168	5.6658	5.83009	5.95119	6.60744	6.09454	6.96487	6.69524	7.41543	0.879787	0.0351131	0.14934	1.14429	0.00332176	0.00591089	2.02408	6.60839e-07	1.72172e-06
XBmRNA23307	Chr3L	57530676;57531219;57533264;57535544	57530845;57531305;57533400;57535942	+;+;+;+	793	XBXL10_1g12461	GeneID:108711032,Genbank:XM_018252344.2,Xenbase:XB-GENE-17340195	nopchap1.L	NOP protein chaperone 1 L homeolog	XM_018252344.2	NA	1631	2316	2133	1634	1546	1178	364	517	473	10.7393	11.2119	11.1718	10.6302	10.4871	10.4098	8.51222	9.03415	8.90089	-0.554927	0.00119344	0.0121844	-1.75696	8.52852e-24	7.11099e-23	-2.31188	3.71718e-40	5.17452e-39
XBmRNA23308	Chr3L	57538746;57540455;57541009;57542071;57542421;57542905;57543287;57543742;57544628;57547632;57548294	57539116;57540572;57541077;57542194;57542553;57542961;57543385;57543820;57544799;57547770;57548563	+;+;+;+;+;+;+;+;+;+;+	1631	XBXL10_1g12462	GeneID:100037212,Genbank:XM_018250527.2,Xenbase:XB-GENE-5861033	actr6.L	ARP6 actin related protein 6 homolog L homeolog%2C transcript variant X1	XM_018250527.2	NA	0	14	13	22	19	6	16	16	10	4.10353	5.37048	5.35861	5.62235	5.49309	4.9937	5.38894	5.41368	5.14701	0.687224	0.446488	0.706341	-0.202087	0.819866	0.849838	0.485137	0.591823	0.641063
XBmRNA23310	Chr3L	57549659;57551159;57552290;57552738;57553732;57554114;57554403;57556089;57558145;57558347;57559376;57560497;57561091;57561752;57563338;57563707;57564223;57564471;57564992;57567339;57567931;57571712;57574370	57550441;57551358;57552395;57552903;57553830;57554213;57554496;57556176;57558250;57558417;57559526;57560624;57561210;57561896;57563429;57563832;57564357;57564560;57565093;57567504;57568165;57571856;57574611	-;-;-;-;-;-;-;-;-;-;-;-;-;-;-;-;-;-;-;-;-;-;-	3690	XBXL10_1g12463	GeneID:108711033,Genbank:XM_018252346.2,Xenbase:XB-GENE-17336509	aldh1l2.L	aldehyde dehydrogenase 1 family member L2 L homeolog	XM_018252346.2	NA	18	18	18	22	28	34	1120	873	625	5.53963	5.52814	5.5642	5.62235	5.76329	6.09454	10.042	9.75188	9.27824	0.583794	0.0904276	0.279743	4.86351	2.31949e-65	8.22418e-64	5.4473	7.48045e-70	2.57995e-68
XBmRNA23311	Chr3L	57576050;57579162;57581249;57582256;57582772;57583939;57584909;57585729;57586234;57587446;57591276;57591488;57592206;57594130;57595587;57596701;57598585;57600700;57601693;57601975;57602445;57602909;57603283;57603719;57604115;57605344;57606220;57606752;57607767;57608426;57611555;57612895;57613676	57576181;57579301;57581302;57582321;57582817;57584006;57584991;57585771;57586337;57587566;57591399;57591615;57592366;57594256;57595712;57596808;57598731;57600779;57601798;57602091;57602613;57603063;57603357;57603823;57604249;57605452;57606286;57606838;57607914;57608522;57611751;57612991;57614200	+;+;+;+;+;+;+;+;+;+;+;+;+;+;+;+;+;+;+;+;+;+;+;+;+;+;+;+;+;+;+;+;+	4047	XBXL10_1g12464	GeneID:108711034,Genbank:XM_018252347.2,Xenbase:XB-GENE-6486969	washc4.L	WASH complex subunit 4 L homeolog	XM_018252347.2	NA	671	585	493	553	574	481	1847	1256	1711	9.49813	9.28634	9.12708	9.12582	9.11386	9.1684	10.7453	10.2593	10.6805	-0.186515	0.25462	0.529751	1.49821	1.64553e-20	1.16086e-19	1.3117	3.79987e-16	1.8827e-15
XBmRNA23312	Chr3L	57614889;57615911;57616430;57616906;57617098;57618024;57618398;57619741;57621100;57622678;57623077;57624451;57625494;57625888;57627463;57627654;57630202;57631537;57634035;57636972;57647178	57615639;57615958;57616570;57616942;57617272;57618079;57618556;57619829;57621156;57622720;57623265;57624609;57625576;57626034;57627521;57627695;57630289;57631608;57634094;57637070;57647235	-;-;-;-;-;-;-;-;-;-;-;-;-;-;-;-;-;-;-;-;-	2612	XBXL10_1g12465	GeneID:447596,Genbank:NM_001094303.1,Xenbase:XB-GENE-866603	appl2.L	adaptor protein%2C phosphotyrosine interacting with PH domain and leucine zipper 2 L homeolog	NM_001094303.1	The RefSeq transcript has 1 substitution%2C 2 non-frameshifting indels compared to this genomic sequence	869	688	616	1033	986	869	814	658	599	9.85579	9.50867	9.43109	9.98644	9.85742	9.98362	9.59884	9.36224	9.2203	0.346113	0.0289332	0.131562	-0.564432	0.000372442	0.000770356	-0.218319	0.17063	0.212692
XBmRNA23315	Chr3L	57687516;57687942;57688479;57690370;57692465;57693356;57693509;57696158;57697426;57699749;57700254;57700372;57702562;57704415;57705357;57707480;57708881;57713464;57717716	57687819;57688046;57688561;57690465;57692519;57693426;57693612;57696302;57697537;57699819;57700277;57700512;57702634;57704467;57705461;57707548;57709001;57713594;57717927	-;-;-;-;-;-;-;-;-;-;-;-;-;-;-;-;-;-;-	2075	XBXL10_1g12467	GeneID:432332,Genbank:NM_001091767.1,Xenbase:XB-GENE-955982	lta4h.L	leukotriene A4 hydrolase L homeolog	NM_001091767.1	The RefSeq transcript has 1 substitution and aligns at 99%25 coverage compared to this genomic sequence	1324	1094	988	1084	1013	911	2764	2844	2457	10.445	10.1528	10.0859	10.0537	9.895	10.0495	11.3173	11.4158	11.1935	-0.243105	0.0655879	0.22612	1.34005	1.13708e-24	9.9056e-24	1.09694	3.95315e-17	2.06748e-16
XBmRNA23317	Chr3L	57745721;57761414;57761716;57766280;57767039	57746120;57761622;57762564;57766402;57768030	+;+;+;+;+	2573	XBXL10_1g12469	GeneID:380571,Genbank:XM_018250747.2,Xenbase:XB-GENE-853046	elk3.L	ELK3%2C ETS transcription factor L homeolog%2C transcript variant X1	XM_018250747.2	NA	0	2	7	9	2	7	21	17	16	4.10353	4.59554	5.03743	5.1005	4.56996	5.0626	5.56239	5.45133	5.40756	0.945082	0.363808	0.637313	1.473	0.119048	0.157776	2.41808	0.0160046	0.0244935
XBmRNA23330	Chr3L	58048215;58052279;58057060;58059457;58059718;58061208;58061732;58063991;58066137;58067856;58068425;58069411;58072038;58080042;58081495	58048264;58052422;58057154;58059573;58059858;58061437;58061930;58064186;58066268;58067903;58068618;58069561;58072194;58080108;58082960	+;+;+;+;+;+;+;+;+;+;+;+;+;+;+	3387	XBXL10_1g12472	GeneID:447718,Genbank:NM_001094388.1,Xenbase:XB-GENE-6253403	nedd1.L	NEDD1 gamma-tubulin ring complex targeting factor L homeolog	NM_001094388.1	The RefSeq transcript has 7 substitutions compared to this genomic sequence	32	20	5	24	16	27	14	5	3	5.96626	5.59909	4.89665	5.68394	5.3859	5.90303	5.31057	4.8529	4.68369	0.207304	0.782491	0.922418	-1.72816	0.0284792	0.0434306	-1.52086	0.0550711	0.076111
XBmRNA23345	Chr3L	58793307;58795092;58796863;58798776;58799202;58800110;58800538;58800749	58793463;58795250;58796987;58798955;58799383;58800282;58800648;58801111	+;+;+;+;+;+;+;+	1450	XBXL10_1g12476	GeneID:379887,Genbank:XM_018250691.2,Xenbase:XB-GENE-489638	slc25a3.L	solute carrier family 25 member 3 L homeolog%2C transcript variant X1	XM_018250691.2	NA	12	14	25	34	21	13	10	3	15	5.29128	5.37048	5.79998	5.95119	5.55901	5.39152	5.13178	4.68656	5.36864	0.317954	0.635558	0.840047	-1.34264	0.0536247	0.0773128	-1.02468	0.144608	0.183501
XBmRNA23346	Chr3L	58793411;58795092;58797128;58798776;58799202;58800110;58800538;58800749	58793463;58795250;58797252;58798955;58799383;58800282;58800648;58802282	+;+;+;+;+;+;+;+	2517	XBXL10_1g12476	GeneID:379887,Genbank:NM_001086726.1,Xenbase:XB-GENE-489638	slc25a3.L	solute carrier family 25 member 3 L homeolog	NM_001086726.1	The RefSeq transcript has 23 substitutions%2C 4 non-frameshifting indels compared to this genomic sequence	875	721	601	834	807	629	797	811	884	9.86536	9.57321	9.39727	9.68912	9.57998	9.53553	9.56973	9.6499	9.75538	-0.0228979	0.877669	0.970416	0.0595114	0.688356	0.734299	0.0366136	0.805191	0.834041
XBmRNA23349	Chr3L	58855750;58877780;58889805;58892243;58899263;58899987;58900651	58856652;58877900;58889956;58892308;58899382;58900119;58906402	+;+;+;+;+;+;+	7247	XBXL10_1g12479	GeneID:108711040,Genbank:XM_018252364.2,Xenbase:XB-GENE-6486543	nuak1.L	NUAK family kinase 1 L homeolog	XM_018252364.2	NA	186	258	353	242	249	210	383	230	350	7.80799	8.19869	8.67872	8.03847	8.01625	8.07526	8.57917	7.9738	8.50099	-0.258351	0.317716	0.595765	0.373352	0.147438	0.191066	0.115002	0.654498	0.69932
XBmRNA23352	Chr3L	59186529;59211651;59216543;59228263;59230000;59245280;59255332;59256557;59268870;59271933	59187099;59211816;59216887;59228375;59230084;59245398;59255395;59256664;59269021;59273336	+;+;+;+;+;+;+;+;+;+	3127	XBXL10_1g12481	GeneID:108711042,Genbank:XM_018252367.2,Xenbase:XB-GENE-17329955	ppm1h.L	protein phosphatase%2C Mg2+/Mn2+ dependent 1H L homeolog%2C transcript variant X1	XM_018252367.2	NA	10	9	10	8	24	8	73	45	53	5.19263	5.13049	5.21189	5.04547	5.65106	5.12625	6.61253	6.19027	6.33069	0.367567	0.529338	0.771036	2.03878	0.00012321	0.000270298	2.40635	1.13079e-05	2.61872e-05
XBmRNA23357	Chr3L	59389973;59392542;59393110;59393862;59393999	59390024;59392643;59393206;59393909;59394187	+;+;+;+;+	488	XBXL10_1g12483	GeneID:432307,Genbank:NM_001091744.1,Xenbase:XB-GENE-5786746	rps16.L	ribosomal protein S16 L homeolog	NM_001091744.1	The RefSeq transcript has 5 substitutions and aligns at 94%25 coverage compared to this genomic sequence	12856	14670	12034	17858	18956	13821	21338	24294	20610	13.6924	13.8574	13.6502	14.0517	14.0713	13.9287	14.249	14.4944	14.2431	0.283108	0.00915847	0.0576042	0.315602	0.00363963	0.00643381	0.59871	3.51448e-08	1.03039e-07
XBmRNA23359	Chr3L	59533102;59539747;59543168;59545185;59550325;59550659;59559972;59562195;59564313;59564565;59568442;59568774;59572404;59573471;59576317;59581245;59584366;59584657;59585607;59590275;59591644;59593762;59594610;59605530;59608838;59609570;59614343;59615894;59616702;59618845;59620193;59622496;59633981;59640509;59642053;59642926;59643514;59645659;59648626;59650028;59651460	59533380;59539816;59543367;59545428;59550453;59550805;59560144;59562357;59564474;59564744;59568549;59569055;59572685;59573653;59576418;59581365;59584526;59584802;59585775;59590550;59591795;59593903;59594879;59605648;59609024;59609811;59614412;59616052;59616909;59618918;59620292;59622624;59634062;59640599;59642129;59643060;59643639;59645807;59648761;59650151;59652084	+;+;+;+;+;+;+;+;+;+;+;+;+;+;+;+;+;+;+;+;+;+;+;+;+;+;+;+;+;+;+;+;+;+;+;+;+;+;+;+;+	6974	XBXL10_1g12485	GeneID:108710247,Genbank:XM_041586283.1	LOC108710247	phosphatidylinositol phosphatase PTPRQ-like	XM_041586283.1	NA	0	2	2	0	0	2	12	2	18	4.10353	4.59554	4.60889	4.10353	4.10353	4.62285	5.22543	4.58064	5.48127	-0.98302	0.582898	0.80733	3.82654	0.0210347	0.0328393	2.84352	0.0601068	0.0823566
XBmRNA23362	Chr3L	59688119;59689255;59690708	59688709;59689330;59691151	+;+;+	1111	XBXL10_1g12487	GeneID:397960,Genbank:NM_001101779.2,Xenbase:XB-GENE-866267	myf5.L	myogenic factor 5 L homeolog	NM_001101779.2	The RefSeq transcript has 3 substitutions compared to this genomic sequence	0	2	2	0	0	0	136	194	164	4.10353	4.59554	4.60889	4.10353	4.10353	4.10353	7.28878	7.76192	7.54557	-2.92132	0.0408213	0.165226	9.72456	3.34738e-15	1.76423e-14	6.80325	4.6275e-17	2.41098e-16
XBmRNA23365	Chr3L	59778797;59787157;59803763;59808217;59810254;59814516;59818472;59818637;59823943;59828576;59831037;59839008;59840219;59841233;59842751;59842932;59844114	59778936;59787719;59803907;59808405;59810388;59814656;59818552;59818732;59824094;59828679;59831132;59839071;59840300;59841355;59842850;59843107;59844599	+;+;+;+;+;+;+;+;+;+;+;+;+;+;+;+;+	2873	XBXL10_1g12489	GeneID:108711043,Genbank:XM_018252368.2,Xenbase:XB-GENE-17343453	acss3.L	acyl-CoA synthetase short chain family member 3 L homeolog	XM_018252368.2	NA	295	309	381	171	131	214	347	335	310	8.39442	8.43224	8.78026	7.60842	7.2398	8.09925	8.44955	8.4567	8.34263	-0.972626	6.76471e-05	0.00114644	0.830716	0.000665672	0.00132245	-0.14191	0.554721	0.606368
XBmRNA23373	Chr3L	60119624;60122082;60122893;60125939	60119885;60122172;60123124;60126266	-;-;-;-	913	XBXL10_1g12491	GeneID:495195,Genbank:XM_018252370.2,Xenbase:XB-GENE-998229	ccdc59.L	coiled-coil domain containing 59 L homeolog	XM_018252370.2	NA	2706	3615	3045	2834	2594	2008	1456	1446	1423	11.4582	11.8468	11.6789	11.4114	11.2198	11.1642	10.4098	10.4573	10.4206	-0.405656	0.00123476	0.012453	-0.855952	1.36376e-11	5.61925e-11	-1.26161	1.7702e-23	1.26291e-22
XBmRNA23378	Chr3L	60368155;60415288;60435500;60445265;60455466;60455915;60457829;60476501;60483107;60491455;60497787;60511442	60368684;60415858;60436328;60445379;60455551;60456099;60457907;60476622;60483188;60491569;60497850;60519533	+;+;+;+;+;+;+;+;+;+;+;+	10870	XBXL10_1g12493	GeneID:108711046,Genbank:XM_018252371.2,Xenbase:XB-GENE-17333500	tmtc2.L	transmembrane and tetratricopeptide repeat containing 2 L homeolog%2C transcript variant X1	XM_018252371.2	NA	145	130	73	144	181	120	80	58	75	7.50526	7.35578	6.7743	7.40338	7.62142	7.3899	6.70623	6.42566	6.67132	0.283965	0.316827	0.595207	-1.13627	9.0552e-05	0.000201882	-0.852307	0.00356353	0.0060427
XBmRNA23379	Chr3L	60730293;60734625;60735710;60737486;60739561;60739836;60742663;60743042;60743798;60744667;60746014;60768562	60731339;60734787;60735869;60737678;60739753;60740077;60742773;60743223;60743924;60744824;60746500;60768862	-;-;-;-;-;-;-;-;-;-;-;-	3364	XBXL10_1g12494	GeneID:108711047,Genbank:XM_018252373.2,Xenbase:XB-GENE-17336791	slc6a15.L	solute carrier family 6 (neutral amino acid transporter)%2C member 15 L homeolog%2C transcript variant X1	XM_018252373.2	NA	8	3	8	6	16	1	16	16	15	5.08208	4.70468	5.09954	4.92279	5.3859	4.47173	5.38894	5.41368	5.36864	0.133708	0.881709	0.972149	1.01785	0.237556	0.291718	1.15156	0.18547	0.229261
XBmRNA23381	Chr3L	60798275;60801815;60803528;60805788;60807412;60808438;60809173;60817134;60817462;60817941;60820292;60822033;60822783;60832639;60837898;60839429;60842628;60844116;60845925;60847699;60847883;60852750;60881151;60882106;60884157;60884810	60798481;60801929;60803622;60805905;60807641;60808512;60810432;60817286;60817612;60818134;60820419;60822106;60822876;60832800;60838290;60839633;60842747;60844202;60846058;60847794;60847971;60852851;60881283;60882166;60884274;60885134	+;+;+;+;+;+;+;+;+;+;+;+;+;+;+;+;+;+;+;+;+;+;+;+;+;+	4919	XBXL10_1g12495	GeneID:108711049,Genbank:XM_018252374.2,Xenbase:XB-GENE-17341937	lrriq1.L	leucine-rich repeats and IQ motif containing 1 L homeolog	XM_018252374.2	NA	210	248	223	196	204	148	199	133	188	7.95931	8.14807	8.0816	7.77504	7.76754	7.64041	7.74321	7.31005	7.71109	-0.387348	0.0544911	0.199361	-0.151957	0.455871	0.514987	-0.539305	0.00754867	0.0121782
XBmRNA23382	Chr3L	60900431;60904133;60914022;60917651	60900779;60904437;60914150;60918139	+;+;+;+	1272	XBXL10_1g12496	GeneID:373650,Genbank:NM_001085647.1,Xenbase:XB-GENE-866461	alx1.L	ALX homeobox 1 L homeolog	NM_001085647.1	The RefSeq transcript has 16 substitutions%2C 2 non-frameshifting indels compared to this genomic sequence	912	1153	1027	666	1159	944	595	310	372	9.92299	10.2264	10.1401	9.37933	10.0828	10.0992	9.16947	8.3556	8.58118	-0.219111	0.357538	0.631896	-1.21086	4.61101e-07	1.32504e-06	-1.42997	2.54878e-09	8.16949e-09
XBmRNA23384	Chr3L	61086782;61091055;61100894;61102940	61086979;61091116;61101112;61103233	+;+;+;+	773	XBXL10_1g12498	GeneID:108711050,Genbank:XM_018252375.2,Xenbase:XB-GENE-17344252	nts.L	neurotensin L homeolog	XM_018252375.2	NA	28	50	36	22	26	38	98	34	78	5.85918	6.34362	6.09634	5.62235	5.70853	6.19221	6.92131	5.95087	6.71176	-0.44004	0.364728	0.638419	1.16843	0.014269	0.0230148	0.728387	0.121997	0.157577
XBmRNA23387	Chr3L	61397153;61401720;61402858;61404590;61406804;61407635;61408751;61408950;61410950;61411321;61415481;61418202;61419243;61419786;61420233;61420434;61423936	61397875;61401807;61402958;61404752;61406976;61407758;61408873;61409039;61411132;61411470;61415534;61418345;61419289;61419855;61420310;61420548;61423995	-;-;-;-;-;-;-;-;-;-;-;-;-;-;-;-;-	2486	XBXL10_1g12500	GeneID:432158,Genbank:NM_001091618.1,Xenbase:XB-GENE-1221204	cep290.L	centrosomal protein 290 L homeolog	NM_001091618.1	The RefSeq transcript has 45 substitutions compared to this genomic sequence	139	185	167	180	176	159	362	193	325	7.455	7.77988	7.72054	7.67067	7.58757	7.72788	8.50499	7.75556	8.40408	0.00458694	0.985147	1	0.684764	0.00475963	0.00826177	0.689351	0.00454867	0.00758933
XBmRNA23390	Chr3L	61586398;61590447;61591432;61593161;61596185;61596336;61600344;61604304;61606310;61622624	61588780;61590510;61591511;61593276;61596256;61596501;61600502;61604366;61606411;61622815	-;-;-;-;-;-;-;-;-;-	3397	XBXL10_1g12502	GeneID:379817,Genbank:NM_001086656.1,Xenbase:XB-GENE-490164	kitlg.L	KIT ligand L homeolog	NM_001086656.1	The RefSeq transcript has 5 substitutions compared to this genomic sequence	80	79	80	38	54	37	33	30	34	6.8323	6.80054	6.87157	6.04359	6.31482	6.16848	5.89408	5.851	5.94273	-0.962871	0.00198748	0.0179594	-0.487062	0.141455	0.184176	-1.44993	5.72568e-06	1.36603e-05
XBmRNA23396	Chr3L	61943815;61945972;61948487	61945319;61946403;61949027	-;-;-	2478	XBXL10_1g12504	GeneID:398829,Genbank:NM_001089787.1,Xenbase:XB-GENE-978223	dusp6.L	dual specificity phosphatase 6 L homeolog	NM_001089787.1	The RefSeq transcript has 12 substitutions%2C 1 non-frameshifting indel compared to this genomic sequence	968	1141	968	904	906	714	949	961	962	10.0061	10.2117	10.0573	9.80083	9.73997	9.71059	9.81128	9.88526	9.8728	-0.355665	0.00130336	0.0129396	0.109633	0.322579	0.38179	-0.246032	0.0254858	0.0375423
XBmRNA23397	Chr3L	62016296;62018831;62046767;62050414;62050954;62051449;62052506;62053992;62054635;62056902;62059261;62059918	62016579;62019013;62046853;62050566;62051022;62051582;62052621;62054099;62054814;62057073;62059345;62060017	-;-;-;-;-;-;-;-;-;-;-;-	1671	XBXL10_1g12505	GeneID:734519,Genbank:NM_001095999.1,Xenbase:XB-GENE-944936	poc1b.L	POC1 centriolar protein B L homeolog	NM_001095999.1	The RefSeq transcript has 2 non-frameshifting indels compared to this genomic sequence	76	36	65	39	55	44	39	16	31	6.77802	6.05005	6.65398	6.06567	6.33194	6.32615	6.03086	5.41368	5.86887	-0.429377	0.318297	0.596381	-0.770477	0.083119	0.114454	-1.19985	0.00648337	0.0105666
XBmRNA23407	Chr3L	62391245;62394802;62395573;62396470;62402421;62424301;62426001	62392067;62394897;62395775;62396631;62402586;62424469;62426133	-;-;-;-;-;-;-	1752	XBXL10_1g12507	GeneID:108711052,Genbank:XM_018252379.2,Xenbase:XB-GENE-17341124	epyc.L	epiphycan L homeolog	XM_018252379.2	NA	0	0	0	2	0	0	58	44	50	4.10353	4.10353	4.10353	4.58073	4.10353	4.10353	6.38678	6.17028	6.27667	1.7814	0.287948	0.566766	6.17357	2.59172e-07	7.60831e-07	7.95497	2.41182e-09	7.74733e-09
XBmRNA23408	Chr3L	62429113;62437385;62439649	62430210;62438274;62439755	-;-;-	2095	XBXL10_1g12508	GeneID:108711053,Genbank:XM_018252380.2,Xenbase:XB-GENE-17344658	kera.L	keratocan L homeolog	XM_018252380.2	NA	0	0	0	2	2	0	62	110	65	4.10353	4.10353	4.10353	4.58073	4.56996	4.10353	6.45079	7.09347	6.52708	2.77155	0.061187	0.215097	5.83155	9.91519e-11	3.88118e-10	8.6031	2.90887e-11	1.07066e-10
XBmRNA23415	Chr3L	62551371;62552862;62553996;62556103	62551756;62553190;62554241;62556274	+;+;+;+	1133	XBXL10_1g12511	GeneID:108710584,Genbank:XM_018251704.2,Xenbase:XB-GENE-18005841	XB5884180.L	parietopsin L homeolog	XM_018251704.2	NA	0	0	0	0	0	0	18	10	10	4.10353	4.10353	4.10353	4.10353	4.10353	4.10353	5.46174	5.15202	5.14701	0	1	1	6.01413	0.00085618	0.00167219	5.95075	0.000970838	0.00178797
XBmRNA23419	Chr3L	62676673;62679294	62677118;62680567	+;+	1720	XBXL10_1g12515	GeneID:379067,Genbank:NM_001085911.1,Xenbase:XB-GENE-17340404	btg1.L	B-cell translocation gene 1%2C anti-proliferative L homeolog	NM_001085911.1	The RefSeq transcript has 11 substitutions%2C 5 non-frameshifting indels compared to this genomic sequence	4697	4605	4861	4605	4871	4308	5336	4092	2985	12.2463	12.1931	12.3481	12.1048	12.1192	12.254	12.257	11.9352	11.4706	-0.103854	0.536417	0.776165	-0.239826	0.153541	0.198017	-0.34368	0.0408237	0.0578906
XBmRNA23421	Chr3L	62813503;62822296;62826800;62829659;62832094;62832570;62833480;62834237;62836326;62837097;62837501;62838988;62841769;62842898;62843671;62844528;62847114	62813790;62823044;62826822;62829786;62832134;62832668;62833629;62834332;62836424;62837210;62837675;62839103;62841862;62842977;62843821;62844625;62847422	+;+;+;+;+;+;+;+;+;+;+;+;+;+;+;+;+	2810	XBXL10_1g12517	GeneID:108711054,Genbank:XM_018252382.2,Xenbase:XB-GENE-6485699	plekhg7.L	pleckstrin homology and RhoGEF domain containing G7 L homeolog	XM_018252382.2	NA	20	64	87	49	74	40	30	30	46	5.61106	6.58347	6.96243	6.26766	6.62121	6.2384	5.8195	5.851	6.20099	-0.162344	0.742027	0.900548	-0.682278	0.173033	0.220353	-0.844622	0.0910723	0.120709
XBmRNA23425	Chr3L	63015753;63027856;63030333;63031133;63032536	63016067;63027966;63030377;63031217;63034766	+;+;+;+;+	2787	XBXL10_1g12520	GeneID:495434,Genbank:NM_001095088.1,Xenbase:XB-GENE-6253843	nudt4.L	nudix hydrolase 4 L homeolog	NM_001095088.1	The RefSeq transcript has 9 substitutions%2C 3 non-frameshifting indels compared to this genomic sequence	677	826	748	710	824	572	342	369	348	9.51038	9.76122	9.69874	9.46712	9.60875	9.40497	8.43059	8.58368	8.49347	-0.171289	0.198418	0.461122	-1.06368	8.34959e-15	4.29695e-14	-1.23497	1.71366e-19	1.01167e-18
XBmRNA23428	Chr3L	63059165;63062900;63063957;63074966	63060167;63063040;63064203;63075118	-;-;-;-	1544	XBXL10_1g12523	GeneID:108711058,Genbank:XM_018252386.2,Xenbase:XB-GENE-17330417	ube2n.L	ubiquitin conjugating enzyme E2 N L homeolog	XM_018252386.2	NA	4464	4883	4665	5680	5842	4746	5954	5781	5944	12.1734	12.2771	12.2891	12.4053	12.3796	12.3927	12.414	12.43	12.4556	0.146109	0.064411	0.223091	0.0409876	0.603013	0.656076	0.187096	0.0177762	0.026983
XBmRNA23432	Chr3L	63106442;63106814;63107150;63107362;63107754;63109289	63106635;63106829;63107241;63107482;63107939;63110005	+;+;+;+;+;+	1326	XBXL10_1g12525	GeneID:108711059,Genbank:XM_018252387.2,Xenbase:XB-GENE-17341556	angpt4.L	angiopoietin 4 L homeolog	XM_018252387.2	NA	100	121	223	86	37	148	6	14	8	7.07572	7.27246	8.0816	6.82515	5.98276	7.64041	4.90657	5.33397	5.04076	-0.718804	0.159753	0.401893	-3.42216	2.68655e-09	9.26392e-09	-4.14097	4.86604e-13	1.99895e-12
XBmRNA23440	Chr3L	63300728;63304960;63307046;63309459;63310364;63312006;63314466;63315243;63315427;63319658;63322901;63323939;63329071;63330368;63331344;63331856;63337583;63338427;63338953;63339642;63340409;63344190;63347622;63348772;63349898;63350112;63351794;63352815;63358837;63359064;63359577	63301761;63305106;63307180;63309559;63310478;63312162;63314550;63315336;63315486;63319791;63323080;63324026;63329271;63330547;63331446;63331957;63337689;63338480;63339083;63339840;63340558;63344358;63347725;63348826;63349929;63350219;63351957;63352962;63358977;63359138;63360063	+;+;+;+;+;+;+;+;+;+;+;+;+;+;+;+;+;+;+;+;+;+;+;+;+;+;+;+;+;+;+	5040	XBXL10_1g12530	GeneID:108711063,Genbank:XM_018252396.2,Xenbase:XB-GENE-17336631	plxnc1.L	plexin C1 L homeolog	XM_018252396.2	NA	22	13	7	42	63	26	51	28	69	5.67822	5.32701	5.03743	6.12967	6.46143	5.87308	6.2667	5.79781	6.58663	1.5495	0.00406399	0.0314954	0.12282	0.807902	0.839897	1.67232	0.00185282	0.00328378
XBmRNA23441	Chr3L	63361034;63363283;63363917;63364910;63365465;63366815;63369046;63370147;63371252;63371842;63372892;63375474;63375782;63377002;63378376;63380643	63361995;63363469;63364020;63365039;63365622;63366890;63369195;63370291;63371366;63371973;63373143;63375605;63375874;63377152;63378560;63380796	-;-;-;-;-;-;-;-;-;-;-;-;-;-;-;-	3126	XBXL10_1g12531	GeneID:734477,Genbank:NM_001095958.1,Xenbase:XB-GENE-952842	cep83.L	centrosomal protein 83kDa L homeolog	NM_001095958.1	The RefSeq transcript has 1 substitution and aligns at 99%25 coverage compared to this genomic sequence	456	588	514	637	710	440	668	544	635	8.97195	9.29332	9.18374	9.3184	9.40385	9.04764	9.32725	9.10303	9.29991	0.116567	0.458991	0.716321	-0.0199832	0.898557	0.916849	0.0965834	0.539046	0.591573
XBmRNA23445	Chr3L	63560234;63563283;63565076;63565405;63566443;63568001;63569275;63570251;63571021;63572537;63573488;63574127;63574456;63577474;63580340	63561931;63563388;63565213;63565544;63566564;63568151;63569459;63570338;63571168;63572716;63573572;63574357;63574566;63577590;63580495	-;-;-;-;-;-;-;-;-;-;-;-;-;-;-	3656	XBXL10_1g12534	GeneID:447478,Genbank:XM_018251081.2,Xenbase:XB-GENE-865413	nr2c1.L	nuclear receptor subfamily 2 group C member 1 L homeolog%2C transcript variant X1	XM_018251081.2	NA	99	115	138	182	168	137	113	63	90	7.06451	7.21404	7.49006	7.68415	7.53167	7.5472	7.07808	6.50611	6.86257	0.394499	0.130498	0.354507	-0.954067	0.000311179	0.000649791	-0.559568	0.0365102	0.052238
XBmRNA23450	Chr3L	63593237;63593882;63594771;63595963;63598117;63599045;63599647;63601336;63602421;63607957;63616736;63617942	63593399;63594002;63594902;63596073;63598273;63599294;63599748;63601660;63602537;63608099;63616812;63619292	+;+;+;+;+;+;+;+;+;+;+;+	3049	XBXL10_1g12536	GeneID:108711068,Genbank:XM_041586306.1	LOC108711068	uncharacterized protein C3orf20	XM_041586306.1	NA	40	25	27	8	41	39	38	2	33	6.15624	5.75914	5.85946	5.04547	6.06901	6.21551	6.00909	4.58064	5.9186	-0.103737	0.894872	0.979069	-0.389422	0.62158	0.673007	-0.493158	0.531663	0.584377
XBmRNA23455	Chr3L	63709369;63712070;63712912;63716022;63723920;63724167;63724469;63724719;63727505;63729386;63730393	63709528;63712180;63712977;63716124;63724081;63724348;63724563;63724815;63727608;63729501;63730977	+;+;+;+;+;+;+;+;+;+;+	1781	XBXL10_1g12539	GeneID:380164,Genbank:NM_001087003.1,Xenbase:XB-GENE-17334081	metap2.L	methionyl aminopeptidase 2 L homeolog	NM_001087003.1	The RefSeq transcript has 4 substitutions%2C 1 non-frameshifting indel compared to this genomic sequence	10805	10894	10134	10991	9661	8223	8275	7719	7998	13.4424	13.4292	13.403	13.3533	13.1016	13.1818	12.8864	12.8449	12.8815	-0.209612	0.0228248	0.111719	-0.34645	0.00017151	0.000369075	-0.556062	1.60215e-09	5.20794e-09
XBmRNA23456	Chr3L	63732668;63735404;63735873;63739082;63747777;63757621	63733148;63735609;63735939;63739280;63749280;63757772	-;-;-;-;-;-	2609	XBXL10_1g12540	GeneID:414600,Genbank:NM_001091172.1,Xenbase:XB-GENE-1014118	usp44.L	ubiquitin specific peptidase 44 L homeolog	NM_001091172.1	The RefSeq transcript has 6 substitutions and aligns at 99%25 coverage compared to this genomic sequence	1977	1789	1563	1847	2129	1650	911	822	958	11.0118	10.8455	10.731	10.8034	10.9393	10.8856	9.75458	9.66853	9.86701	0.00990865	0.932124	0.996139	-1.14256	3.4837e-22	2.67754e-21	-1.13265	8.38743e-22	5.53727e-21
XBmRNA23461	Chr3L	63847078;63849675;63860427;63868907;63869652;63889291;63893371;63902548;63913919;63934763	63847824;63849845;63860495;63869019;63869865;63889479;63893497;63902826;63914448;63935188	-;-;-;-;-;-;-;-;-;-	2865	XBXL10_1g12545	GeneID:108711069,Genbank:XM_018252404.2,Xenbase:XB-GENE-17331438	ntn4.L	netrin 4 L homeolog	XM_018252404.2	NA	183	194	120	402	372	187	434	362	384	7.7879	7.83865	7.32552	8.69757	8.53417	7.92895	8.74482	8.55844	8.6231	0.862275	0.000410302	0.00518904	0.240516	0.314231	0.37308	1.10279	5.72511e-06	1.36603e-05
XBmRNA23462	Chr3L	63969445;63970705;63971257;63972582	63969616;63970830;63971321;63972663	+;+;+;+	445	XBXL10_1g12546	GeneID:108711072,Genbank:XM_018252406.2,Xenbase:XB-GENE-17332641	snrpf.L	small nuclear ribonucleoprotein polypeptide F L homeolog	XM_018252406.2	NA	8333	11614	9415	12815	12427	9652	6378	7180	7357	13.0689	13.5213	13.2972	13.5741	13.4636	13.4122	12.5127	12.741	12.7616	0.177855	0.174747	0.426238	-0.812133	5.94872e-10	2.17236e-09	-0.634278	1.33618e-06	3.38842e-06
XBmRNA23482	Chr3L	64190063;64194738;64198213	64192480;64195026;64198541	-;-;-	3036	XBXL10_1g12552	GeneID:432102,Genbank:NM_001091566.1,Xenbase:XB-GENE-959001	kics2.L	KICSTOR subunit 2 L homeolog	NM_001091566.1	The RefSeq transcript has 8 substitutions compared to this genomic sequence	196	225	186	176	227	177	250	138	233	7.873	8.02436	7.85354	7.64334	7.90006	7.86035	8.02768	7.35302	7.97753	-0.131971	0.575842	0.802579	0.0144406	0.951153	0.960893	-0.11753	0.617513	0.665631
XBmRNA23483	Chr3L	64202116;64202452;64206129;64207658;64209032	64202265;64202561;64206258;64207837;64209184	-;-;-;-;-	723	XBXL10_1g12553	GeneID:399417,Genbank:XM_018252413.2,Xenbase:XB-GENE-17341945	rpl18a.L	ribosomal protein L18a L homeolog	XM_018252413.2	NA	24296	23085	20243	27112	26985	20497	28779	33831	27317	14.609	14.5103	14.399	14.6531	14.5799	14.4963	14.6799	14.9715	14.649	0.0693273	0.546959	0.783463	0.196672	0.0874134	0.119845	0.265999	0.0208066	0.0312055
XBmRNA23486	Chr3L	64212305;64212830;64213619;64214381	64212347;64212916;64213763;64214995	+;+;+;+	890	XBXL10_1g12556	GeneID:379677,Genbank:NM_001086517.1,Xenbase:XB-GENE-5823562	nxt2.L	nuclear transport factor 2-like export factor 2 L homeolog	NM_001086517.1	The RefSeq transcript has 3 substitutions%2C 1 non-frameshifting indel compared to this genomic sequence	2017	2114	2038	2433	2610	1851	1772	1679	1993	11.0402	11.0822	11.1071	11.1943	11.2286	11.0486	10.6867	10.668	10.8964	0.084184	0.433659	0.696202	-0.412628	0.000128049	0.00028008	-0.328444	0.00232991	0.00407283
XBmRNA23487	Chr3L	64218246;64221887;64228947;64230301;64230997;64232238;64233372	64218772;64222006;64229075;64230387;64231087;64232379;64235078	+;+;+;+;+;+;+	2803	XBXL10_1g12557	GeneID:734608,Genbank:XM_018251224.2,Xenbase:XB-GENE-5899989	n6amt1.L	N-6 adenine-specific DNA methyltransferase 1 L homeolog%2C transcript variant X1	XM_018251224.2	NA	652	782	965	917	921	826	313	275	299	9.45864	9.6854	10.053	9.82066	9.76273	9.91291	8.31536	8.20091	8.29583	0.083138	0.61324	0.826105	-1.67166	4.35031e-23	3.48438e-22	-1.58852	5.98981e-21	3.79985e-20
XBmRNA23488	Chr3L	64218591;64221887;64228947;64230301;64230997;64231955;64232238;64233372	64218772;64222006;64229075;64230387;64231087;64232038;64232379;64233734	+;+;+;+;+;+;+;+	1198	XBXL10_1g12557	GeneID:734608,Genbank:NM_001096083.2,Xenbase:XB-GENE-5899989	n6amt1.L	N-6 adenine-specific DNA methyltransferase 1 L homeolog	NM_001096083.2	The RefSeq transcript has 1 substitution compared to this genomic sequence	3	5	11	20	16	26	9	11	3	4.70985	4.87598	5.2633	5.55719	5.3859	5.87308	5.08099	5.20091	4.68369	1.66059	0.0330563	0.143596	-1.54367	0.0442375	0.0650133	0.116922	0.885947	0.903202
XBmRNA23489	Chr3L	64222034;64223116;64223254;64224763	64223034;64223169;64223334;64226563	+;+;+;+	2937	XBXL10_1g12558	GeneID:121401493,Genbank:XM_041586316.1	LOC121401493	uncharacterized LOC121401493	XM_041586316.1	NA	250	322	317	74	112	52	19	4	41	8.18056	8.48616	8.53664	6.6682	7.06255	6.48586	5.49634	4.77526	6.0997	-1.99506	3.61957e-06	9.80722e-05	-1.95172	2.64424e-05	6.29246e-05	-3.94678	6.08247e-18	3.29709e-17
XBmRNA23494	Chr3L	64276267;64277745;64279571;64282375;64282603;64283454;64285079	64276421;64277853;64279676;64282408;64282720;64283499;64286454	+;+;+;+;+;+;+	1944	XBXL10_1g12560	GeneID:734330,Genbank:NM_001095813.1,Xenbase:XB-GENE-6251465	tmbim4.L	transmembrane BAX inhibitor motif containing 4 L homeolog	NM_001095813.1	The RefSeq transcript has 15 substitutions and aligns at 99%25 coverage compared to this genomic sequence	1063	922	963	1234	1157	1148	3170	2632	2582	10.1369	9.91399	10.0501	10.2351	10.0804	10.3735	11.5126	11.3055	11.264	0.2035	0.114209	0.325815	1.15369	1.07712e-19	7.28776e-19	1.35719	1.85782e-26	1.4982e-25
XBmRNA23498	Chr3L	64538075;64543450;64558853;64562568;64569016;64589987;64604964	64539200;64543547;64558881;64562645;64569124;64590113;64605299	-;-;-;-;-;-;-	1903	XBXL10_1g12562	GeneID:108710254,Genbank:XM_041586321.1,Xenbase:XB-GENE-6489230	msrb3.L	methionine sulfoxide reductase B3 L homeolog%2C transcript variant X1	XM_041586321.1	NA	10	32	25	23	13	23	8	18	3	5.19263	5.95206	5.79998	5.65356	5.26616	5.77851	5.02697	5.48769	4.68369	-0.222857	0.752133	0.906239	-1.12741	0.124396	0.163993	-1.35027	0.0647848	0.0882604
XBmRNA23503	Chr3L	64646315;64647423;64656933;64658362;64659639;64661532;64662476;64663829;64665592;64669295	64647268;64647562;64657041;64658502;64659734;64661627;64662571;64663924;64665687;64669546	+;+;+;+;+;+;+;+;+;+	2076	XBXL10_1g12564	GeneID:108711077,Genbank:XM_018252417.2,Xenbase:XB-GENE-17331307	wif1.L	WNT inhibitory factor 1 L homeolog%2C transcript variant X1	XM_018252417.2	NA	24	13	18	34	33	19	33	21	18	5.74168	5.32701	5.5642	5.95119	5.89007	5.63931	5.89408	5.58997	5.48127	0.558246	0.267925	0.543541	-0.324205	0.51257	0.569501	0.234042	0.645147	0.691074
XBmRNA23505	Chr3L	64715192;64716089;64717779;64718607;64718921;64722344;64722960;64723321;64724106;64726683;64727200;64729920;64732634;64744582;64754229	64716014;64717405;64717838;64718813;64719060;64722456;64723065;64723489;64724274;64726868;64727325;64729985;64732695;64744746;64754820	-;-;-;-;-;-;-;-;-;-;-;-;-;-;-	4301	XBXL10_1g12566	GeneID:100158431,Genbank:NM_001127869.1,Xenbase:XB-GENE-5823724	tbc1d30.L	TBC1 domain family member 30 L homeolog	NM_001127869.1	The RefSeq transcript has 9 substitutions compared to this genomic sequence	0	8	6	2	4	18	62	39	68	4.10353	5.07393	4.97024	4.58073	4.76035	5.6017	6.45079	6.06533	6.57199	0.807127	0.380187	0.651492	2.63591	0.00175262	0.00326378	3.44304	9.35793e-05	0.000195825
XBmRNA23511	Chr3L	64716053;64717779;64718607;64718921;64722344;64722960;64723321;64724106;64726683;64727200;64729920;64732634;64734583	64717405;64717838;64718813;64719060;64722456;64723065;64723489;64724274;64726868;64727325;64729985;64732695;64734703	-;-;-;-;-;-;-;-;-;-;-;-;-	2878	XBXL10_1g12566	GeneID:100158431,Genbank:XM_041584817.1,Xenbase:XB-GENE-5823724	tbc1d30.L	TBC1 domain family member 30 L homeolog%2C transcript variant X6	XM_041584817.1	NA	0	0	0	0	0	0	20	5	19	4.10353	4.10353	4.10353	4.10353	4.10353	4.10353	5.52987	4.8529	5.5163	0	1	1	6.22431	0.000513225	0.00103801	6.16093	0.000585159	0.00110931
XBmRNA23513	Chr3L	64760214;64764991;64766044;64766440;64769078;64770568;64772113;64774505;64778081;64778824;64779154;64780689;64781994;64783010	64760519;64765050;64766247;64766505;64769176;64770735;64772195;64774623;64778184;64778925;64779261;64780799;64782154;64787481	+;+;+;+;+;+;+;+;+;+;+;+;+;+	6163	XBXL10_1g12567	GeneID:108711078,Genbank:XM_018252419.2,Xenbase:XB-GENE-17336764	gns.L	glucosamine (N-acetyl)-6-sulfatase L homeolog%2C transcript variant X1	XM_018252419.2	NA	32	55	43	32	49	20	35	33	26	5.96626	6.4343	6.2541	5.90227	6.22572	5.67571	5.94137	5.92666	5.73473	-0.456586	0.279921	0.557918	-0.158782	0.711779	0.754871	-0.615368	0.146514	0.185605
XBmRNA23518	Chr3L	64803709;64807028;64810426;64813597;64833849	64806432;64807143;64810690;64813704;64834463	-;-;-;-;-	3828	XBXL10_1g12568	GeneID:108710255,Genbank:XM_041586326.1,Xenbase:XB-GENE-17336909	rassf3.L	Ras association (RalGDS/AF-6) domain family member 3 L homeolog%2C transcript variant X5	XM_041586326.1	NA	30	36	35	28	35	12	185	158	189	5.91389	6.05005	6.07213	5.79811	5.93729	5.34393	7.65406	7.51292	7.71758	-0.522158	0.141258	0.372083	2.76987	5.35852e-17	3.15187e-16	2.24771	1.74975e-12	6.96788e-12
XBmRNA23515	Chr3L	64803709;64807028;64810426;64813597;64850132;64874983	64806432;64807143;64810690;64813704;64850256;64875234	-;-;-;-;-;-	3590	XBXL10_1g12568	GeneID:108710255,Genbank:XM_041586323.1,Xenbase:XB-GENE-17336909	rassf3.L	Ras association (RalGDS/AF-6) domain family member 3 L homeolog%2C transcript variant X2	XM_041586323.1	NA	1	0	0	0	0	0	18	21	10	4.4553	4.10353	4.10353	4.10353	4.10353	4.10353	5.46174	5.58997	5.14701	-1.02517	0.606429	0.822196	6.3876	7.80773e-05	0.000175776	5.36243	0.000912325	0.00168618
XBmRNA23514	Chr3L	64803709;64807028;64810426;64813597;64850132;64897303	64806432;64807143;64810690;64813704;64850256;64897979	-;-;-;-;-;-	4015	XBXL10_1g12568	GeneID:108710255,Genbank:XM_018251399.2,Xenbase:XB-GENE-17336909	rassf3.L	Ras association (RalGDS/AF-6) domain family member 3 L homeolog%2C transcript variant X1	XM_018251399.2	NA	0	0	0	0	0	0	15	20	12	4.10353	4.10353	4.10353	4.10353	4.10353	4.10353	5.35052	5.55693	5.24192	0	1	1	6.32943	0.000174222	0.000374727	6.26605	0.000202273	0.000407471
XBmRNA23519	Chr3L	64904588;64905409;64905785;64906784;64906962;64908395;64910155;64910320;64911626;64912020;64912866;64920020;64920270;64922726;64923320;64924434;64925796;64928274;64929915;64931329;64935903	64905117;64905480;64905891;64906880;64907063;64908434;64910231;64910441;64911692;64912121;64912957;64920078;64920466;64922905;64923430;64924594;64925977;64928403;64930055;64931444;64935957	-;-;-;-;-;-;-;-;-;-;-;-;-;-;-;-;-;-;-;-;-	2740	XBXL10_1g12569	GeneID:446351,Genbank:NM_001093047.1,Xenbase:XB-GENE-955455	tbk1.L	TANK binding kinase 1 L homeolog	NM_001093047.1	The RefSeq transcript has 2 substitutions compared to this genomic sequence	45	68	59	53	86	77	223	210	178	6.26207	6.64482	6.5562	6.34041	6.77642	6.88969	7.88416	7.85999	7.64445	0.270495	0.355256	0.629882	1.40962	3.72345e-07	1.07716e-06	1.68011	2.48353e-09	7.969e-09
XBmRNA23520	Chr3L	64938613;64940422;64941755;64944381;64946206;64947144;64947891;64948831;64950687;64952042;64953658;64954306	64939037;64940604;64941807;64944405;64946354;64947208;64948005;64948949;64950885;64952104;64953822;64955844	+;+;+;+;+;+;+;+;+;+;+;+	3100	XBXL10_1g12570	GeneID:108711082,Genbank:XM_018252424.2	LOC108711082	interleukin-1 receptor-associated kinase 3	XM_018252424.2	NA	4	4	4	4	0	2	30	18	8	4.80197	4.79605	4.81466	4.77539	4.10353	4.62285	5.8195	5.48769	5.04076	-1.05261	0.336148	0.611343	3.11858	0.00247283	0.00449105	2.06597	0.0286056	0.0417866
XBmRNA23521	Chr3L	64962664;64965567;64967109;64968132;64970110;64971147;64972211;64973499;64974681;64976287;64978410;64979212;64979647;64981568	64963031;64965893;64967314;64968992;64970281;64971288;64972335;64973583;64974740;64976370;64978584;64979346;64980177;64981927	+;+;+;+;+;+;+;+;+;+;+;+;+;+	3631	XBXL10_1g12571	GeneID:108711083,Genbank:XM_018252426.2,Xenbase:XB-GENE-17341483	helb.L	helicase (DNA) B L homeolog	XM_018252426.2	NA	241	232	228	256	262	195	312	265	231	8.13368	8.06316	8.10981	8.10987	8.08072	7.98156	8.31122	8.15346	7.96668	-0.0489329	0.776656	0.91891	0.103829	0.544571	0.600131	0.0548959	0.74879	0.784901
XBmRNA23542	Chr3L	65295884;65299830;65302139;65302954;65303291;65303631;65304056;65306789;65308789;65309032;65313791;65314548;65314798;65315971;65317760	65295971;65299973;65302293;65303077;65303547;65303736;65304201;65307081;65308930;65310525;65313886;65314717;65314962;65316078;65318804	+;+;+;+;+;+;+;+;+;+;+;+;+;+;+	4533	XBXL10_1g12575	GeneID:443799,Genbank:NM_001091904.1,Xenbase:XB-GENE-865787	cand1.L	cullin-associated and neddylation-dissociated 1 L homeolog	NM_001091904.1	The RefSeq transcript has 3 substitutions compared to this genomic sequence	2843	2428	2195	3094	3173	2601	3514	2927	4017	11.5286	11.2791	11.2125	11.5365	11.5067	11.5326	11.6595	11.4568	11.8945	0.180945	0.181287	0.436109	0.157802	0.242654	0.297297	0.338746	0.0122385	0.0191152
XBmRNA23553	Chr3L	65551990;65553421;65555313;65556038	65552158;65553585;65555391;65556716	+;+;+;+	1092	XBXL10_1g12581	GeneID:443604,Genbank:XM_018251708.2,Xenbase:XB-GENE-6252020	lyz.L	lysozyme L homeolog	XM_018251708.2	NA	18	36	38	20	12	30	14	26	22	5.53963	6.05005	6.14342	5.55719	5.22274	5.98873	5.31057	5.74212	5.61513	-0.594314	0.296115	0.575921	-0.121103	0.834129	0.861393	-0.715417	0.209023	0.255192
XBmRNA23554	Chr3L	65667289;65681675;65688901;65690763;65692220;65695521;65696458;65699236	65667357;65681761;65688969;65690819;65692360;65695664;65696573;65700558	+;+;+;+;+;+;+;+	2006	XBXL10_1g12582	GeneID:379883,Genbank:NM_001086722.1,Xenbase:XB-GENE-479040	rap1b.L	RAP1B%2C member of RAS oncogene family L homeolog	NM_001086722.1	The RefSeq transcript has 4 substitutions compared to this genomic sequence	4904	5560	5193	5559	5398	4405	4795	4308	4829	12.3081	12.4632	12.4428	12.3745	12.2663	12.2859	12.1039	12.0088	12.1579	-0.097265	0.293607	0.572823	-0.219763	0.0177564	0.0281242	-0.317028	0.000624765	0.00118047
XBmRNA23555	Chr3L	65706332;65708009;65709016;65709168;65709636;65710206;65710453	65706636;65708128;65709082;65709262;65709728;65710293;65710880	+;+;+;+;+;+;+	1196	XBXL10_1g12583	GeneID:108711089,Genbank:XM_018252445.2,Xenbase:XB-GENE-17338866	yeats4.L	YEATS domain containing 4 L homeolog	XM_018252445.2	NA	1191	1617	1486	1395	1257	1157	970	937	1183	10.2962	10.7025	10.6596	10.4073	10.1964	10.3845	9.84168	9.85009	10.1614	-0.237499	0.116794	0.331053	-0.384888	0.011364	0.0186308	-0.622388	4.14995e-05	9.0425e-05
XBmRNA23565	Chr3L	65781565;65784313;65802981;65806597;65808484;65810860;65812417;65814721;65826977	65781812;65784472;65803078;65806766;65808668;65811015;65812569;65814869;65828334	+;+;+;+;+;+;+;+;+	2677	XBXL10_1g12585	GeneID:108711091,Genbank:XM_041586348.1,Xenbase:XB-GENE-17338891	cpm.L	carboxypeptidase M L homeolog%2C transcript variant X3	XM_041586348.1	NA	213	278	316	242	199	241	240	106	157	7.97714	8.29486	8.53248	8.03847	7.73703	8.25142	7.97619	7.05213	7.49342	-0.296598	0.297906	0.57767	-0.543823	0.058727	0.0838084	-0.840421	0.00339673	0.0057798
XBmRNA23570	Chr3L	65832147;65834123;65834755;65835920;65836193;65837345;65838383;65838621;65838890;65840399;65840639	65832989;65834200;65834910;65836080;65836280;65837409;65838432;65838754;65838964;65840480;65840817	-;-;-;-;-;-;-;-;-;-;-	1911	XBXL10_1g12586	GeneID:108711092,Genbank:XM_018252459.2,Xenbase:XB-GENE-17332976	mdm2.L	MDM2 proto-oncogene L homeolog%2C transcript variant X3	XM_018252459.2	NA	23	7	10	4	5	21	7	6	7	5.71038	5.01331	5.21189	4.77539	4.83633	5.71099	4.96911	4.92263	4.98209	-0.39046	0.655102	0.851132	-0.758443	0.401179	0.460644	-1.1489	0.199736	0.245156
XBmRNA23569	Chr3L	65832147;65834123;65834755;65835920;65836193;65837345;65838383;65838621;65838890;65840399;65840824	65832989;65834200;65834910;65836080;65836280;65837409;65838432;65838754;65838964;65840480;65841540	-;-;-;-;-;-;-;-;-;-;-	2449	XBXL10_1g12586	GeneID:108711092,Genbank:XM_018252458.2,Xenbase:XB-GENE-17332976	mdm2.L	MDM2 proto-oncogene L homeolog%2C transcript variant X2	XM_018252458.2	NA	26	31	27	31	41	20	25	15	32	5.80188	5.9263	5.85946	5.87706	6.06901	5.67571	5.68378	5.3746	5.89399	0.0436492	0.924572	0.992857	-0.415045	0.372615	0.432394	-0.371396	0.426803	0.48215
XBmRNA23568	Chr3L	65832147;65834123;65834755;65835920;65836193;65837345;65838383;65838621;65838890;65840399;65841551	65832989;65834200;65834910;65836080;65836280;65837409;65838432;65838754;65838964;65840480;65841768	-;-;-;-;-;-;-;-;-;-;-	1950	XBXL10_1g12586	GeneID:108711092,Genbank:XM_018252457.2,Xenbase:XB-GENE-17332976	mdm2.L	MDM2 proto-oncogene L homeolog%2C transcript variant X1	XM_018252457.2	NA	36	40	17	38	32	31	36	24	30	6.06482	6.14096	5.52612	6.04359	5.86576	6.01603	5.96436	5.68366	5.84322	0.0627863	0.887624	0.974783	-0.253369	0.56916	0.62377	-0.190582	0.669929	0.713223
XBmRNA23571	Chr3L	65852693;65854277;65854476;65855602;65857472	65853444;65854359;65854634;65855712;65858388	-;-;-;-;-	2022	XBXL10_1g12587	GeneID:108711094,Genbank:XM_018252460.2	LOC108711094	solute carrier family 35 member E3	XM_018252460.2	NA	535	550	487	503	507	466	393	354	462	9.18825	9.20224	9.11047	8.99762	8.9462	9.12539	8.61319	8.52904	8.86932	-0.152881	0.294185	0.573407	-0.37305	0.011209	0.0183903	-0.525931	0.000339888	0.000663815
XBmRNA23572	Chr3L	65882289;65893369;65894576;65895071;65897337;65898189;65900463	65882334;65893469;65894667;65895257;65897492;65898352;65902721	+;+;+;+;+;+;+	3005	XBXL10_1g12588	GeneID:380490,Genbank:NM_001087328.1,Xenbase:XB-GENE-479764	frs2.L	fibroblast growth factor receptor substrate 2 L homeolog	NM_001087328.1	The RefSeq transcript has 2 substitutions%2C 1 non-frameshifting indel compared to this genomic sequence	501	415	395	370	419	315	83	107	85	9.09911	8.82218	8.82847	8.58777	8.69136	8.60087	6.74449	7.06258	6.80173	-0.318946	0.060152	0.212854	-2.08021	6.63243e-29	7.07339e-28	-2.39915	3.21578e-38	4.147e-37
XBmRNA23574	Chr3L	65905654;65907548;65907703;65908153;65908354;65908838;65909515;65911729;65911915;65912188;65912624;65913902;65914113;65914326;65915026;65916799	65905810;65907622;65907768;65908264;65908430;65908950;65909717;65911829;65912042;65912291;65912743;65914030;65914216;65914425;65915167;65917107	+;+;+;+;+;+;+;+;+;+;+;+;+;+;+;+	2040	XBXL10_1g12589	GeneID:108711095,Genbank:XM_018252461.2,Xenbase:XB-GENE-17333797	cct2.L	chaperonin containing TCP1 subunit 2 L homeolog	XM_018252461.2	NA	10288	13596	11020	15322	15512	10964	17647	17170	18614	13.3719	13.748	13.5236	13.8312	13.7826	13.5955	13.9755	13.9946	14.0964	0.184358	0.122136	0.339772	0.283764	0.017259	0.0274164	0.468122	8.60588e-05	0.000180814
XBmRNA23575	Chr3L	65934744;65936976;65938468;65940040;65940284;65943601;65945771;65949165;65959412;65963268;65968506;65969153	65935916;65937127;65938548;65940192;65940361;65943755;65946004;65949259;65959580;65963641;65968603;65969360	-;-;-;-;-;-;-;-;-;-;-;-	2970	XBXL10_1g12591	GeneID:108711097,Genbank:XM_018252464.2,Xenbase:XB-GENE-17335698	best3.L	bestrophin 3 L homeolog%2C transcript variant X1	XM_018252464.2	NA	6	2	3	5	0	9	16	19	2	4.95491	4.59554	4.72092	4.85304	4.10353	5.1856	5.38894	5.52286	4.57828	0.366222	0.766868	0.913342	1.23351	0.29597	0.354129	1.59973	0.182703	0.22626
XBmRNA23580	Chr3L	66092142;66110994;66112261;66116590;66118832;66120280;66122751;66124097;66125792;66126012;66128012;66128170;66129108;66129838;66132565	66092403;66111116;66112333;66116737;66119014;66120359;66122876;66124218;66125912;66126168;66128073;66128219;66129208;66129982;66133784	+;+;+;+;+;+;+;+;+;+;+;+;+;+;+	2973	XBXL10_1g12594	GeneID:108711098,Genbank:XM_041586351.1,Xenbase:XB-GENE-17338897	cnot2.L	CCR4-NOT transcription complex subunit 2 L homeolog	XM_041586351.1	NA	5892	6046	5925	6436	6420	5380	2235	2139	3013	12.5712	12.5834	12.632	12.5845	12.5149	12.5725	11.0154	11.0108	11.4839	-0.0383612	0.773393	0.91696	-1.38309	4.96671e-25	4.41145e-24	-1.42145	2.41223e-26	1.93558e-25
XBmRNA23581	Chr3L	66171869;66183717;66210867	66172766;66183844;66211406	+;+;+	1566	XBXL10_1g12595	GeneID:108711099,Genbank:XM_018252467.2,Xenbase:XB-GENE-6487541	kcnmb4.L	potassium channel subfamily M regulatory beta subunit 4 L homeolog	XM_018252467.2	NA	4	10	0	10	10	8	26	34	50	4.80197	5.18363	4.10353	5.15222	5.1293	5.12625	5.71221	5.95087	6.27667	0.94552	0.239508	0.512474	1.89986	0.00809614	0.0135816	2.84538	0.000212499	0.000426808
XBmRNA23582	Chr3L	66245729;66248420;66251211;66251741;66252629;66254272;66255079;66255718;66256701;66256873;66256973;66257780;66258133;66259458;66260718;66261080;66261500;66263235;66263908;66266629;66267012;66267702;66268621;66269547;66271730;66272680;66273994;66274773;66275518;66277712;66286649;66300267;66303552;66309977	66248338;66248540;66251346;66251904;66252751;66254406;66255155;66255808;66256782;66256890;66257062;66257885;66258239;66259701;66260867;66261358;66261781;66263498;66264171;66266898;66267275;66267965;66268884;66269810;66271996;66272940;66274260;66275039;66275775;66277990;66286919;66300736;66303941;66310197	-;-;-;-;-;-;-;-;-;-;-;-;-;-;-;-;-;-;-;-;-;-;-;-;-;-;-;-;-;-;-;-;-;-	9620	XBXL10_1g12596	GeneID:108711100,Genbank:XM_018252468.2,Xenbase:XB-GENE-6487564	ptprb.L	protein tyrosine phosphatase%2C receptor type B L homeolog%2C transcript variant X1	XM_018252468.2	NA	58	12	27	24	22	28	54	38	21	6.50292	5.28155	5.85946	5.68394	5.59054	5.93227	6.31951	6.04326	5.58315	-0.440214	0.456792	0.714766	0.504489	0.391782	0.45099	0.0642746	0.912297	0.925161
XBmRNA23584	Chr3L	66312294;66321436;66323970;66325245;66328292;66329192;66332383;66334189;66345709;66351235;66357979;66358756;66375250;66386051	66313585;66321549;66324127;66325355;66328429;66329271;66332467;66334375;66345968;66351345;66358134;66358869;66375548;66386250	-;-;-;-;-;-;-;-;-;-;-;-;-;-	3305	XBXL10_1g12597	GeneID:398636,Genbank:XM_018252469.2,Xenbase:XB-GENE-961697	ptprr.L	protein tyrosine phosphatase receptor type R L homeolog	XM_018252469.2	NA	20	30	30	40	10	52	139	95	105	5.61106	5.89999	5.94355	6.08736	5.1293	6.48586	7.31407	6.93169	7.03052	0.340397	0.515281	0.761071	1.58959	0.00160577	0.00301027	1.92999	0.000154415	0.000315298
XBmRNA23587	Chr3L	66542584;66587449;66616513;66617521;66621563;66624586;66627980;66628252;66632436;66634167;66634325;66640876;66641302;66642840;66643986;66648525;66650513;66652209	66542931;66587520;66616584;66617592;66621778;66624657;66628048;66628323;66632507;66634235;66634396;66640941;66641373;66642911;66644111;66648667;66650596;66653523	+;+;+;+;+;+;+;+;+;+;+;+;+;+;+;+;+;+	3084	XBXL10_1g12600	GeneID:100526795,Genbank:NM_001199223.1,Xenbase:XB-GENE-11536385	lgr5.L	leucine-rich repeat containing G protein-coupled receptor 5 L homeolog	NM_001199223.1	The RefSeq transcript has 4 substitutions compared to this genomic sequence	14	4	6	16	16	6	276	225	156	5.38086	4.79605	4.97024	5.41392	5.3859	4.9937	8.15348	7.94618	7.48581	0.573638	0.270106	0.54642	4.0497	7.62957e-21	5.4874e-20	4.62334	4.03003e-23	2.83851e-22
XBmRNA23589	Chr3L	66679977;66680966;66681781;66682119;66683160;66683864;66684124;66684485;66685060;66685419;66686558;66688422;66691827;66694153;66696661;66697730;66698167;66700364;66700604;66702177;66702466;66704946;66705172;66707034;66711241;66711503;66718550;66719034;66720256;66725582;66726139;66726460;66728209;66729087;66730329	66680848;66681028;66681820;66682220;66683260;66684029;66684228;66684589;66685154;66685617;66686663;66688659;66692018;66694339;66696844;66697849;66698268;66700485;66700735;66702280;66703011;66705077;66705346;66707177;66711359;66711640;66718714;66719237;66720353;66725702;66726365;66726664;66728267;66729506;66730879	-;-;-;-;-;-;-;-;-;-;-;-;-;-;-;-;-;-;-;-;-;-;-;-;-;-;-;-;-;-;-;-;-;-;-	6639	XBXL10_1g12601	GeneID:108711103,Genbank:XM_018252470.2,Xenbase:XB-GENE-6487750	zfc3h1.L	zinc finger%2C C3H1-type containing L homeolog%2C transcript variant X1	XM_018252470.2	NA	399	307	407	389	279	303	207	99	248	8.79285	8.42377	8.86854	8.65397	8.16086	8.54967	7.79176	6.97671	8.05633	-0.260344	0.361996	0.635459	-0.90127	0.00181107	0.00336307	-1.16161	5.63731e-05	0.000121221
XBmRNA23590	Chr3L	66733720;66736522;66738586;66742333;66745473;66746116;66752520	66733916;66736672;66738699;66742470;66745727;66746325;66753060	+;+;+;+;+;+;+	1606	XBXL10_1g12602	GeneID:432101,Genbank:NM_001091565.1,Xenbase:XB-GENE-1013699	tmem19.L	transmembrane protein 19 L homeolog	NM_001091565.1	The RefSeq transcript has 1 substitution and aligns at 99%25 coverage compared to this genomic sequence	150	144	168	261	299	220	567	432	490	7.54582	7.47634	7.72786	8.13454	8.24975	8.13449	9.10405	8.79288	8.94835	0.681245	0.000102789	0.00163842	0.854868	2.75346e-07	8.06305e-07	1.53611	3.63001e-19	2.10853e-18
XBmRNA23591	Chr3L	66762021;66768189;66768751;66769684;66773046;66773201;66777373	66762325;66768248;66768858;66769747;66773100;66773289;66778299	+;+;+;+;+;+;+	1608	XBXL10_1g12603	GeneID:398907,Genbank:NM_001089933.1,Xenbase:XB-GENE-865610	rab21.L	RAB21%2C member RAS oncogene family L homeolog	NM_001089933.1	The RefSeq transcript has 1 non-frameshifting indel compared to this genomic sequence	291	303	285	418	328	280	1232	1223	1242	8.37665	8.40666	8.39735	8.74947	8.36957	8.44612	10.1753	10.222	10.2296	0.152323	0.298766	0.578159	1.77236	1.39356e-36	2.06847e-35	1.92469	3.63963e-42	5.4712e-41
XBmRNA23592	Chr3L	66785049;66786871;66791474;66793230;66797094;66804217;66805144;66807749;66811928;66814152;66817365;66819595;66820052;66820984;66823758;66824659;66826657	66785175;66786969;66791548;66793368;66797304;66804313;66805341;66807877;66812031;66814246;66817481;66819695;66820151;66821081;66823874;66824745;66828409	+;+;+;+;+;+;+;+;+;+;+;+;+;+;+;+;+	3647	XBXL10_1g12604	GeneID:108711104,Genbank:XM_018252473.2,Xenbase:XB-GENE-6485995	tbc1d15.L	TBC1 domain family member 15 L homeolog	XM_018252473.2	NA	1153	1238	1265	1499	1315	1029	1059	860	814	10.2507	10.3262	10.4326	10.5085	10.2596	10.2199	9.96386	9.73109	9.64119	-0.0029981	0.98246	1	-0.568164	3.40177e-05	7.99834e-05	-0.571163	3.12357e-05	6.89093e-05
XBmRNA23593	Chr3L	66840644;66860736;66867514;66868421;66877389;66877541;66883115;66890743;66939690;66949973;66950191	66840997;66860876;66867697;66868521;66877456;66877737;66883250;66890869;66939785;66950106;66950820	+;+;+;+;+;+;+;+;+;+;+	2168	XBXL10_1g12605	GeneID:108710258,Genbank:XM_041586353.1	LOC108710258	tryptophan 5-hydroxylase 2	XM_041586353.1	NA	30	39	20	50	61	79	51	41	31	5.91389	6.11884	5.63665	6.28623	6.43022	6.91739	6.2667	6.10835	5.86887	1.06013	0.0106624	0.0644514	-0.738277	0.0698296	0.0979541	0.321848	0.446181	0.501161
XBmRNA23594	Chr3L	67234001;67290712;67356395;67404551;67406897;67422127;67434776;67476565;67477071;67481942;67492646;67492880;67510833;67513507;67518383;67535211;67535474;67536902;67546614	67235488;67290985;67356521;67404705;67407010;67422264;67434841;67476630;67477258;67482030;67492779;67492935;67510980;67513604;67518490;67535378;67535614;67536983;67547341	+;+;+;+;+;+;+;+;+;+;+;+;+;+;+;+;+;+;+	4368	XBXL10_1g12606	GeneID:108705027,Genbank:XM_018241799.2,Xenbase:XB-GENE-17337394	trhde.L	thyrotropin releasing hormone degrading enzyme L homeolog	XM_018241799.2	NA	0	6	12	2	4	8	222	144	157	4.10353	4.94775	5.3121	4.58073	4.76035	5.12625	7.87855	7.40292	7.49342	-0.408518	0.560881	0.79316	5.10762	1.48182e-16	8.47925e-16	4.6991	2.27764e-15	1.07548e-14
XBmRNA23598	Chr3L	67886581;67888160;67888613;67892445;67895094;67896844;67897389;67899992;67901438;67902503;67903428;67905509;67907043;67907316;67907652;67908587;67910214;67912293;67913660	67887211;67888256;67888732;67892599;67895170;67896962;67897482;67900087;67901512;67902616;67903495;67905631;67907225;67907348;67907765;67908632;67910257;67912371;67913931	-;-;-;-;-;-;-;-;-;-;-;-;-;-;-;-;-;-;-	2540	XBXL10_1g12608	GeneID:108705024,Genbank:XM_018241796.2,Xenbase:XB-GENE-6489223	caps2.L	calcyphosine 2 L homeolog	XM_018241796.2	NA	219	356	274	814	902	710	595	508	344	8.01216	8.61829	8.34616	9.65555	9.73384	9.70281	9.16947	9.01044	8.47832	1.44702	1.33859e-11	1.2802e-09	-0.826728	9.296e-05	0.000206912	0.620294	0.00395646	0.00666809
XBmRNA23599	Chr3L	67914005;67914385;67915614;67918795;67920271;67920574	67914309;67914572;67915683;67918885;67920368;67921367	+;+;+;+;+;+	1546	XBXL10_1g12609	GeneID:108705025,Genbank:XM_018241797.2,Xenbase:XB-GENE-6488129	ccdc107.L	coiled-coil domain-containing protein 107 L homeolog	XM_018241797.2	NA	226	217	198	435	412	276	602	604	491	8.05195	7.9787	7.93157	8.80264	8.66901	8.42732	9.18537	9.24525	8.95109	0.729925	1.82246e-05	0.00038149	0.526916	0.00133887	0.00254033	1.25684	8.4016e-14	3.61765e-13
XBmRNA23600	Chr3L	67923701;67926958;67928042;67928415;67930904;67932737;67934040	67924833;67927200;67928133;67928500;67930930;67932775;67935336	+;+;+;+;+;+;+	2917	XBXL10_1g12610	GeneID:108705023,Genbank:XM_018241795.2	LOC108705023	GLIPR1-like protein 1	XM_018241795.2	NA	16	2	5	19	32	14	21	41	27	5.46321	4.59554	4.89665	5.52312	5.86576	5.43699	5.56239	6.10835	5.76279	1.40525	0.0482886	0.183736	0.404153	0.541948	0.597761	1.8094	0.010259	0.0162296
XBmRNA23601	Chr3L	68054446;68062600;68064802	68055841;68063177;68064938	-;-;-	2111	XBXL10_1g12611	GeneID:100036927,Genbank:NM_001097698.1,Xenbase:XB-GENE-946946	phlda1.L	pleckstrin homology-like domain%2C family A%2C member 1 L homeolog	NM_001097698.1	NA	16	17	10	2	0	3	11	14	20	5.46321	5.49086	5.21189	4.58073	4.10353	4.73789	5.17981	5.33397	5.55024	-3.13372	0.000948724	0.0100815	3.05958	0.00123146	0.00234943	-0.0741396	0.919446	0.93145
XBmRNA23608	Chr3L	68114420;68117571;68122382	68116631;68117773;68122470	-;-;-	2504	XBXL10_1g12613	GeneID:734282,Genbank:NM_001095766.1,Xenbase:XB-GENE-969111	bbs10.L	Bardet-Biedl syndrome 10 L homeolog	NM_001095766.1	The RefSeq transcript has 1 non-frameshifting indel and aligns at 99%25 coverage compared to this genomic sequence	260	239	252	231	208	196	372	224	329	8.23092	8.10093	8.23797	7.97975	7.79149	7.988	8.54079	7.9406	8.42003	-0.306723	0.138002	0.366602	0.454666	0.0269629	0.0412962	0.147944	0.46892	0.523412
XBmRNA23612	Chr3L	68129490;68131785;68135186;68137978;68138166;68139910;68140266;68141242;68141424;68142851;68146747;68147011;68148509;68151013;68155184;68156029;68156648;68157388;68157813;68159356;68177316;68179224;68199128;68216291;68216493	68130719;68131890;68135291;68138065;68138351;68140046;68140355;68141339;68141522;68142947;68146845;68147092;68148693;68151250;68155355;68156113;68156851;68157489;68157893;68159426;68177420;68179358;68199164;68216394;68216698	-;-;-;-;-;-;-;-;-;-;-;-;-;-;-;-;-;-;-;-;-;-;-;-;-	4143	XBXL10_1g12614	GeneID:446929,Genbank:XM_041586358.1,Xenbase:XB-GENE-5961093	osbpl8.L	oxysterol binding protein like 8 L homeolog%2C transcript variant X2	XM_041586358.1	NA	9	11	11	2	5	5	18	12	9	5.13908	5.23386	5.2633	4.58073	4.83633	4.91823	5.46174	5.24735	5.09553	-1.42452	0.0778827	0.254615	1.60214	0.0450833	0.0661519	0.177614	0.807942	0.8364
XBmRNA23615	Chr3L	68266141;68271605;68272302;68273348;68278496;68282469;68283284;68283956;68285733;68287773;68289874;68290177;68292377;68297591;68299027;68300194;68300494	68266652;68271711;68272424;68273425;68278640;68282533;68283446;68284081;68285875;68287873;68289998;68290239;68292470;68297674;68299184;68300288;68304559	+;+;+;+;+;+;+;+;+;+;+;+;+;+;+;+;+	6248	XBXL10_1g12615	GeneID:108711105,Genbank:XM_018252481.2,Xenbase:XB-GENE-17339815	zdhhc17.L	zinc finger DHHC-type containing 17 L homeolog	XM_018252481.2	NA	984	1213	1148	1479	1364	1093	1117	951	1229	10.0289	10.2975	10.2962	10.4896	10.3109	10.3046	10.0382	9.87071	10.2148	0.162607	0.237199	0.510021	-0.33253	0.0156655	0.0250947	-0.169923	0.217941	0.264492
XBmRNA23616	Chr3L	68312391;68314333;68315740;68316570;68319187;68332780	68312697;68314426;68315866;68316738;68319309;68332798	-;-;-;-;-;-	839	XBXL10_1g12616	GeneID:447266,Genbank:NM_001093973.1,Xenbase:XB-GENE-943918	csrp2.L	cysteine and glycine rich protein 2 L homeolog	NM_001093973.1	NA	14	11	7	14	12	11	5	4	4	5.38086	5.23386	5.03743	5.3342	5.22274	5.29398	4.83814	4.77526	4.77197	0.147429	0.833118	0.947268	-1.59214	0.0373086	0.0557094	-1.44471	0.0607147	0.0831251
XBmRNA23640	Chr3L	69291023;69294676;69295119;69299839;69306268;69333174;69336120	69292321;69294780;69295263;69299876;69306396;69333771;69336216	-;-;-;-;-;-;-	2411	XBXL10_1g12620	GeneID:447443,Genbank:NM_001094150.1,Xenbase:XB-GENE-987163	pawr.L	PRKC%2C apoptosis%2C WT1%2C regulator L homeolog	NM_001094150.1	The RefSeq transcript has 2 substitutions%2C 1 non-frameshifting indel and aligns at 99%25 coverage compared to this genomic sequence	1352	1363	1171	1308	1155	1131	420	412	509	10.4745	10.4615	10.324	10.3168	10.0779	10.3526	8.70122	8.7297	8.9996	-0.172573	0.200587	0.463859	-1.50842	1.32573e-27	1.3267e-26	-1.68099	5.96195e-34	6.54778e-33
XBmRNA23658	Chr3L	69930745;69937696;69937930;69939665;69940561;69941024;69941783;69942207;69942912;69943142;69943804;69944302;69944784;69945322;69946352;69947644;69948006;69948524;69949272	69931191;69937767;69938004;69939799;69940704;69941167;69941926;69942350;69942992;69943213;69943875;69944465;69945104;69945603;69946804;69947796;69948149;69948787;69949919	+;+;+;+;+;+;+;+;+;+;+;+;+;+;+;+;+;+;+	3959	XBXL10_1g12625	GeneID:108711112,Genbank:XM_018252509.2,Xenbase:XB-GENE-17334217	lrig3.L	leucine-rich repeats and immunoglobulin like domains 3 L homeolog%2C transcript variant X1	XM_018252509.2	NA	249	284	213	201	164	135	92	81	25	8.17543	8.3225	8.02346	7.80614	7.50286	7.52958	6.85328	6.76151	5.70597	-0.646712	0.0569482	0.205085	-1.4158	5.47192e-05	0.000125554	-2.06251	3.39444e-09	1.07727e-08
XBmRNA23664	Chr3L	70038477;70040743;70041139;70043041;70047950;70048187;70048763;70049764;70050439;70052043;70052662;70053131;70059468;70062726;70063500;70064621;70070554	70038744;70040919;70041279;70043160;70048077;70048308;70048833;70049898;70050566;70052164;70052732;70053229;70059688;70062912;70063597;70064721;70071195	+;+;+;+;+;+;+;+;+;+;+;+;+;+;+;+;+	2831	XBXL10_1g12627	GeneID:414472,Genbank:NM_001091056.1,Xenbase:XB-GENE-5779079	rpap3.L	RNA polymerase II associated protein 3 L homeolog	NM_001091056.1	The RefSeq transcript has 2 substitutions compared to this genomic sequence	4272	5593	5642	4994	5095	3873	2615	2370	2405	12.1105	12.4716	12.5617	12.2209	12.1836	12.1015	11.2385	11.1564	11.163	-0.226017	0.071747	0.240564	-0.993688	3.27292e-15	1.7255e-14	-1.2197	3.7606e-22	2.53762e-21
XBmRNA23667	Chr3L	70210265;70211122	70210793;70214545	+;+	3953	XBXL10_1g12630	GeneID:108711113,Genbank:XM_018252512.2,Xenbase:XB-GENE-17333956	amigo2.L	adhesion molecule with Ig-like domain 2 L homeolog	XM_018252512.2	NA	8	8	28	26	4	14	364	286	450	5.08208	5.07393	5.88814	5.74241	4.76035	5.43699	8.51222	8.25135	8.83408	-0.0666402	0.903249	0.982245	4.54771	2.34815e-19	1.56363e-18	4.48107	7.51911e-19	4.28456e-18
XBmRNA23670	Chr3L	70358932;70361491	70361401;70362135	-;-	3115	XBXL10_1g12632	GeneID:121401500,Genbank:XM_041586383.1	LOC121401500	uncharacterized LOC121401500	XM_041586383.1	NA	50	38	93	42	28	22	2	0	6	6.35996	6.09632	7.03585	6.12967	5.76329	5.74523	4.57112	4.10353	4.91866	-1.06612	0.0529766	0.195763	-3.59443	1.3224e-06	3.63142e-06	-4.66055	2.33897e-10	8.08584e-10
XBmRNA23674	Chr3L	70393698;70395395;70395833;70396028;70398449;70398632;70399070;70399860;70400702;70401012;70401822;70402446;70402800;70404202;70405398;70405833	70393898;70395627;70395911;70396143;70398522;70398724;70399151;70399942;70400760;70401158;70401901;70402546;70402924;70404346;70405495;70409733	+;+;+;+;+;+;+;+;+;+;+;+;+;+;+;+	5617	XBXL10_1g12635	GeneID:446910,Genbank:XM_018251034.2,Xenbase:XB-GENE-6254869	slc38a2.L	solute carrier family 38 member 2 L homeolog%2C transcript variant X1	XM_018251034.2	NA	413	635	762	863	847	625	2370	1789	1571	8.83895	9.39855	9.72442	9.73646	9.64677	9.52674	11.0987	10.7577	10.56	0.287548	0.180058	0.433825	1.21877	9.98624e-09	3.29947e-08	1.50632	1.61721e-12	6.4488e-12
XBmRNA23686	Chr3L	70609414;70610583;70611489;70612085;70613495;70615304;70615504;70616081;70617307;70617495;70618379;70621294;70622153;70623777;70625381;70627214;70628811;70637081;70641082;70652653	70609789;70610688;70611688;70612290;70613622;70615401;70615673;70616312;70617384;70617640;70618439;70621399;70622287;70623892;70625494;70627492;70628876;70637209;70641164;70653810	-;-;-;-;-;-;-;-;-;-;-;-;-;-;-;-;-;-;-;-	3987	XBXL10_1g12639	GeneID:108711118,Genbank:XM_018252523.2,Xenbase:XB-GENE-17341780	ano6.L	anoctamin 6 L homeolog%2C transcript variant X1	XM_018252523.2	NA	21	12	10	21	5	9	16	7	19	5.64514	5.28155	5.21189	5.59024	4.83633	5.1856	5.38894	4.98636	5.5163	-0.35922	0.627512	0.834723	0.17651	0.811746	0.843497	-0.182711	0.803291	0.83256
XBmRNA23687	Chr3L	70675907;70679273;70683389;70684367	70676289;70679368;70683576;70684750	+;+;+;+	1051	XBXL10_1g12640	GeneID:100653511,Genbank:NM_001246317.1,Xenbase:XB-GENE-6486281	dbx2.L	developing brain homeobox 2 L homeolog	NM_001246317.1	The RefSeq transcript has 1 substitution compared to this genomic sequence	262	331	243	269	300	253	32	12	60	8.24078	8.52234	8.19124	8.17313	8.25405	8.31419	5.86972	5.24735	6.44874	-0.0867636	0.791491	0.92681	-3.06648	4.51778e-18	2.79486e-17	-3.15325	5.01679e-19	2.89033e-18
XBmRNA23688	Chr3L	70738880;70739817;70764983;70775202;70775466;70778587;70778768;70783192;70786193;70801973;70809600;70814121;70825792;70830524;70831119;70852350;70854677;70857247;70857528;70864986	70739294;70739945;70765133;70775375;70775562;70778659;70778850;70783320;70786295;70802064;70809702;70814249;70825917;70830646;70831214;70852490;70854870;70857423;70857752;70866666	+;+;+;+;+;+;+;+;+;+;+;+;+;+;+;+;+;+;+;+	4441	XBXL10_1g12641	GeneID:380051,Genbank:NM_001086890.1,Xenbase:XB-GENE-852645	nell2.L	neural EGFL like 2 L homeolog	NM_001086890.1	The RefSeq transcript has 8 substitutions%2C 7 non-frameshifting indels compared to this genomic sequence	2613	1974	1865	2668	2537	2133	6628	5359	5706	11.4083	10.985	10.9811	11.3254	11.1883	11.2501	12.5678	12.3214	12.397	0.118179	0.39158	0.660885	1.18817	4.69198e-18	2.90162e-17	1.30635	1.8583e-21	1.20612e-20
XBmRNA23689	Chr3L	70880746;70883787;70899163;70913252;70922839;70956846;70962851;70966574	70881680;70883916;70899322;70913349;70922938;70956978;70963150;70966834	-;-;-;-;-;-;-;-	2117	XBXL10_1g12642	GeneID:108711120,Genbank:XM_018252527.2	LOC108711120	transmembrane protein 117	XM_018252527.2	NA	14	2	2	6	0	4	75	48	30	5.38086	4.59554	4.60889	4.92279	4.10353	4.83411	6.63997	6.24847	5.84322	-0.883067	0.358783	0.632897	3.81997	2.56395e-05	6.1088e-05	2.9369	0.000612032	0.00115779
XBmRNA23690	Chr3L	70975184;70983824;70985193;70987023;70988778;70989483;70990808;70992798;70995379	70975628;70983901;70985371;70987118;70988882;70989608;70990958;70992919;70997782	+;+;+;+;+;+;+;+;+	3706	XBXL10_1g12643	GeneID:108711121,Genbank:XM_018252528.2,Xenbase:XB-GENE-17340353	twf1.L	twinfilin actin binding protein 1 L homeolog	XM_018252528.2	NA	48	45	42	43	44	64	124	52	77	6.32167	6.24623	6.23271	6.15031	6.13005	6.69462	7.1828	6.32223	6.69841	0.124203	0.757333	0.908711	0.626791	0.110709	0.14761	0.750994	0.0574636	0.0791086
XBmRNA23691	Chr3L	71003943;71009896;71010215;71011059;71011461;71012036;71013807;71014959;71015495;71015887;71016525;71018794;71019329;71021033	71004051;71010089;71010382;71011209;71011527;71012132;71013906;71015065;71015644;71015988;71016647;71019000;71019471;71021882	+;+;+;+;+;+;+;+;+;+;+;+;+;+	2568	XBXL10_1g12644	GeneID:444113,Genbank:NM_001092218.1,Xenbase:XB-GENE-982344	mcoln1.L	mucolipin TRP cation channel 1 L homeolog	NM_001092218.1	The RefSeq transcript has 3 substitutions%2C 1 non-frameshifting indel compared to this genomic sequence	3204	2916	2686	2671	2822	2284	2846	2521	1753	11.6992	11.54	11.5	11.327	11.3397	11.3474	11.3589	11.2442	10.7148	-0.247235	0.113142	0.324049	-0.208924	0.181159	0.229619	-0.456159	0.00348255	0.00591673
XBmRNA23692	Chr3L	71025361;71025864;71026624;71028433;71030271;71032346;71033812;71034372;71035181;71037467;71039406;71040982	71025789;71026022;71026686;71028616;71030380;71032460;71033876;71034532;71035345;71037612;71039575;71041124	-;-;-;-;-;-;-;-;-;-;-;-	1910	XBXL10_1g12645	GeneID:108711122,Genbank:XM_018252531.2,Xenbase:XB-GENE-6486931	irak4.L	interleukin 1 receptor associated kinase 4 L homeolog%2C transcript variant X1	XM_018252531.2	NA	30	10	8	9	7	15	29	15	11	5.91389	5.18363	5.09954	5.1005	4.96699	5.48058	5.79357	5.3746	5.19569	-0.651734	0.383804	0.655089	0.69655	0.349602	0.40942	0.0448167	0.951028	0.95845
XBmRNA23698	Chr3L	71041434;71042379;71045382;71045699;71047477;71050216;71052126;71053441;71054477;71054688	71041552;71043272;71045541;71045894;71047575;71050297;71052394;71053494;71054685;71055641	+;+;+;+;+;+;+;+;+;+	3036	XBXL10_1g12646	GeneID:431837,Genbank:NM_001091328.1,Xenbase:XB-GENE-999750	pus7l.L	pseudouridine synthase 7 like L homeolog	NM_001091328.1	The RefSeq transcript has 8 substitutions%2C 1 frameshift%2C 2 non-frameshifting indels compared to this genomic sequence	0	4	11	25	6	14	6	0	0	4.10353	4.79605	5.2633	5.71355	4.9046	5.43699	4.90657	4.10353	4.10353	1.51387	0.262791	0.538205	-3.02802	0.0341555	0.0513217	-1.51415	0.300003	0.352664
XBmRNA23701	Chr3L	71420005;71424227;71425417;71426143;71427092;71427808;71428195;71429686	71420150;71424398;71425530;71426280;71427295;71427994;71429058;71432039	+;+;+;+;+;+;+;+	4179	XBXL10_1g12648	GeneID:398264,Genbank:NM_001088700.1,Xenbase:XB-GENE-6251800	prickle1.L	prickle planar cell polarity protein 1 L homeolog	NM_001088700.1	The RefSeq transcript has 8 substitutions%2C 3 non-frameshifting indels and aligns at 99%25 coverage compared to this genomic sequence	285	313	391	360	379	318	325	346	324	8.34958	8.44905	8.81486	8.55166	8.5587	8.61339	8.36417	8.49902	8.40006	0.0251898	0.883106	0.972717	-0.167622	0.327798	0.387067	-0.142432	0.40664	0.462413
XBmRNA23713	Chr3L	71515615;71516435;71519303;71521570	71516284;71516560;71519455;71523237	+;+;+;+	2617	XBXL10_1g12651	GeneID:108711123,Genbank:XM_018252533.2,Xenbase:XB-GENE-949946	yaf2.L	YY1 associated factor 2 L homeolog	XM_018252533.2	NA	947	894	676	828	882	745	573	560	647	9.97546	9.87108	9.55894	9.67913	9.70278	9.76949	9.11832	9.14235	9.3255	-0.0991692	0.489131	0.740243	-0.545194	0.000162216	0.00035001	-0.644363	8.18981e-06	1.92e-05
XBmRNA23714	Chr3L	71530941;71537452;71543092;71543471;71544155;71546616;71546918;71551835	71531328;71537544;71543266;71543596;71544406;71546739;71547087;71554347	+;+;+;+;+;+;+;+	3841	XBXL10_1g12652	GeneID:734649,Genbank:XM_018251228.2,Xenbase:XB-GENE-5868100	gxylt1.L	glucoside xylosyltransferase 1 L homeolog%2C transcript variant X1	XM_018251228.2	NA	24	30	31	31	25	24	28	11	14	5.74168	5.89999	5.97035	5.87706	5.68016	5.81087	5.76707	5.20091	5.32818	-0.153976	0.75309	0.906609	-0.684217	0.175094	0.222744	-0.838193	0.0955988	0.12616
XBmRNA23716	Chr3L	71694432;71700426;71702667;71708352;71711111;71720070;71721298;71761137	71696542;71700542;71702768;71708414;71711209;71720172;71721551;71761420	-;-;-;-;-;-;-;-	3133	XBXL10_1g12653	GeneID:108711124,Genbank:XM_018252534.2,Xenbase:XB-GENE-17333030	pdzrn4.L	PDZ domain containing ring finger 4 L homeolog	XM_018252534.2	NA	4	8	38	2	6	6	36	24	57	4.80197	5.07393	6.14342	4.58073	4.9046	4.9937	5.96436	5.68366	6.39942	-1.91018	0.0278021	0.128099	2.96414	0.000525018	0.00105944	1.05396	0.182176	0.225718
XBmRNA23717	Chr3L	71898764;71901634;71903409;71904102;71907053;71907634;71909391;71909788;71910920;71913326;71914402;71918327;71919767;71920235;71922919;71923829;71925443;71926438;71928268;71929605;71930315;71945524	71898945;71901790;71903521;71904288;71907156;71907868;71909461;71909937;71911078;71913446;71914577;71918454;71919917;71920352;71923043;71924010;71925542;71926650;71928363;71929777;71930441;71945642	-;-;-;-;-;-;-;-;-;-;-;-;-;-;-;-;-;-;-;-;-;-	3187	XBXL10_1g12654	GeneID:378666,Genbank:NM_001085869.1,Xenbase:XB-GENE-866088	cntn1.L	contactin 1 L homeolog	NM_001085869.1	The RefSeq transcript has 1 substitution and aligns at 99%25 coverage compared to this genomic sequence	153	219	255	287	189	273	1832	1257	1407	7.56961	7.99025	8.25321	8.25635	7.67397	8.41306	10.7338	10.2604	10.4047	0.206654	0.398371	0.66645	2.47997	2.90492e-25	2.6103e-24	2.68663	4.27483e-29	3.88068e-28
XBmRNA23732	Chr3L	72022352;72024038;72025088;72027483;72028902;72029561;72035237;72035595;72037642;72038071;72038408;72038603;72039105;72041652;72042498;72046420;72046669;72047356;72047592;72048211;72049452;72051796;72053697;72054922;72056840;72058847;72059437;72062463;72062749;72064900;72067817;72070634;72094664;72101210	72023657;72024116;72025219;72027635;72029015;72029617;72035272;72035771;72037764;72038275;72038523;72038828;72039175;72041849;72042599;72046449;72046793;72047503;72047758;72048319;72049595;72051927;72053881;72055033;72056896;72059017;72059559;72062498;72062945;72065005;72067834;72070829;72094720;72101344	-;-;-;-;-;-;-;-;-;-;-;-;-;-;-;-;-;-;-;-;-;-;-;-;-;-;-;-;-;-;-;-;-;-	5343	XBXL10_1g12655	GeneID:443913,Genbank:XM_041585048.1,Xenbase:XB-GENE-865900	nrcam.L	neuronal cell adhesion molecule L homeolog%2C transcript variant X2	XM_041585048.1	NA	8	6	1	4	1	3	19	6	16	5.08208	4.94775	4.46178	4.77539	4.43406	4.73789	5.49634	4.92263	5.40756	-0.943334	0.381196	0.65241	2.2499	0.0297473	0.0452125	1.30656	0.180966	0.224343
XBmRNA23734	Chr3L	72157912;72161434;72164972;72168988;72170271;72175254;72177388;72178712;72180504;72185850	72158357;72161629;72165166;72169045;72170442;72175348;72177539;72178861;72181579;72186002	-;-;-;-;-;-;-;-;-;-	2693	XBXL10_1g12656	GeneID:108711125,Genbank:XM_018252535.2,Xenbase:XB-GENE-6489063	pnpla8.L	patatin like phospholipase domain containing 8 L homeolog	XM_018252535.2	NA	367	420	332	550	522	447	688	480	482	8.68159	8.8382	8.59755	9.11844	8.98547	9.06899	9.36762	8.93406	8.92621	0.375405	0.0264818	0.123892	0.0351768	0.833555	0.860951	0.410582	0.0150208	0.0230898
XBmRNA23741	Chr3L	72758464;72798622	72758823;72801640	+;+	3379	XBXL10_1g12661	GeneID:108711127,Genbank:XM_018252536.2,Xenbase:XB-GENE-17341720	lrrn3.L	leucine rich repeat neuronal 3 L homeolog	XM_018252536.2	NA	18	20	38	22	24	40	736	528	1014	5.53963	5.59909	6.14342	5.62235	5.65106	6.2384	9.46013	9.06261	9.94608	0.134474	0.726897	0.891823	4.61517	6.86659e-40	1.15157e-38	4.74965	4.96777e-41	7.08258e-40
XBmRNA23742	Chr3L	72966182;73027407	72968116;73027510	-;-	2039	XBXL10_1g12662	GeneID:121393072,Genbank:XM_041586393.1	LOC121393072	C-C chemokine receptor type 1-like	XM_041586393.1	NA	4	13	8	22	12	1	24	9	14	4.80197	5.32701	5.09954	5.62235	5.22274	4.47173	5.65463	5.10031	5.32818	0.363283	0.687398	0.870902	0.394667	0.654164	0.703252	0.757951	0.395975	0.451621
XBmRNA23746	Chr3L	73275613;73314028;73327257;73328251;73340056;73344222;73345925;73348376;73349597;73350322;73352714;73355121	73275659;73314229;73327345;73328333;73340147;73344332;73346057;73348443;73349693;73350364;73352888;73355327	+;+;+;+;+;+;+;+;+;+;+;+	1347	XBXL10_1g12664	GeneID:734472,Genbank:NM_001095953.1,Xenbase:XB-GENE-866560	znf277.L	zinc finger protein 277 L homeolog	NM_001095953.1	The RefSeq transcript has 1 substitution compared to this genomic sequence	792	869	751	925	848	706	382	370	441	9.72703	9.83166	9.70428	9.83272	9.64841	9.69499	8.57572	8.58725	8.80707	-0.0290633	0.820058	0.941908	-1.13317	5.66506e-18	3.48754e-17	-1.16224	8.28035e-19	4.71075e-18
XBmRNA23748	Chr3L	73367957;73373675;73375588;73377618;73380394;73381738;73381872;73382732;73383772;73385194;73386670;73388602	73368426;73373779;73375669;73377742;73380551;73381788;73382035;73382840;73383906;73385322;73386765;73389186	+;+;+;+;+;+;+;+;+;+;+;+	2209	XBXL10_1g12665	GeneID:494857,Genbank:XM_018251116.2,Xenbase:XB-GENE-865902	ifrd1.L	interferon related developmental regulator 1 L homeolog%2C transcript variant X1	XM_018251116.2	NA	60	58	43	57	57	44	77	49	54	6.53639	6.48589	6.2541	6.40935	6.36552	6.32615	6.66686	6.2673	6.34821	-0.0961004	0.768422	0.913941	0.107941	0.739245	0.779189	0.0118409	0.970828	0.975792
XBmRNA23749	Chr3L	73368153;73377618;73380394;73381738;73381872;73382732;73383772;73386670;73388602	73368426;73377742;73380551;73381788;73382035;73382840;73383906;73386765;73389569	+;+;+;+;+;+;+;+;+	2080	XBXL10_1g12665	GeneID:494857,Genbank:NM_001094681.1,Xenbase:XB-GENE-865902	ifrd1.L	interferon related developmental regulator 1 L homeolog	NM_001094681.1	The RefSeq transcript has 3 substitutions%2C 1 non-frameshifting indel compared to this genomic sequence	2	14	7	12	26	25	18	7	0	4.59979	5.37048	5.03743	5.24756	5.70853	5.84238	5.46174	4.98636	4.10353	1.41295	0.157443	0.398146	-1.44908	0.145715	0.189041	-0.0361262	0.971879	0.976626
XBmRNA23751	Chr3L	73441909;73448361;73450283;73453249;73454588;73458208	73445173;73448635;73450425;73454489;73454705;73458345	-;-;-;-;-;-	5180	XBXL10_1g12667	GeneID:108711132,Genbank:XM_018252549.2,Xenbase:XB-GENE-17332900	tmem168.L	transmembrane protein 168 L homeolog	XM_018252549.2	NA	1432	1373	1484	1422	1283	1202	1060	833	921	10.5555	10.4718	10.6577	10.4343	10.2251	10.4382	9.96517	9.68692	9.81227	-0.199548	0.108879	0.316376	-0.560067	8.07794e-06	2.04088e-05	-0.759615	1.33688e-09	4.36732e-09
XBmRNA23759	Chr3L	73472397;73474961;73478542;73479913;73484315	73473210;73475069;73478694;73480054;73484725	-;-;-;-;-	1629	XBXL10_1g12669	GeneID:447453,Genbank:XM_041586396.1,Xenbase:XB-GENE-6078535	bmt2.L	base methyltransferase of 25S rRNA 2 homolog L homeolog	XM_041586396.1	NA	582	502	534	538	529	506	840	661	856	9.30303	9.07829	9.2357	9.08854	9.00343	9.23736	9.64226	9.36847	9.71079	-0.102634	0.491827	0.742546	0.495	0.000820964	0.00160854	0.392365	0.00794626	0.0127742
XBmRNA23760	Chr3L	73570379;73574248	73573097;73574574	-;-	3046	XBXL10_1g12670	GeneID:495345,Genbank:NM_001095010.1,Xenbase:XB-GENE-866089	gpr85.L	G protein-coupled receptor 85 L homeolog	NM_001095010.1	The RefSeq transcript has 2 substitutions%2C 3 non-frameshifting indels compared to this genomic sequence	6	8	14	10	2	18	264	276	308	4.95491	5.07393	5.40307	5.15222	4.56996	5.6017	8.09679	8.20557	8.33423	0.0747183	0.889874	0.976368	4.69355	1.28981e-23	1.06539e-22	4.76827	1.20646e-23	8.66659e-23
XBmRNA23773	Chr3L	74120514;74122904;74141991;74155975;74166677	74120697;74123055;74142113;74156250;74170028	+;+;+;+;+	4087	XBXL10_1g12673	GeneID:108711134,Genbank:XM_018252555.2	LOC108711134	myoD family inhibitor domain-containing protein-like%2C transcript variant X4	XM_018252555.2	NA	402	664	858	624	636	480	231	140	145	8.80285	9.45984	9.88916	9.29023	9.25333	9.16557	7.9282	7.36985	7.3993	-0.224566	0.386043	0.656818	-1.83339	4.35334e-12	1.8588e-11	-2.05795	7.20733e-15	3.31047e-14
XBmRNA23777	Chr3L	74506166;74509028;74510465;74511694;74513406;74517890;74518939;74522281	74508432;74509175;74510540;74511750;74513514;74517985;74519190;74522546	-;-;-;-;-;-;-;-	3271	XBXL10_1g12675	GeneID:108711135,Genbank:XM_018252557.2	LOC108711135	transcription factor EC%2C transcript variant X2	XM_018252557.2	NA	60	43	34	25	40	30	3	10	2	6.53639	6.20515	6.04745	5.71355	6.048	5.98873	4.67498	5.15202	4.57828	-0.592397	0.243382	0.517505	-2.73901	9.09009e-06	2.28388e-05	-3.33141	5.13878e-08	1.48611e-07
XBmRNA23779	Chr3L	74607803;74612480;74613720;74615240;74619817;74621635;74624644	74607969;74612565;74613972;74615575;74620032;74621793;74625062	+;+;+;+;+;+;+	1636	XBXL10_1g12676	GeneID:380398,Genbank:XM_041586399.1,Xenbase:XB-GENE-6253774	tes.L	testin LIM domain protein L homeolog	XM_041586399.1	NA	69	102	105	70	94	81	154	158	152	6.67754	7.07845	7.17202	6.61161	6.87092	6.94455	7.43414	7.51292	7.45496	-0.236433	0.371817	0.644731	0.836434	0.00123569	0.00235694	0.600001	0.0195723	0.0294943
XBmRNA23782	Chr3L	74726213;74743075;74743403	74726498;74743400;74743430	+;+;+	640	XBXL10_1g12678	GeneID:398392,Genbank:NM_001088831.1,Xenbase:XB-GENE-865922	cav1.L	caveolin 1 L homeolog	NM_001088831.1	The RefSeq transcript has 2 substitutions%2C 1 frameshift and aligns at 97%25 coverage compared to this genomic sequence	74	93	79	103	103	100	72	125	74	6.75006	6.97622	6.85808	7.02074	6.97004	7.17916	6.5986	7.23844	6.65757	0.255478	0.390688	0.660151	-0.258792	0.382384	0.441813	-0.00331497	0.991156	0.993008
XBmRNA23786	Chr3L	74928484;74942283;74943416;74943803;74944031;74944955;74946044;74948758;74949899	74929245;74942346;74943467;74943866;74944237;74945034;74946122;74948820;74951080	+;+;+;+;+;+;+;+;+	2553	XBXL10_1g12680	GeneID:443925,Genbank:XM_018250920.1,Xenbase:XB-GENE-865840	capza2.L	capping actin protein of muscle Z-line subunit alpha 2 L homeolog%2C transcript variant X1	XM_018250920.1	NA	531	478	488	708	562	521	1041	929	1267	9.17804	9.01207	9.11326	9.46324	9.08523	9.2772	9.93997	9.83817	10.2575	0.191537	0.23743	0.510307	0.772552	1.33505e-06	3.66389e-06	0.964089	1.88871e-09	6.10912e-09
XBmRNA23790	Chr3L	74973171;74988925;74993450;74995291;74996229;74997514;74999828;75001471;75002177;75003842;75004920;75005525;75011089;75026031;75028338	74973649;74989007;74993609;74995345;74996344;74997589;74999982;75001568;75002291;75003914;75005022;75005675;75011181;75026170;75028659	+;+;+;+;+;+;+;+;+;+;+;+;+;+;+	2219	XBXL10_1g12681	GeneID:446658,Genbank:XM_018251026.2,Xenbase:XB-GENE-1011821	st7.L	suppression of tumorigenicity 7 L homeolog%2C transcript variant X2	XM_018251026.2	NA	6	4	5	11	3	0	46	37	48	4.95491	4.79605	4.89665	5.20112	4.67356	4.10353	6.17364	6.02079	6.23938	-0.206927	0.806188	0.934969	3.18286	3.34299e-05	7.86432e-05	2.97594	8.56375e-05	0.000179951
XBmRNA23792	Chr3L	75073052;75074966;75076878;75080198;75084589;75085579;75092383;75101462;75102470;75109904;75112042;75112646;75114635	75073614;75075079;75076983;75080310;75084645;75085651;75092501;75101596;75102581;75110015;75112164;75112745;75114798	-;-;-;-;-;-;-;-;-;-;-;-;-	1891	XBXL10_1g12683	GeneID:414277,Genbank:NM_001091030.1,Xenbase:XB-GENE-986018	asz1.L	ankyrin repeat%2C SAM and basic leucine zipper domain containing 1 L homeolog	NM_001091030.1	The RefSeq transcript has 9 substitutions%2C 1 non-frameshifting indel and aligns at 98%25 coverage compared to this genomic sequence	42	98	76	24	42	30	0	0	0	6.19962	7.03394	6.81683	5.68394	6.08969	5.98873	4.10353	4.10353	4.10353	-1.23753	0.010257	0.0626002	-7.52185	3.07698e-09	1.05588e-08	-8.75938	4.24113e-12	1.64486e-11
XBmRNA23797	Chr3L	75318523;75320523;75321748;75323550	75318677;75320563;75321875;75323804	+;+;+;+	579	XBXL10_1g12686	GeneID:108711139,Genbank:XM_018252565.2,Xenbase:XB-GENE-17330457	lsm8.L	LSM8 homolog%2C U6 small nuclear RNA associated L homeolog	XM_018252565.2	NA	1358	2028	1767	2400	1991	1393	791	902	1036	10.4807	11.0233	10.9046	11.1749	10.8444	10.6461	9.55931	9.79721	9.976	0.0859445	0.640599	0.84257	-1.14869	5.39502e-10	1.97953e-09	-1.06274	9.49356e-09	2.91008e-08
XBmRNA23801	Chr3L	75339105;75344398;75344924;75346287;75347464;75348986;75349591;75349995;75350548;75351479;75352001;75352707;75353532;75355672;75357083;75359052;75359355;75360284;75363721;75364769;75365359;75367363;75369484;75371501;75371638;75371833;75373631;75375874;75376569;75380300;75380619;75382715;75387146;75388080;75389141;75389873;75394312;75395231;75402756	75342097;75344443;75345152;75346522;75347754;75349121;75349703;75350129;75350625;75351572;75352176;75352859;75354500;75355812;75357266;75359265;75359484;75360317;75363885;75364917;75366336;75367397;75369741;75371545;75371722;75371870;75373727;75375935;75376722;75380532;75380667;75382793;75387173;75388237;75389278;75389979;75394485;75395345;75403325	-;-;-;-;-;-;-;-;-;-;-;-;-;-;-;-;-;-;-;-;-;-;-;-;-;-;-;-;-;-;-;-;-;-;-;-;-;-;-	10069	XBXL10_1g12687	GeneID:108711140,Genbank:XM_018252570.2	LOC108711140	ankyrin repeat domain-containing protein 26%2C transcript variant X4	XM_018252570.2	NA	40	28	28	38	41	20	22	8	17	6.15624	5.84561	5.88814	6.04359	6.06901	5.67571	5.59399	5.04529	5.44506	-0.0459135	0.924516	0.992857	-1.13761	0.0249973	0.0385493	-1.18352	0.0197543	0.0297407
XBmRNA23811	Chr3L	76196637;76202840;76209102;76210741	76196991;76203126;76209388;76213605	+;+;+;+	3794	XBXL10_1g12693	GeneID:108711143,Genbank:XM_018252573.2,Xenbase:XB-GENE-17330068	wnt16.L	Wnt family member 16 L homeolog	XM_018252573.2	NA	26	10	14	24	6	10	76	68	86	5.80188	5.18363	5.40307	5.68394	4.9046	5.24134	6.65348	6.58201	6.81412	-0.389666	0.494526	0.744748	2.44229	6.37926e-06	1.63152e-05	2.05262	0.000111471	0.000231159
XBmRNA23819	Chr3L	76309032;76330832;76346245;76355952;76356584;76357688;76358002;76358377;76362171;76363518;76367245;76369602;76377628;76389999;76394878;76402043;76405016;76406164;76406834;76408039;76409683;76410660;76412702;76413453;76414120;76416073;76418481;76419416;76420312;76421302	76309275;76330897;76346424;76356103;76356679;76357754;76358159;76358527;76362355;76363644;76367291;76373040;76377642;76390140;76394969;76402128;76405112;76406246;76406968;76408173;76409840;76410795;76412848;76413546;76414193;76416201;76418627;76419558;76420447;76422151	+;+;+;+;+;+;+;+;+;+;+;+;+;+;+;+;+;+;+;+;+;+;+;+;+;+;+;+;+;+	7711	XBXL10_1g12695	GeneID:399352,Genbank:NM_001090711.1,Xenbase:XB-GENE-1011835	ptprz1.L	protein tyrosine phosphatase%2C receptor type Z1 L homeolog	NM_001090711.1	The RefSeq transcript has 5 substitutions compared to this genomic sequence	55	46	115	55	46	50	277	152	232	6.45109	6.2663	7.27619	6.37533	6.16917	6.44769	8.1581	7.46682	7.97212	-0.586827	0.123458	0.34248	2.03534	4.63975e-08	1.45371e-07	1.44851	7.8306e-05	0.00016535
XBmRNA23823	Chr3L	76488130;76490102;76490820;76491045	76489851;76490234;76490954;76492187	-;-;-;-	3133	XBXL10_1g12697	GeneID:108711144,Genbank:XM_018252574.2,Xenbase:XB-GENE-17346091	fezf1.L	FEZ family zinc finger 1 L homeolog	XM_018252574.2	NA	334	317	447	133	290	284	517	514	451	8.55704	8.46566	8.99459	7.3105	8.21043	8.46467	8.97928	9.02629	8.83705	-0.6865	0.014549	0.0804174	0.965482	0.000566915	0.00113827	0.278982	0.316038	0.369575
XBmRNA23841	Chr3L	76828791;76830051;76832850;76834364;76836978	76828981;76830116;76832966;76834408;76837094	-;-;-;-;-	536	XBXL10_1g12702	GeneID:108711148,Genbank:XM_018252581.2,Xenbase:XB-GENE-17333425	ndufa5.L	NADH:ubiquinone oxidoreductase subunit A5 L homeolog%2C transcript variant X1	XM_018252581.2	NA	256	287	287	301	330	235	500	504	477	8.21099	8.33612	8.40646	8.3179	8.37747	8.21897	8.93427	8.99977	8.9122	-0.0136805	0.926081	0.993598	0.700391	1.08852e-06	3.01161e-06	0.686711	1.83736e-06	4.60525e-06
XBmRNA23844	Chr3L	76868966;76872506;76877339	76869363;76873858;76877830	+;+;+	2243	XBXL10_1g12704	GeneID:108711149,Genbank:XM_018252582.2	LOC108711149	leiomodin-2	XM_018252582.2	NA	2	0	2	6	0	10	16	14	10	4.59979	4.10353	4.60889	4.92279	4.10353	5.24134	5.38894	5.33397	5.14701	2.00736	0.128141	0.350796	1.15516	0.306418	0.36486	3.16252	0.0143772	0.0221853
XBmRNA23845	Chr3L	76889305;76893002;76895027;76898652;76900042;76903491;76907117;76907532;76908370;76908792;76921705	76890857;76893110;76895550;76898805;76900084;76903653;76907140;76907628;76908456;76908926;76921998	-;-;-;-;-;-;-;-;-;-;-	3183	XBXL10_1g12705	GeneID:431898,Genbank:NM_001091383.1,Xenbase:XB-GENE-1017188	wasl.L	WASP like actin nucleation promoting factor L homeolog	NM_001091383.1	The RefSeq transcript has 7 substitutions%2C 4 non-frameshifting indels compared to this genomic sequence	9	2	9	18	6	9	16	4	12	5.13908	4.59554	5.15747	5.48794	4.9046	5.1856	5.38894	4.77526	5.24192	0.649364	0.462522	0.71904	-0.137151	0.873596	0.895408	0.512213	0.562772	0.613917
XBmRNA23849	Chr3L	76970612;76971276;76978246;76979983;76984444;76987290;76988244	76970851;76971356;76978319;76980076;76984511;76987360;76988763	+;+;+;+;+;+;+	1148	XBXL10_1g12707	GeneID:734453,Genbank:NM_001095934.1,Xenbase:XB-GENE-947804	arl10b.L	ADP-ribosylation factor-like 10B L homeolog	NM_001095934.1	The RefSeq transcript has 6 substitutions%2C 2 non-frameshifting indels compared to this genomic sequence	124	164	168	291	333	187	494	456	378	7.32094	7.63251	7.72786	8.27421	8.38925	7.92895	8.91805	8.8652	8.60229	0.743451	0.000407559	0.00515804	0.647963	0.00141816	0.00267815	1.39141	2.14281e-11	7.96486e-11
XBmRNA23850	Chr3L	76994707	76996550	-	1844	XBXL10_1g12708	GeneID:108711152,Genbank:XM_018252585.2,Xenbase:XB-GENE-17341873	tmem229a.L	transmembrane protein 229A L homeolog	XM_018252585.2	NA	2	0	4	1	2	2	100	93	50	4.59979	4.10353	4.81466	4.44173	4.56996	4.62285	6.94326	6.90863	6.27667	-0.333905	0.741638	0.900542	5.51608	3.04141e-11	1.2345e-10	5.18217	4.47657e-11	1.62904e-10
XBmRNA23851	Chr3L	77066665;77080906	77068218;77082595	-;-	3244	XBXL10_1g12709	GeneID:108711154,Genbank:XM_018252586.2,Xenbase:XB-GENE-17346734	gpr37.L	G protein-coupled receptor 37 (endothelin receptor type B-like) L homeolog	XM_018252586.2	NA	26	18	12	40	24	30	1431	1067	1528	5.80188	5.52814	5.3121	6.08736	5.65106	5.98873	10.3854	10.0311	10.5209	0.686677	0.0305067	0.136267	5.33334	1.32867e-98	1.05893e-96	6.02002	1.3184e-101	9.29339e-100
XBmRNA23852	Chr3L	77094225;77097818;77098355;77099114;77100360;77101825;77103212;77109995;77110663;77115149;77117743;77118131;77125907;77126859	77094479;77097923;77098449;77099202;77100492;77102030;77103368;77110071;77110832;77115304;77118033;77118261;77126021;77127084	-;-;-;-;-;-;-;-;-;-;-;-;-;-	2207	XBXL10_1g12710	GeneID:403374,Genbank:NM_001090953.1,Xenbase:XB-GENE-866426	pot1.L	protection of telomeres 1 L homeolog	NM_001090953.1	The RefSeq transcript has 5 substitutions and aligns at 99%25 coverage compared to this genomic sequence	319	324	402	342	413	348	379	245	371	8.49666	8.49428	8.85198	8.48429	8.67223	8.73293	8.56533	8.05357	8.57763	0.00996264	0.960628	1	-0.235122	0.244623	0.299378	-0.22516	0.265728	0.316473
XBmRNA23853	Chr3L	77317975;77324939;77357238;77372152;77414178;77458058;77458599;77459205;77574238;77739800;77752555	77318473;77325185;77358173;77372288;77414378;77458195;77458753;77459340;77574454;77740599;77753342	-;-;-;-;-;-;-;-;-;-;-	4254	XBXL10_1g12711	GeneID:108711155,Genbank:XM_041586418.1,Xenbase:XB-GENE-22062957	grm8.L	glutamate receptor%2C metabotropic 8 L homeolog%2C transcript variant X1	XM_041586418.1	NA	0	0	0	0	0	0	46	24	15	4.10353	4.10353	4.10353	4.10353	4.10353	4.10353	6.17364	5.68366	5.36864	0	1	1	7.17301	2.20305e-06	5.90673e-06	7.10963	2.70497e-06	6.67118e-06
XBmRNA23874	Chr3L	78121146;78130482;78133298;78139808;78148459;78150378;78153445;78158525;78161048;78161575;78162339;78164802	78122089;78130611;78133356;78139919;78148488;78150425;78153559;78158596;78161127;78161653;78162512;78166251	+;+;+;+;+;+;+;+;+;+;+;+	3293	XBXL10_1g12715	GeneID:108711159,Genbank:XM_018252605.2	LOC108711159	mitogen-activated protein kinase 12	XM_018252605.2	NA	825	902	970	700	733	621	607	422	540	9.78363	9.88347	10.0602	9.44763	9.4476	9.5179	9.19662	8.76164	9.0795	-0.461236	0.00201565	0.0181583	-0.47291	0.00176484	0.00328405	-0.934146	5.26477e-10	1.77192e-09
XBmRNA23894	Chr3L	78287831;78290370;78293079;78294546;78295227;78296781;78298301;78300036;78303332	78289350;78290526;78293264;78294690;78295507;78296911;78298481;78300239;78304188	-;-;-;-;-;-;-;-;-	3662	XBXL10_1g12719	GeneID:108711160,Genbank:NM_001348074.1,Xenbase:XB-GENE-6485801	selenoo.L	selenoprotein O L homeolog	NM_001348074.1	NA	2661	2834	2598	2581	2924	2123	1517	1070	1496	11.4343	11.4993	11.4525	11.2783	11.3903	11.2434	10.4675	10.035	10.4911	-0.158819	0.232997	0.504824	-0.978188	3.01061e-13	1.39624e-12	-1.13701	2.20265e-17	1.16576e-16
XBmRNA23895	Chr3L	78311788;78314463;78315707;78316291;78317457;78318748;78319758;78321169;78322519;78324540;78326795	78312822;78314574;78315879;78316430;78317567;78318888;78319924;78321241;78322559;78324592;78326863	-;-;-;-;-;-;-;-;-;-;-	2115	XBXL10_1g12720	GeneID:734318,Genbank:NM_001095801.1,Xenbase:XB-GENE-999008	trabd.L	TraB domain containing L homeolog	NM_001095801.1	The RefSeq transcript has 5 substitutions%2C 1 non-frameshifting indel and aligns at 99%25 coverage compared to this genomic sequence	176	203	180	276	254	268	216	191	166	7.73988	7.8951	7.81287	8.20607	8.04139	8.38897	7.84447	7.74276	7.56013	0.456811	0.0159361	0.0862258	-0.569967	0.00260208	0.00470501	-0.113156	0.556074	0.60766
XBmRNA23912	Chr3L	78801470;78802008;78802215;78802401;78803803;78804559	78801913;78802117;78802265;78802764;78803979;78806358	+;+;+;+;+;+	2946	XBXL10_1g12728	GeneID:735245,Genbank:NM_001096696.1,Xenbase:XB-GENE-922032	pim3.L	Pim-3 proto-oncogene%2C serine/threonine kinase L homeolog	NM_001096696.1	The RefSeq transcript has 3 substitutions%2C 2 non-frameshifting indels compared to this genomic sequence	1132	1144	1038	1366	1730	1232	2676	2878	2610	10.2249	10.2154	10.155	10.3778	10.6457	10.4729	11.2713	11.4328	11.2794	0.312696	0.00554685	0.0399432	0.84136	3.60354e-14	1.77687e-13	1.15406	5.1461e-25	3.93474e-24
XBmRNA23916	Chr3L	78912302;78913098;78913639;78913824;78917034;78918879;78920304;78923016;78923890;78925149	78912612;78913238;78913734;78913907;78917129;78919055;78920395;78923126;78923972;78925417	-;-;-;-;-;-;-;-;-;-	1460	XBXL10_1g12730	GeneID:734593,Genbank:NM_001096069.1,Xenbase:XB-GENE-6255881	creld2.L	cysteine rich with EGF-like domains 2 L homeolog	NM_001096069.1	NA	305	369	359	296	456	302	841	912	1036	8.43791	8.66576	8.70109	8.29622	8.80406	8.54532	9.64391	9.81252	9.976	-0.045993	0.798131	0.92991	1.33162	4.19229e-14	2.0564e-13	1.28563	3.05735e-13	1.2713e-12
XBmRNA23922	Chr3L	78960575;78965130;78969677;78970560;78971585;78972983;78977101;78982760;78984737	78961152;78966522;78969833;78970691;78971713;78973295;78977358;78983254;78986714	+;+;+;+;+;+;+;+;+	5433	XBXL10_1g12732	GeneID:444273,Genbank:XM_018250955.2,Xenbase:XB-GENE-949384	brd1.L	bromodomain containing 1 L homeolog%2C transcript variant X5	XM_018250955.2	NA	168	140	99	156	116	125	57	28	92	7.68294	7.44293	7.10559	7.49819	7.10178	7.43801	6.37028	5.79781	6.88618	-0.0914693	0.80225	0.932786	-1.25528	0.000795461	0.00156188	-1.34675	0.000317816	0.000623543
XBmRNA23931	Chr3L	79807794;79808477	79807920;79810514	-;-	2165	XBXL10_1g12735	GeneID:121401507,Genbank:XM_041586437.1	LOC121401507	uncharacterized LOC121401507	XM_041586437.1	NA	0	0	0	0	0	0	24	16	10	4.10353	4.10353	4.10353	4.10353	4.10353	4.10353	5.65463	5.41368	5.14701	0	1	1	6.41058	0.000135591	0.000295701	6.3472	0.000157863	0.000321781
XBmRNA23939	Chr3L	80887416;80891353;80899122;80902251;80904283;80909545;80911325;80911531;80912205;80914928;80919161;80920348;80923121;80924220;80924935;80927409;80931137;80935597;80954423	80889148;80891421;80899206;80902344;80904430;80909699;80911434;80911574;80912276;80914976;80919252;80920439;80923146;80924355;80924993;80927529;80931257;80935804;80954680	-;-;-;-;-;-;-;-;-;-;-;-;-;-;-;-;-;-;-	3672	XBXL10_1g12738	GeneID:108710267,Genbank:XM_041586440.1,Xenbase:XB-GENE-17340919	gramd4.L	GRAM domain containing 4 L homeolog%2C transcript variant X1	XM_041586440.1	NA	67	58	44	67	26	51	30	45	31	6.64742	6.48589	6.27514	6.56756	5.70853	6.46691	5.8195	6.19027	5.86887	-0.274004	0.523516	0.767531	-0.540958	0.216678	0.269049	-0.814962	0.0613643	0.0839495
XBmRNA23946	Chr3L	81113608;81115004;81121940;81124464;81126849;81126989;81129334;81130268;81130964;81133386;81136201;81136540	81114094;81115086;81122084;81124564;81126915;81127042;81129506;81130390;81131070;81133551;81136288;81136834	-;-;-;-;-;-;-;-;-;-;-;-	1889	XBXL10_1g12740	GeneID:100381124,Genbank:XM_018252621.2,Xenbase:XB-GENE-1010595	trmu.L	tRNA mitochondrial 2-thiouridylase L homeolog%2C transcript variant X1	XM_018252621.2	NA	6	6	5	5	7	7	10	12	9	4.95491	4.94775	4.89665	4.85304	4.96699	5.0626	5.13178	5.24735	5.09553	0.10489	0.897019	0.980121	0.616157	0.426847	0.486643	0.721048	0.357723	0.412864
XBmRNA23949	Chr3L	81139044;81141617;81143292;81144131;81144904;81145903;81146430;81146646;81147316;81148560;81149012;81150089	81139572;81141775;81143466;81144373;81144976;81146286;81146571;81146816;81147979;81148617;81149069;81150165	-;-;-;-;-;-;-;-;-;-;-;-	2733	XBXL10_1g12741	GeneID:734417,Genbank:NM_001095898.1,Xenbase:XB-GENE-1014607	gtse1.L	G2 and S-phase expressed 1 L homeolog	NM_001095898.1	The RefSeq transcript has 3 substitutions%2C 1 non-frameshifting indel compared to this genomic sequence	907	939	899	838	811	605	152	123	300	9.91533	9.93944	9.95415	9.69575	9.5868	9.48199	7.41871	7.21995	8.30015	-0.359354	0.145888	0.379029	-2.04262	6.52927e-16	3.59212e-15	-2.40197	1.84397e-21	1.19726e-20
XBmRNA23950	Chr3L	81163286;81165053;81167728;81170476;81171253;81173283	81164192;81165514;81167904;81170598;81171418;81173384	-;-;-;-;-;-	1937	XBXL10_1g12742	GeneID:446513,Genbank:NM_001093209.1,Xenbase:XB-GENE-6255942	tprkb.L	TP53RK binding protein L homeolog	NM_001093209.1	The RefSeq transcript has 4 substitutions compared to this genomic sequence	25	17	20	31	33	33	17	22	21	5.77216	5.49086	5.63665	5.87706	5.89007	6.06891	5.42597	5.62207	5.58315	0.586082	0.195389	0.456613	-0.780519	0.0854701	0.117436	-0.194437	0.677152	0.71956
XBmRNA23966	Chr3L	81703260;81710239;81712741;81713868;81723105;81726725;81728102;81730179;81731632;81733908	81707738;81710364;81712825;81714013;81723250;81726819;81728267;81730300;81731812;81734876	-;-;-;-;-;-;-;-;-;-	6515	XBXL10_1g12748	GeneID:108711173,Genbank:XM_018252628.2,Xenbase:XB-GENE-17341748	abcd2.L	ATP binding cassette subfamily D member 2 L homeolog	XM_018252628.2	NA	97	96	176	182	169	132	1117	703	1034	7.04182	7.01114	7.78509	7.68415	7.53878	7.50272	10.0382	9.45297	9.9733	0.307279	0.240887	0.514425	2.48401	7.83673e-23	6.19827e-22	2.79129	6.94944e-28	6.0008e-27
XBmRNA23974	Chr3L	81753559;81762404;81764820;81766352;81766988;81769906;81770528;81780731;81802657;81811926;81816755	81754042;81762523;81764972;81766473;81767113;81770026;81770691;81780839;81802865;81812085;81817564	-;-;-;-;-;-;-;-;-;-;-	2578	XBXL10_1g12751	GeneID:734373,Genbank:NM_001095854.1,Xenbase:XB-GENE-866120	slc2a13.L	solute carrier family 2 member 13 L homeolog	NM_001095854.1	The RefSeq transcript has 1 substitution and aligns at 99%25 coverage compared to this genomic sequence	8	12	4	14	18	2	227	206	163	5.08208	5.28155	4.81466	5.3342	5.45856	4.62285	7.90635	7.8361	7.53824	0.401443	0.461424	0.718344	4.08884	8.8371e-19	5.71055e-18	4.49029	3.13226e-20	1.91562e-19
XBmRNA23985	Chr3L	81973847;81976409;81978561;81979080	81973920;81977462;81978653;81979702	+;+;+;+	1844	XBXL10_1g12753	GeneID:398285,Genbank:NM_001088725.1,Xenbase:XB-GENE-5793489	spam1.L	sperm adhesion molecule 1 (PH-20 hyaluronidase%2C zona pellucida binding) L homeolog	NM_001088725.1	The RefSeq transcript has 10 substitutions%2C 1 non-frameshifting indel compared to this genomic sequence	14	20	9	6	8	12	8	0	0	5.38086	5.59909	5.15747	4.92279	5.02472	5.34393	5.02697	4.10353	4.10353	-0.747109	0.466166	0.721574	-1.84065	0.101935	0.137413	-2.58776	0.0199702	0.0300454
XBmRNA24040	Chr3L	82336882;82337113;82341211;82341999;82342840;82343345;82343618;82344171;82345419;82346230;82346709;82346966;82348013;82348641;82348954;82349716;82350487;82351145;82351527;82352040;82352648;82353160;82354582;82355594;82358629;82359202;82360012;82361810;82363028;82363996;82365171;82367218;82368076;82369938	82337026;82337200;82341386;82342134;82342913;82343533;82343681;82344373;82345539;82346418;82346888;82347078;82348092;82348776;82349112;82349843;82350607;82351349;82351670;82352271;82352811;82353384;82354799;82355690;82358998;82359377;82360253;82362013;82363172;82364203;82365312;82367394;82368235;82370521	+;+;+;+;+;+;+;+;+;+;+;+;+;+;+;+;+;+;+;+;+;+;+;+;+;+;+;+;+;+;+;+;+;+	5995	XBXL10_1g12758	GeneID:108711179,Genbank:XM_018252641.2,Xenbase:XB-GENE-17339231	lamb1.L	laminin subunit beta 1 L homeolog	XM_018252641.2	NA	3730	4765	4859	3273	3285	2687	1660	1728	1437	11.9164	12.242	12.3475	11.6167	11.5562	11.579	10.5945	10.7086	10.4344	-0.601268	4.4608e-06	0.000117273	-1.01699	1.36343e-14	6.93791e-14	-1.61826	1.20205e-34	1.36245e-33
XBmRNA24041	Chr3L	82373182;82373865;82374607;82375143;82377038;82377486;82379440;82379822;82380566;82381178;82382614;82383570;82385707;82387438	82373763;82373954;82374744;82375332;82377205;82377676;82379541;82379965;82380666;82381247;82382682;82383649;82385785;82387595	-;-;-;-;-;-;-;-;-;-;-;-;-;-	2162	XBXL10_1g12759	GeneID:108711180,Genbank:XM_018252642.2,Xenbase:XB-GENE-17341696	dld.L	dihydrolipoamide dehydrogenase L homeolog	XM_018252642.2	NA	2614	2972	2327	3480	3475	2773	5152	4250	4525	11.4089	11.5671	11.2956	11.7043	11.6364	11.624	12.2067	11.9894	12.0648	0.229737	0.0349608	0.149051	0.438478	5.24665e-05	0.000120698	0.668215	7.70362e-10	2.55915e-09
XBmRNA24054	Chr3L	82656853;82660069;82664090;82664996;82667605;82669440;82671948;82672481	82659514;82660169;82664201;82665131;82667755;82669540;82672056;82672560	-;-;-;-;-;-;-;-	3452	XBXL10_1g12766	GeneID:446403,Genbank:NM_001093099.1,Xenbase:XB-GENE-6256239	bcap29.L	B cell receptor-associated protein 29 L homeolog	NM_001093099.1	NA	40	42	44	44	78	50	360	312	378	6.15624	6.18411	6.27514	6.17063	6.67493	6.44769	8.49772	8.36396	8.60229	0.374857	0.169717	0.418276	2.53451	4.30518e-25	3.84123e-24	2.90937	1.8093e-30	1.74167e-29
XBmRNA24059	Chr3L	82728405;82731350;82732346;82735962;82738963;82740644;82742531	82729104;82731576;82732468;82736079;82739084;82740769;82742725	-;-;-;-;-;-;-	1611	XBXL10_1g12768	GeneID:734320,Genbank:NM_001095803.1,Xenbase:XB-GENE-982827	dus4l.L	dihydrouridine synthase 4-like L homeolog	NM_001095803.1	The RefSeq transcript has 3 substitutions and aligns at 99%25 coverage compared to this genomic sequence	546	933	920	912	902	672	379	397	386	9.21594	9.93051	9.98634	9.81306	9.73384	9.62674	8.56533	8.68043	8.62997	-0.0250149	0.897547	0.980265	-1.17011	2.67169e-09	9.21543e-09	-1.19512	1.23007e-09	4.02881e-09
XBmRNA24060	Chr3L	82742778;82745495;82746422;82752511;82753507;82755424;82805057;82827630;82832665;82832860;82837552;82838362;82839902;82844084;82849888;82855644;82857268;82860123;82865888;82869253;82870152;82871581	82742928;82745634;82746479;82752565;82753576;82755544;82805187;82827795;82832777;82832937;82837633;82838566;82840063;82844183;82849998;82855706;82857371;82860360;82865964;82869379;82870231;82872323	+;+;+;+;+;+;+;+;+;+;+;+;+;+;+;+;+;+;+;+;+;+	3175	XBXL10_1g12769	GeneID:108711181,Genbank:XM_018252643.2,Xenbase:XB-GENE-6485792	cog5.L	component of oligomeric golgi complex 5 L homeolog	XM_018252643.2	NA	1103	1084	913	1548	1617	1175	1584	1446	1654	10.1886	10.1399	9.97569	10.5539	10.5504	10.4062	10.5284	10.4573	10.6327	0.412259	0.0002853	0.00380679	0.0365176	0.745736	0.784768	0.448776	7.62344e-05	0.000161341
XBmRNA24063	Chr3L	82872379;82874572;82875405;82876172;82877111;82878845;82880539;82882040;82882468;82883873;82891125	82873279;82874713;82875728;82876316;82877267;82878951;82880650;82882175;82882699;82884056;82891136	-;-;-;-;-;-;-;-;-;-;-	2452	XBXL10_1g12771	GeneID:444380,Genbank:NM_001092482.1,Xenbase:XB-GENE-950348	hbp1.L	HMG-box transcription factor 1 L homeolog	NM_001092482.1	The RefSeq transcript has 2 substitutions compared to this genomic sequence	21	32	48	49	43	39	67	43	38	5.64514	5.95206	6.3561	6.26766	6.11003	6.21551	6.52673	6.14997	6.03482	0.302336	0.476625	0.731089	0.0894471	0.830225	0.858276	0.391783	0.353879	0.40912
XBmRNA24066	Chr3L	82901290;82903450;82905080;82905560;82905741;82908177;82909393;82910641;82913689;82920668;82933744	82903047;82903588;82905145;82905634;82905842;82908330;82909499;82910724;82913741;82920703;82934976	-;-;-;-;-;-;-;-;-;-;-	3807	XBXL10_1g12772	GeneID:108711183,Genbank:XM_018252645.2,Xenbase:XB-GENE-17343336	prkar2b.L	protein kinase%2C cAMP-dependent%2C regulatory subunit type II beta L homeolog%2C transcript variant X1	XM_018252645.2	NA	28	26	11	31	32	16	58	55	18	5.85918	5.78867	5.2633	5.87706	5.86576	5.52246	6.38678	6.37496	5.48127	0.198773	0.725645	0.891463	0.669156	0.225308	0.278614	0.867929	0.118934	0.153868
XBmRNA24069	Chr3L	82986625	82989778	+	3154	XBXL10_1g12774	GeneID:108711185,Genbank:XM_018252648.2,Xenbase:XB-GENE-17332380	ccdc71l.L	coiled-coil domain containing 71 like L homeolog	XM_018252648.2	NA	786	830	800	795	716	642	472	438	406	9.7165	9.76792	9.7919	9.62291	9.41539	9.56372	8.85693	8.8113	8.69692	-0.232652	0.0552347	0.200754	-0.792819	1.78844e-10	6.858e-10	-1.02547	1.23333e-16	6.27048e-16
XBmRNA24071	Chr3L	83087112;83097150;83100468;83104737;83106271;83106962;83107897;83108300;83109104;83109628;83116406	83087342;83097306;83100571;83104865;83106429;83107098;83108122;83108419;83109244;83109762;83119146	+;+;+;+;+;+;+;+;+;+;+	4280	XBXL10_1g12776	GeneID:735059,Genbank:NM_001096519.1,Xenbase:XB-GENE-17337782	nampt.L	nicotinamide phosphoribosyltransferase L homeolog	NM_001096519.1	The RefSeq transcript has 18 substitutions%2C 2 non-frameshifting indels and aligns at 99%25 coverage compared to this genomic sequence	2834	2959	2901	2590	2272	2109	1430	1210	1781	11.5241	11.5609	11.6098	11.2832	11.0315	11.234	10.3844	10.207	10.7372	-0.383435	0.0078303	0.0513117	-0.740919	3.21733e-07	9.35483e-07	-1.12435	8.09534e-15	3.7068e-14
XBmRNA24075	Chr3L	83164725;83166236;83167463;83168453;83168639;83168835;83170575;83171659;83172506;83173311;83173488;83174216;83175284	83164890;83166374;83167624;83168562;83168747;83168973;83170650;83171687;83172598;83173393;83173575;83174343;83175983	+;+;+;+;+;+;+;+;+;+;+;+;+	2022	XBXL10_1g12778	GeneID:380567,Genbank:NM_001087404.1,Xenbase:XB-GENE-5732662	mcrs1.L	microspherule protein 1 L homeolog	NM_001087404.1	The RefSeq transcript has 1 substitution and aligns at 99%25 coverage compared to this genomic sequence	2829	2694	2608	2877	2893	2206	1881	1908	1943	11.5215	11.4271	11.458	11.4328	11.3751	11.298	10.7711	10.8488	10.8604	-0.100686	0.264506	0.539898	-0.551352	1.2763e-09	4.54633e-09	-0.652037	6.85812e-13	2.79137e-12
XBmRNA24076	Chr3L	83178649;83180286;83181484;83182771;83183104;83185362;83186490;83186776;83188044;83194318;83194923;83197338;83198030;83199192;83199386;83201490;83203868;83206940;83213553	83180105;83180334;83181515;83182781;83183279;83185606;83186661;83187005;83188142;83194420;83195094;83197527;83198178;83199296;83199480;83201581;83204036;83207130;83213685	-;-;-;-;-;-;-;-;-;-;-;-;-;-;-;-;-;-;-	3870	XBXL10_1g12779	GeneID:108710273,Genbank:XM_041586522.1,Xenbase:XB-GENE-17340473	cdhr3.L	cadherin related family member 3 L homeolog	XM_041586522.1	NA	11	2	9	8	2	12	22	21	16	5.24324	4.59554	5.15747	5.04547	4.56996	5.34393	5.59399	5.58997	5.40756	-0.0167789	0.984504	1	1.28292	0.121808	0.161	1.26614	0.127535	0.164072
XBmRNA24081	Chr3L	83319809;83321375;83324763;83326719	83319964;83321539;83324844;83326908	+;+;+;+	593	XBXL10_1g12781	GeneID:108711188,Genbank:XM_018252654.2,Xenbase:XB-GENE-17332954	efcab10.L	EF-hand calcium binding domain 10 L homeolog	XM_018252654.2	NA	43	50	23	37	29	42	132	186	144	6.22077	6.34362	5.73736	6.02112	5.78975	6.28301	7.25433	7.71023	7.39117	-0.14343	0.701936	0.879222	1.99892	2.01363e-08	6.49419e-08	1.85549	1.69316e-07	4.683e-07
XBmRNA24082	Chr3L	83324573;83329265;83329462;83330031;83330736;83331253;83333604;83334508;83335344;83338300;83338532;83338869;83341344;83342046	83327829;83329383;83329642;83330245;83330935;83331390;83333829;83334618;83335500;83338449;83338705;83339110;83341579;83342228	-;-;-;-;-;-;-;-;-;-;-;-;-;-	5589	XBXL10_1g12782	GeneID:100174798,Genbank:NM_001130943.1,Xenbase:XB-GENE-5970708	rint1.L	RAD50 interactor 1 L homeolog	NM_001130943.1	The RefSeq transcript has 41 substitutions%2C 1 non-frameshifting indel compared to this genomic sequence	424	403	355	449	452	347	1033	926	1026	8.87416	8.78299	8.68621	8.845	8.79229	8.7291	9.92922	9.83368	9.96248	0.00744544	0.953651	1	1.18146	1.45898e-21	1.08689e-20	1.1889	1.03981e-21	6.83664e-21
XBmRNA24101	Chr3L	83520556;83528589;83534192;83549806	83521797;83528615;83534428;83550439	-;-;-;-	2140	XBXL10_1g12786	GeneID:447580,Genbank:NM_001094287.1,Xenbase:XB-GENE-6033793	lhfpl3.L	LHFPL tetraspan subfamily member 3 L homeolog	NM_001094287.1	NA	2	0	0	4	0	0	16	14	11	4.59979	4.10353	4.10353	4.77539	4.10353	4.10353	5.38894	5.33397	5.19569	0.905743	0.604572	0.82098	3.30538	0.0214925	0.0335244	4.21112	0.00870617	0.0139237
XBmRNA24107	Chr3L	83902055;83902413;83903572;83904358;83904688;83905363;83905785;83907558;83908427;83909271;83910331;83910957	83902299;83902509;83903774;83904445;83904852;83905458;83905857;83907689;83908526;83909352;83910368;83911130	-;-;-;-;-;-;-;-;-;-;-;-	1493	XBXL10_1g12789	GeneID:399327,Genbank:NM_001090667.1,Xenbase:XB-GENE-1000023	psmc2.L	proteasome 26S subunit%2C ATPase 2 L homeolog	NM_001090667.1	The RefSeq transcript has 4 substitutions%2C 3 non-frameshifting indels compared to this genomic sequence	3976	4321	3287	4851	5109	3784	6573	6065	6634	12.0077	12.1019	11.7882	12.1793	12.1875	12.0683	12.5559	12.4988	12.6131	0.175636	0.101734	0.302773	0.41324	0.000112233	0.000247479	0.588876	3.8479e-08	1.12252e-07
XBmRNA24108	Chr3L	83913211;83915312;83915977;83916821;83917735;83918019;83918185;83918795;83919442;83920442;83921447;83923548;83923882;83924221;83930664;83932176;83933286	83913417;83915502;83916052;83916919;83917876;83918099;83918250;83918886;83919563;83920591;83921535;83923617;83924066;83924321;83930774;83932330;83933468	+;+;+;+;+;+;+;+;+;+;+;+;+;+;+;+;+	2120	XBXL10_1g12790	GeneID:108711193,Genbank:XM_018252675.2,Xenbase:XB-GENE-17333562	dnajc2.L	DnaJ heat shock protein family (Hsp40) member C2 L homeolog	XM_018252675.2	NA	3362	3480	3198	4011	4031	3057	2712	2630	2971	11.7679	11.7924	11.7489	11.9072	11.8484	11.7632	11.2903	11.3045	11.4639	0.0718192	0.444325	0.704307	-0.491436	1.77621e-07	5.29511e-07	-0.419617	8.43579e-06	1.97479e-05
XBmRNA24111	Chr3L	83951154;83957584;83958558;83959869;83960477	83951526;83957890;83959204;83959983;83962910	+;+;+;+;+	3876	XBXL10_1g12792	GeneID:100036998,Genbank:XM_018252676.2,Xenbase:XB-GENE-17344005	napepld.L	N-acyl phosphatidylethanolamine phospholipase D L homeolog	XM_018252676.2	NA	1032	1088	880	1918	1773	1482	257	304	348	10.0955	10.1451	9.9244	10.8568	10.6804	10.7336	8.06265	8.33024	8.49347	0.718769	2.49842e-07	9.49968e-06	-2.58539	3.71846e-71	1.53717e-69	-1.86662	1.87506e-37	2.34954e-36
XBmRNA24115	Chr3L	83982923;83988379;83989700;83993523;83995377;83997092;84000588;84002951;84005437;84017372;84022089;84023275;84033044;84039240;84039438;84040921;84042933;84047334;84055456;84055938;84057311	83983048;83988482;83989793;83993590;83995531;83997201;84000692;84003046;84005572;84017424;84022189;84023404;84033142;84039360;84039600;84041040;84043059;84047417;84055590;84056101;84058053	+;+;+;+;+;+;+;+;+;+;+;+;+;+;+;+;+;+;+;+;+	3034	XBXL10_1g12794	GeneID:108711194,Genbank:XM_018252677.2,Xenbase:XB-GENE-17340574	fbxl13.L	F-box and leucine-rich repeat protein 13 L homeolog	XM_018252677.2	NA	14	7	22	11	31	6	36	20	22	5.38086	5.01331	5.70476	5.20112	5.84095	4.9937	5.96436	5.55693	5.61513	0.0278531	0.968079	1	0.665992	0.327801	0.387067	0.693845	0.309448	0.36261
XBmRNA24117	Chr3L	84076799;84078118;84079034;84081165	84077023;84078210;84079143;84081612	-;-;-;-	876	XBXL10_1g12796	GeneID:735125,Genbank:NM_001096582.1,Xenbase:XB-GENE-6254284	fam185a.L	family with sequence similarity 185 member A L homeolog	NM_001096582.1	The RefSeq transcript has 6 substitutions compared to this genomic sequence	434	478	382	660	595	494	453	420	364	8.90544	9.01207	8.78376	9.36694	9.16263	9.20467	8.80197	8.75531	8.55253	0.366564	0.0119512	0.0700833	-0.578601	7.47017e-05	0.000168498	-0.212037	0.150519	0.189953
XBmRNA24120	Chr3L	84086306;84091569	84087132;84092169	-;-	1428	XBXL10_1g12798	GeneID:495355,Genbank:NM_001095019.2,Xenbase:XB-GENE-864866	fgl2.L	fibrinogen like 2 L homeolog	NM_001095019.2	The RefSeq transcript has 2 substitutions compared to this genomic sequence	34	26	20	32	20	38	30	12	16	6.01651	5.78867	5.63665	5.90227	5.52654	6.19221	5.8195	5.24735	5.40756	0.138552	0.793607	0.927994	-0.755031	0.161217	0.206982	-0.616479	0.255382	0.305405
XBmRNA24121	Chr3L	84142853;84144939;84146231;84148284;84149210;84150689;84151487;84152991;84154421;84155296;84156079;84157747;84158420;84163540;84168289;84168941;84169407;84171466;84172871;84175337;84177890;84178083;84179164;84179743;84181336;84182494;84184173;84187219;84188086;84188695;84194848	84143331;84145041;84146335;84148345;84149329;84150783;84151557;84153086;84154482;84155327;84156134;84157863;84158473;84163622;84168358;84169161;84169499;84171543;84172948;84175425;84177933;84178142;84179268;84179792;84181405;84182582;84184226;84187288;84188142;84188771;84195159	-;-;-;-;-;-;-;-;-;-;-;-;-;-;-;-;-;-;-;-;-;-;-;-;-;-;-;-;-;-;-	3152	XBXL10_1g12799	GeneID:108711199,Genbank:XM_018252688.2,Xenbase:XB-GENE-17335117	gsap.L	gamma-secretase activating protein L homeolog	XM_018252688.2	NA	40	58	54	42	41	61	28	10	42	6.15624	6.48589	6.46894	6.12967	6.06901	6.64536	5.76707	5.15202	6.12061	-0.114109	0.814189	0.93892	-0.963317	0.0531156	0.0766099	-1.07743	0.0303568	0.0441188
XBmRNA24125	Chr3L	84259486;84265822;84267515;84272483;84273222;84274531;84281365;84285320	84260226;84265926;84268149;84272620;84273364;84274689;84281473;84286501	+;+;+;+;+;+;+;+	3212	XBXL10_1g12801	GeneID:108711201,Genbank:XM_018252692.2,Xenbase:XB-GENE-17344091	rsbn1l.L	round spermatid basic protein 1 like L homeolog	XM_018252692.2	NA	1676	1708	1513	1833	1791	1478	1279	1026	1218	10.7777	10.7799	10.685	10.7926	10.6946	10.7298	10.2277	9.97641	10.2022	-0.00891527	0.934639	0.997079	-0.614773	1.95553e-08	6.31027e-08	-0.623688	1.24143e-08	3.7779e-08
XBmRNA24126	Chr3L	84291072;84294400	84292578;84294459	-;-	1567	XBXL10_1g12802	GeneID:495041,Genbank:NM_001094744.1,Xenbase:XB-GENE-17334708	tmem60.L	transmembrane protein 60 L homeolog	NM_001094744.1	The RefSeq transcript has 18 substitutions compared to this genomic sequence	136	154	168	237	222	175	226	173	237	7.42919	7.55657	7.72786	8.01208	7.87228	7.84622	7.90083	7.62202	7.99897	0.395371	0.0519312	0.193273	-0.072947	0.715689	0.758472	0.322424	0.112788	0.146656
XBmRNA24133	Chr3L	84309756;84312000;84319494;84320351;84321628;84322624;84330450;84333280;84333683	84309864;84312056;84319563;84320509;84321793;84322788;84330663;84333438;84334968	+;+;+;+;+;+;+;+;+	2385	XBXL10_1g12803	GeneID:447011,Genbank:NM_001093653.1,Xenbase:XB-GENE-6254583	phtf2.L	putative homeodomain transcription factor 2 L homeolog	NM_001093653.1	NA	9	7	10	13	14	6	11	4	10	5.13908	5.01331	5.21189	5.29184	5.3077	4.9937	5.17981	4.77526	5.14701	0.24664	0.741844	0.900548	-0.459859	0.540415	0.596293	-0.213219	0.779421	0.811241
XBmRNA24141	Chr3L	84363215;84386515;84400117;84401071;84401412;84404068;84409898;84410487;84415193;84419160;84424020;84424843;84430867;84453423;84454885;84456851;84491343;84499291;84500969;84516177;84577448	84366139;84386653;84400260;84401311;84401568;84404253;84410140;84410679;84415284;84419201;84424209;84424874;84431508;84453605;84455006;84456908;84491422;84499501;84501184;84516296;84577712	-;-;-;-;-;-;-;-;-;-;-;-;-;-;-;-;-;-;-;-;-	6481	XBXL10_1g12804	GeneID:108711202,Genbank:XM_041586538.1	LOC108711202	membrane-associated guanylate kinase%2C WW and PDZ domain-containing protein 2%2C transcript variant X7	XM_041586538.1	NA	4	5	5	8	12	20	17	15	31	4.80197	4.87598	4.89665	5.04547	5.22274	5.67571	5.42597	5.3746	5.86887	1.48881	0.0499154	0.187466	0.533764	0.431767	0.49127	2.02257	0.00681568	0.0110724
XBmRNA24146	Chr3L	84901955;84909861;84912037;84915379;84918195;84923600;84930909;84933375;84933886	84902377;84909903;84912178;84915536;84918323;84923729;84931062;84933583;84935413	+;+;+;+;+;+;+;+;+	2916	XBXL10_1g12805	GeneID:380034,Genbank:NM_001086873.1,Xenbase:XB-GENE-942100	gnai1.L	guanine nucleotide binding protein (G protein)%2C alpha inhibiting activity polypeptide 1 L homeolog	NM_001086873.1	The RefSeq transcript has 1 substitution%2C 3 non-frameshifting indels compared to this genomic sequence	339	312	303	204	247	195	108	109	133	8.57662	8.44487	8.47735	7.82449	8.00607	7.98156	7.02776	7.08325	7.29845	-0.630613	0.000334727	0.00435466	-0.963376	2.29465e-07	6.76203e-07	-1.59399	3.49251e-18	1.91428e-17
XBmRNA24151	Chr3L	85220565;85224879;85225519;85229522;85231517;85235737;85237946;85239309;85243549;85244817;85252191;85262735;85266503;85268712;85277825;85278809;85280031;85295569	85223310;85225024;85225625;85229665;85231591;85235830;85237984;85239442;85243651;85244944;85252356;85262853;85266623;85268854;85277939;85278921;85280196;85295813	-;-;-;-;-;-;-;-;-;-;-;-;-;-;-;-;-;-	4904	XBXL10_1g12809	GeneID:108711206,Genbank:XM_018252701.2,Xenbase:XB-GENE-17344414	hgf.L	hepatocyte growth factor (hepapoietin A%3B scatter factor) L homeolog	XM_018252701.2	NA	324	231	312	194	203	176	46	44	22	8.51707	8.05768	8.51574	7.7624	7.76149	7.8533	6.17364	6.17028	5.61513	-0.666203	0.00677558	0.0463753	-2.43923	1.30843e-18	8.37556e-18	-3.10543	1.2742e-29	1.18282e-28
XBmRNA24158	Chr3L	85397825;85403756;85404717;85408214;85411377;85412472;85415799;85425224;85428690;85447066;85449528;85451370;85463485;85493865;85514694;85530921;85590797;85605797;85649005	85400207;85403830;85404791;85408282;85411466;85412521;85415877;85425328;85428848;85447165;85449578;85451439;85463616;85493994;85514738;85530980;85590913;85605878;85649440	-;-;-;-;-;-;-;-;-;-;-;-;-;-;-;-;-;-;-	4308	XBXL10_1g12810	GeneID:108711204,Genbank:XM_041586551.1,Xenbase:XB-GENE-6488701	cacna2d1.L	calcium channel%2C voltage-dependent%2C alpha 2/delta subunit 1 L homeolog%2C transcript variant X7	XM_041586551.1	NA	4	0	6	2	0	0	89	16	28	4.80197	4.10353	4.97024	4.58073	4.10353	4.10353	6.81796	5.41368	5.79021	-2.41861	0.090212	0.279286	5.97186	1.11563e-05	2.77347e-05	3.55326	0.000384597	0.000746718
XBmRNA24162	Chr3L	85905171;85906727;85908620;85911300;85913423;85914106;85914329;85915518;85917167;85917463;85919514;85920546;85929222;85940736;85941995;85948337;86006700	85905733;85906866;85908687;85911466;85913464;85914197;85914551;85915662;85917236;85917577;85919656;85920665;85929315;85940855;85942054;85948491;86007470	-;-;-;-;-;-;-;-;-;-;-;-;-;-;-;-;-	3088	XBXL10_1g12812	GeneID:108711207,Genbank:XM_041586555.1,Xenbase:XB-GENE-17330191	sema3e.L	semaphorin 3E L homeolog	XM_041586555.1	NA	294	174	196	65	75	91	806	454	618	8.39	7.70459	7.91885	6.53737	6.63484	7.07293	9.58522	8.85931	9.26287	-1.57058	2.48623e-08	1.22531e-06	2.91701	9.87145e-26	9.0542e-25	1.34643	4.82825e-07	1.27654e-06
XBmRNA24163	Chr3L	86109279;86115760;86124401;86128660;86129922;86133320;86141359;86143636;86147190;86147428;86147946;86153794;86157138;86183035;86191508;86198137;86245920	86114474;86115902;86124468;86128817;86129963;86133411;86141578;86143780;86147259;86147542;86148088;86153913;86157231;86183154;86191570;86198294;86246727	-;-;-;-;-;-;-;-;-;-;-;-;-;-;-;-;-	7755	XBXL10_1g12813	GeneID:378645,Genbank:XM_018250610.2,Xenbase:XB-GENE-966372	sema3a.L	semaphorin 3A L homeolog%2C transcript variant X1	XM_018250610.2	NA	2329	2047	2829	1575	1599	1405	455	290	453	11.2446	11.0365	11.5739	10.5783	10.5346	10.6582	8.80785	8.26926	8.84297	-0.723549	5.20509e-05	0.000919098	-2.02063	2.15656e-28	2.24712e-27	-2.74418	3.62093e-51	7.6359e-50
XBmRNA24165	Chr3L	86485042;86492987;86493641;86495187;86496131;86498068;86498933;86511061;86512491;86514531;86520897;86522282;86531594;86532811;86533515;86538461;86554685;86575726	86486298;86493126;86493705;86495344;86496172;86498156;86499155;86511205;86512560;86514645;86521039;86522410;86531687;86532930;86533577;86538624;86554867;86576250	-;-;-;-;-;-;-;-;-;-;-;-;-;-;-;-;-;-	3725	XBXL10_1g12814	GeneID:108711209,Genbank:XM_018252704.2,Xenbase:XB-GENE-17340383	sema3d.L	semaphorin 3D L homeolog	XM_018252704.2	NA	2493	2177	1822	2658	2983	2259	1321	1047	1431	11.3414	11.1239	10.9481	11.3201	11.4187	11.3318	10.2731	10.0047	10.4285	0.213733	0.133029	0.359342	-1.13383	2.28231e-15	1.21374e-14	-0.920094	1.34129e-10	4.71422e-10
XBmRNA24169	Chr3L	87033680;87035839;87036295;87036756;87037520;87038507;87039191;87041353;87043400;87045224;87046070;87049072;87050089;87051484;87054414;87056226;87059401;87071463	87034583;87035932;87036484;87036929;87037783;87038644;87039293;87041443;87043528;87045404;87046158;87049224;87050194;87051570;87054561;87056421;87059521;87071590	-;-;-;-;-;-;-;-;-;-;-;-;-;-;-;-;-;-	3296	XBXL10_1g12816	GeneID:446582,Genbank:NM_001093278.1,Xenbase:XB-GENE-5954610	elapor2.L	endosome-lysosome associated apoptosis and autophagy regulator family member 2 L homeolog	NM_001093278.1	The RefSeq transcript has 9 substitutions and aligns at 94%25 coverage compared to this genomic sequence	190	201	191	143	219	234	1531	1314	1378	7.83435	7.88275	7.88657	7.39518	7.85535	8.21349	10.4805	10.3227	10.3755	-0.0138526	0.946566	1	2.72362	1.33781e-42	2.47076e-41	2.70977	4.50693e-42	6.7367e-41
XBmRNA24173	Chr3L	87120337;87121454;87126281;87128204;87130637	87121046;87121558;87126331;87128460;87130790	-;-;-;-;-	1277	XBXL10_1g12818	GeneID:108711212,Genbank:XM_018252708.2,Xenbase:XB-GENE-17345165	tmem243.L	transmembrane protein 243 L homeolog%2C transcript variant X1	XM_018252708.2	NA	19	22	25	12	30	11	5	1	10	5.57592	5.6658	5.79998	5.24756	5.81562	5.29398	4.83814	4.44166	5.14701	-0.4174	0.545041	0.782027	-1.77942	0.018884	0.0297811	-2.19682	0.00348707	0.00592383
XBmRNA24175	Chr3L	87135790;87137035;87137453	87136016;87137176;87137920	-;-;-	837	XBXL10_1g12819	GeneID:108711213,Genbank:XM_018252710.2,Xenbase:XB-GENE-17341683	meig1.L	meiosis/spermiogenesis associated 1 L homeolog	XM_018252710.2	NA	2	3	11	10	8	8	25	33	29	4.59979	4.70468	5.2633	5.15222	5.02472	5.12625	5.68378	5.92666	5.81701	0.622977	0.412744	0.679555	1.661	0.0157821	0.025263	2.28398	0.0015733	0.00281232
XBmRNA24176	Chr3L	87148207;87150174;87151526;87155944;87157756;87166618	87149627;87150303;87151672;87156615;87157901;87166648	-;-;-;-;-;-	2547	XBXL10_1g12820	GeneID:100037174,Genbank:NM_001097868.1,Xenbase:XB-GENE-866435	suv39h2.L	suppressor of variegation 3-9 homolog 2 L homeolog	NM_001097868.1	The RefSeq transcript has 3 substitutions%2C 2 non-frameshifting indels compared to this genomic sequence	736	629	820	840	825	726	175	136	209	9.62559	9.38554	9.82618	9.69904	9.61042	9.73367	7.58677	7.33599	7.84164	0.0609101	0.724368	0.891208	-2.28452	2.20299e-36	3.25083e-35	-2.22361	1.74758e-34	1.96816e-33
XBmRNA24180	Chr3L	87169329;87179217;87180885;87183387	87169493;87179344;87181026;87183671	+;+;+;+	720	XBXL10_1g12821	GeneID:108711215,Genbank:XM_018252711.2,Xenbase:XB-GENE-17332040	cdnf.L	cerebral dopamine neurotrophic factor L homeolog%2C transcript variant X1	XM_018252711.2	NA	15	14	7	12	12	12	11	2	1	5.42285	5.37048	5.03743	5.24756	5.22274	5.34393	5.17981	4.58064	4.43998	-0.052027	0.950405	1	-1.46672	0.0992872	0.134262	-1.51875	0.0879205	0.116846
XBmRNA24187	Chr3L	87477462;87489108;87505927;87506792;87525019;87529299;87531648;87542949;87546362;87547026;87549145;87563721;87568309;87572625;87580427;87582540;87584666;87585239;87586259;87586819;87587546;87591615;87594143	87477849;87489173;87506021;87506884;87525103;87529355;87531670;87543032;87546427;87547083;87549231;87563797;87568447;87572766;87580560;87582662;87584894;87585295;87586496;87586983;87588450;87591711;87598862	+;+;+;+;+;+;+;+;+;+;+;+;+;+;+;+;+;+;+;+;+;+;+	8128	XBXL10_1g12823	GeneID:108711217,Genbank:XM_018252721.2,Xenbase:XB-GENE-6487777	frmd4a.L	FERM domain containing 4A L homeolog%2C transcript variant X5	XM_018252721.2	NA	43	28	31	56	56	48	16	30	20	6.22077	5.84561	5.97035	6.39245	6.34883	6.4084	5.38894	5.851	5.55024	0.582285	0.144668	0.376858	-1.3548	0.00103096	0.00199417	-0.772513	0.0668917	0.0908857
XBmRNA24189	Chr3L	87624991;87635149;87649762;87651490;87653721;87655037;87657526;87659411	87625562;87635229;87650055;87651612;87653983;87655262;87657651;87661492	+;+;+;+;+;+;+;+	3767	XBXL10_1g12825	GeneID:108710276,Genbank:XM_041586562.1,Xenbase:XB-GENE-17332778	bend7.L	BEN domain containing 7 L homeolog	XM_041586562.1	NA	2	8	12	16	2	10	22	8	36	4.59979	5.07393	5.3121	5.41392	4.56996	5.24134	5.59399	5.04529	5.98963	0.298761	0.747173	0.903401	1.12677	0.206737	0.258174	1.42553	0.114792	0.148978
XBmRNA24194	Chr3L	87680835;87690604;87692928;87695798;87697544;87700155;87702346;87702957;87703830	87681416;87690862;87693031;87695905;87697698;87700245;87702445;87703169;87705196	+;+;+;+;+;+;+;+;+	2979	XBXL10_1g12826	GeneID:379650,Genbank:XM_041584935.1,Xenbase:XB-GENE-986445	sephs1.L	selenophosphate synthetase 1 L homeolog%2C transcript variant X4	XM_041584935.1	NA	11	15	14	20	7	11	5	14	7	5.24324	5.41217	5.40307	5.55719	4.96699	5.29398	4.83814	5.33397	4.98209	-0.13507	0.850042	0.955535	-0.628139	0.391803	0.45099	-0.763208	0.296858	0.349501
XBmRNA24196	Chr3L	87726534;87727734;87728064;87733691;87735072	87726684;87727799;87728159;87733789;87735562	+;+;+;+;+	903	XBXL10_1g12828	GeneID:100037225,Genbank:XM_018252722.2,Xenbase:XB-GENE-6487219	ucma.L	upper zone of growth plate and cartilage matrix associated L homeolog	XM_018252722.2	NA	6	6	4	22	28	29	100	140	98	4.95491	4.94775	4.81466	5.62235	5.76329	5.96082	6.94326	7.36985	6.95467	2.24933	1.51242e-05	0.000322789	2.00778	1.50666e-07	4.52203e-07	4.25711	1.71067e-17	9.08099e-17
XBmRNA24201	Chr3L	87783263;87785842;87788646;87789120;87790735;87790927;87792147;87793480;87794529;87794795;87797338;87797936;87800643;87802564	87783324;87785922;87788728;87789168;87790840;87791017;87792251;87793641;87794684;87794897;87797553;87798109;87800713;87802873	+;+;+;+;+;+;+;+;+;+;+;+;+;+	1769	XBXL10_1g12830	GeneID:100049759,Genbank:NM_001098698.1,Xenbase:XB-GENE-5932920	hspa14.L	heat shock protein family A (Hsp70) member 14 L homeolog	NM_001098698.1	The RefSeq transcript has 2 substitutions%2C 1 non-frameshifting indel compared to this genomic sequence	2047	2057	1804	2099	2132	1685	1041	1130	1343	11.0611	11.0434	10.934	10.9846	10.9413	10.9153	9.93997	10.1112	10.3393	-0.0676892	0.579359	0.804746	-0.82718	1.81347e-11	7.42382e-11	-0.894869	3.57343e-13	1.47894e-12
XBmRNA24207	Chr3L	87832760;87838754;87860084	87833360;87838928;87860976	+;+;+	1669	XBXL10_1g12832	GeneID:432160,Genbank:NM_001091620.1,Xenbase:XB-GENE-986433	ccdc3.L	coiled-coil domain containing 3 L homeolog	NM_001091620.1	NA	6	2	0	0	0	0	17	22	12	4.95491	4.59554	4.10353	4.10353	4.10353	4.10353	5.42597	5.62207	5.24192	-3.91049	0.0189237	0.0975289	6.44674	5.4978e-05	0.000126066	2.53625	0.0338808	0.0487677
XBmRNA24209	Chr3L	87886201;87888728;87889692;87895531;87899204;87904260;87905586;87907084;87942235;87973902;88033241	87886852;87888860;87889779;87895609;87899316;87904335;87905712;87907222;87942309;87974033;88033823	-;-;-;-;-;-;-;-;-;-;-	2197	XBXL10_1g12834	GeneID:399357,Genbank:NM_001090721.1,Xenbase:XB-GENE-5874343	camk1d.S	calcium/calmodulin dependent protein kinase ID S homeolog	NM_001090721.1	The RefSeq transcript has 1 non-frameshifting indel compared to this genomic sequence	30	42	41	63	58	28	82	68	88	5.91389	6.18411	6.21096	6.5065	6.38199	5.93227	6.73186	6.58201	6.83856	0.306922	0.397017	0.665524	0.617958	0.076445	0.106173	0.92488	0.00911544	0.0145297
XBmRNA24212	Chr3L	88054117;88059426;88060491;88064536;88076744;88084850;88090081;88102069;88103834;88106818;88107479;88111613;88115587	88058676;88059563;88060607;88064564;88076866;88084934;88090129;88102175;88103929;88106850;88107539;88111684;88115726	-;-;-;-;-;-;-;-;-;-;-;-;-	5610	XBXL10_1g12835	GeneID:108711222,Genbank:XM_018252729.2	LOC108711222	cell division cycle protein 123 homolog%2C transcript variant X1	XM_018252729.2	NA	2	6	14	6	11	12	15	6	9	4.59979	4.94775	5.40307	4.92279	5.17722	5.34393	5.35052	4.92263	5.09553	0.339489	0.697781	0.876713	-0.0613065	0.943198	0.954438	0.278182	0.750127	0.786023
XBmRNA24213	Chr3L	88115714;88118270;88119006;88122023;88122497;88123472;88125150;88126643;88126740;88127607	88115775;88118351;88119073;88122075;88122604;88123567;88125251;88126651;88126793;88130308	+;+;+;+;+;+;+;+;+;+	3336	XBXL10_1g12836	GeneID:432263,Genbank:NM_001091710.1,Xenbase:XB-GENE-980637	nudt5.L	nudix hydrolase 5 L homeolog	NM_001091710.1	The RefSeq transcript has 1 non-frameshifting indel compared to this genomic sequence	433	510	537	565	557	562	267	152	250	8.90234	9.0997	9.24334	9.15496	9.07313	9.3808	8.11117	7.46682	8.06652	0.127255	0.533026	0.773843	-1.42626	7.51447e-12	3.14906e-11	-1.29901	4.83338e-10	1.63045e-09
XBmRNA24215	Chr3L	88132915;88134289;88136141;88138392;88139405;88141559;88141753;88143903;88144615;88146377;88147117;88148602;88149271;88150516;88151813;88153563;88154856;88156978;88158929	88133420;88134374;88136310;88138474;88139569;88141665;88141903;88144042;88144699;88146689;88147315;88148773;88149540;88150710;88152024;88153718;88155007;88157033;88159041	-;-;-;-;-;-;-;-;-;-;-;-;-;-;-;-;-;-;-	3331	XBXL10_1g12837	GeneID:403360,Genbank:NM_001090926.1,Xenbase:XB-GENE-980614	dhtkd1.L	dehydrogenase E1 and transketolase domain containing 1 L homeolog	NM_001090926.1	The RefSeq transcript has 2 substitutions%2C 1 non-frameshifting indel compared to this genomic sequence	1067	1134	942	902	831	793	1556	1212	1207	10.1421	10.2031	10.0193	9.79776	9.62043	9.85619	10.5033	10.2093	10.1895	-0.375709	0.00548708	0.0396095	0.565617	2.71036e-05	6.43943e-05	0.189908	0.156961	0.197378
XBmRNA24221	Chr3L	88233668;88237853;88247750;88259627	88237258;88238078;88247968;88259784	-;-;-;-	4194	XBXL10_1g12839	GeneID:108711223,Genbank:XM_018252732.2,Xenbase:XB-GENE-17330958	proser2.L	proline and serine rich 2 L homeolog	XM_018252732.2	NA	98	76	82	99	74	170	36	28	44	7.05321	6.75979	6.89814	6.97714	6.62121	7.81029	5.96436	5.79781	6.16143	0.407784	0.292419	0.571688	-1.80237	7.13844e-06	1.81544e-05	-1.39459	0.000560926	0.00106543
XBmRNA24229	Chr3L	88284216;88285931;88288266;88290042;88292448	88285007;88286131;88288363;88290163;88292652	-;-;-;-;-	1418	XBXL10_1g12841	GeneID:100127325,Genbank:NM_001112886.1,Xenbase:XB-GENE-1194020	echdc3.L	enoyl-CoA hydratase domain containing 3 L homeolog	NM_001112886.1	NA	172	147	147	160	153	133	325	363	250	7.71169	7.50089	7.56567	7.52843	7.4205	7.51173	8.36417	8.56207	8.06652	-0.130339	0.532722	0.77375	0.991846	1.09003e-06	3.01437e-06	0.861507	2.18074e-05	4.90702e-05
XBmRNA24230	Chr3L	88311411;88316179;88345292;88346890;88365196;88366376;88368038;88369454;88370284;88373350;88375214;88376902;88377908;88383051;88390675	88311635;88316229;88345365;88346972;88365235;88366456;88368145;88369563;88370332;88373470;88375308;88376967;88378007;88383203;88394502	+;+;+;+;+;+;+;+;+;+;+;+;+;+;+	5184	XBXL10_1g12842	GeneID:734967,Genbank:XM_041585276.1,Xenbase:XB-GENE-998651	usp6nl.L	USP6 N-terminal like L homeolog%2C transcript variant X1	XM_041585276.1	NA	86	86	73	84	113	107	232	112	189	6.90992	6.89117	6.7743	6.8002	7.07246	7.25656	7.93362	7.11369	7.71758	0.255936	0.397413	0.665855	0.71328	0.0155248	0.024885	0.969216	0.00112573	0.00205251
XBmRNA24255	Chr3L	89195284	89196687	-	1404	XBXL10_1g12844	GeneID:121401239,Genbank:XM_041585573.1	LOC121401239	paraneoplastic antigen Ma1 homolog	XM_041585573.1	NA	14	6	10	0	8	10	0	2	0	5.38086	4.94775	5.21189	4.10353	5.02472	5.24134	4.10353	4.58064	4.10353	-0.757165	0.545612	0.782231	-3.29158	0.0386655	0.0575316	-4.04875	0.0103094	0.0163005
XBmRNA24260	Chr3L	89557389;89559453;89561240;89565546;89568822;89601003;89609791	89558445;89559559;89561486;89565628;89570617;89601245;89609829	-;-;-;-;-;-;-	3572	XBXL10_1g12846	GeneID:734328,Genbank:NM_001095811.1,Xenbase:XB-GENE-940285	taf3.L	TATA-box binding protein associated factor 3 L homeolog	NM_001095811.1	The RefSeq transcript has 14 substitutions%2C 2 non-frameshifting indels and aligns at 99%25 coverage compared to this genomic sequence	2042	2195	2145	2424	2587	2015	1139	1107	1300	11.0577	11.1356	11.1798	11.189	11.216	11.1692	10.0655	10.0825	10.2936	0.0674222	0.512718	0.759065	-1.06337	1.98675e-24	1.71137e-23	-0.995946	1.41222e-21	9.22011e-21
XBmRNA24261	Chr3L	89613102;89614142;89614422;89615439;89617386;89619334;89620597;89621663;89624099	89613226;89614238;89614577;89615503;89617529;89619538;89620728;89621703;89624152	-;-;-;-;-;-;-;-;-	1019	XBXL10_1g12847	GeneID:380173,Genbank:NM_001087012.1,Xenbase:XB-GENE-970735	atp5f1c.L	ATP synthase F1 subunit gamma L homeolog	NM_001087012.1	NA	15	17	13	31	31	32	28	36	47	5.42285	5.49086	5.35861	5.87706	5.84095	6.04275	5.76707	5.99792	6.22033	1.00632	0.02977	0.133889	0.152866	0.723592	0.765289	1.15918	0.0116242	0.0182199
XBmRNA24268	Chr3L	89701431;89708675;89710038;89710948;89711480;89719134;89719805;89726244;89727199;89730395;89731692;89733628;89734883;89735842	89701689;89708719;89710201;89711046;89711727;89719303;89719921;89726415;89727508;89730948;89731745;89733744;89735260;89737053	+;+;+;+;+;+;+;+;+;+;+;+;+;+	3899	XBXL10_1g12850	GeneID:108711229,Genbank:XM_018252747.2,Xenbase:XB-GENE-17331535	itih5.L	inter-alpha-trypsin inhibitor heavy chain family member 5 L homeolog	XM_018252747.2	NA	34	16	11	6	37	2	78	56	72	6.01651	5.45225	5.2633	4.92279	5.98276	4.62285	6.68011	6.39208	6.62964	-0.581438	0.43149	0.694347	2.19168	0.002422	0.00440281	1.61024	0.023768	0.0352289
XBmRNA24269	Chr3L	89742775;89747109;89748758;89752307;89758624;89759971;89760585;89770931	89743035;89747228;89748841;89752419;89758745;89760066;89760633;89771206	-;-;-;-;-;-;-;-	1121	XBXL10_1g12851	GeneID:379586,Genbank:NM_001086427.1,Xenbase:XB-GENE-5765405	tmem110l.L	transmembrane protein 110%2C like L homeolog	NM_001086427.1	The RefSeq transcript has 3 substitutions compared to this genomic sequence	306	391	402	534	438	399	42	36	20	8.44218	8.7427	8.85198	9.07844	8.75034	8.91581	6.09403	5.99792	5.55024	0.250494	0.231928	0.503868	-3.88925	6.40997e-54	1.64127e-52	-3.63876	3.6949e-47	6.76048e-46
XBmRNA24301	Chr3L	90334998;90337177;90338750;90339763;90341622;90344905;90346276	90335468;90337397;90338792;90339871;90341783;90344983;90346518	+;+;+;+;+;+;+	1328	XBXL10_1g12859	GeneID:495949,Genbank:XM_018251155.2,Xenbase:XB-GENE-948901	ankrd16.L	ankyrin repeat domain 16 L homeolog%2C transcript variant X1	XM_018251155.2	NA	15	25	17	7	27	5	15	4	10	5.42285	5.75914	5.52612	4.98652	5.73623	4.91823	5.35052	4.77526	5.14701	-0.665246	0.378712	0.650224	-0.462633	0.552547	0.607935	-1.12788	0.141194	0.179671
XBmRNA24302	Chr3L	90352830;90357949;90358389;90359847;90361214;90361564;90362499;90362939;90363732;90364553;90364723	90353050;90358056;90358488;90359981;90361412;90361695;90362598;90363110;90363876;90364607;90365679	+;+;+;+;+;+;+;+;+;+;+	2324	XBXL10_1g12860	GeneID:379928,Genbank:XM_018252766.2,Xenbase:XB-GENE-980627	gdi2.L	GDP dissociation inhibitor 2 L homeolog	XM_018252766.2	NA	4860	4360	4128	4838	5179	4245	11562	12300	10999	12.2952	12.1148	12.114	12.1754	12.207	12.2329	13.3671	13.5145	13.3394	0.0282204	0.770242	0.915054	1.20979	2.53938e-36	3.73476e-35	1.23801	6.4098e-38	8.17654e-37
XBmRNA24303	Chr3L	90377754;90379483;90379758;90381662;90382094;90384507;90386807;90389834;90392247;90392610;90394102;90395138;90397480;90397767;90398303;90402695;90411083;90411142;90412442;90412484;90413344;90417867;90418157;90421968	90378477;90379591;90379939;90381767;90382247;90384629;90389317;90390241;90392474;90392846;90394489;90396083;90397689;90398300;90398470;90402809;90411140;90411172;90412482;90412540;90413443;90417886;90418262;90422194	-;-;-;-;-;-;-;-;-;-;-;-;-;-;-;-;-;-;-;-;-;-;-;-	7783	XBXL10_1g12861	GeneID:108710278,Genbank:XM_041585574.1	LOC108710278	protein TASOR 2-like	XM_041585574.1	The sequence of the model RefSeq transcript was modified relative to this genomic sequence to represent the inferred CDS: inserted 5 bases in 3 codons	1150	1277	1438	1459	1356	1249	701	448	637	10.2471	10.3698	10.6132	10.4704	10.3027	10.4922	9.39326	8.84149	9.30421	0.00612792	0.970616	1	-1.27387	3.68582e-14	1.81652e-13	-1.26774	4.99298e-14	2.18161e-13
XBmRNA24306	Chr3L	90595565;90597653;90599085;90600032;90600808;90601557;90603275;90603836;90605751	90597477;90597839;90599255;90600289;90600884;90601716;90603433;90603943;90606021	-;-;-;-;-;-;-;-;-	3304	XBXL10_1g12863	GeneID:380067,Genbank:XM_018250706.2,Xenbase:XB-GENE-487224	net1.L	neuroepithelial cell transforming 1 L homeolog%2C transcript variant X1	XM_018250706.2	NA	777	786	938	1187	993	853	371	238	423	9.70055	9.69246	10.0134	10.1807	9.86726	9.95771	8.53725	8.0169	8.75147	0.205319	0.295793	0.575549	-1.6358	2.32427e-16	1.30716e-15	-1.43048	7.95977e-13	3.22936e-12
XBmRNA24307	Chr3L	90596970;90597653;90599085;90600032;90600808;90601557;90603275;90603836;90608821;90609991;90619143	90597477;90597839;90599255;90600289;90600884;90601716;90603433;90603943;90608880;90610057;90619306	-;-;-;-;-;-;-;-;-;-;-	1919	XBXL10_1g12863	GeneID:380067,Genbank:NM_001086906.1,Xenbase:XB-GENE-487224	net1.L	neuroepithelial cell transforming 1 L homeolog	NM_001086906.1	The RefSeq transcript has 3 substitutions compared to this genomic sequence	301	378	260	345	336	297	101	87	140	8.42067	8.69774	8.27826	8.49574	8.40093	8.52336	6.95411	6.83703	7.35815	-0.00300544	0.988472	1	-1.65854	2.5582e-14	1.27428e-13	-1.66155	2.42216e-14	1.07812e-13
XBmRNA24308	Chr3L	90624019;90627011;90629235;90630858	90625266;90627159;90629457;90630937	-;-;-;-	1700	XBXL10_1g12864	GeneID:397931,Genbank:NM_001088106.1,Xenbase:XB-GENE-17344590	tubal3.1.L	tubulin alpha like 3%2C gene 1 L homeolog	NM_001088106.1	The RefSeq transcript has 4 substitutions compared to this genomic sequence	94	130	74	98	84	70	164	126	118	7.00707	7.35578	6.78862	6.96602	6.75174	6.7881	7.50887	7.24759	7.16131	-0.307164	0.267652	0.543308	0.614948	0.0246272	0.0380185	0.307784	0.256498	0.306658
XBmRNA24309	Chr3L	90633080;90634774;90635098;90635368	90633204;90634993;90635246;90636443	+;+;+;+	1570	XBXL10_1g12865	GeneID:108711234,Genbank:XM_018252768.2,Xenbase:XB-GENE-17342464	tubal3.2.L	tubulin alpha like 3%2C gene 2 L homeolog	XM_018252768.2	NA	64	86	100	72	142	67	10	8	6	6.60094	6.89117	7.11689	6.6402	7.33305	6.74215	5.13178	5.04529	4.91866	0.0756485	0.836605	0.948971	-3.60946	5.285e-15	2.75996e-14	-3.53382	2.12547e-14	9.48925e-14
XBmRNA24311	Chr3L	90795637;90801584;90802300;90804356;90805099;90808472;90810283;90811602;90812123;90813508;90814428;90815199;90815791;90818184;90818940;90821300;90821637;90822195	90795815;90801653;90802442;90804444;90805208;90808664;90810360;90811667;90812235;90813720;90814649;90815328;90815938;90818298;90819079;90821402;90821691;90822877	+;+;+;+;+;+;+;+;+;+;+;+;+;+;+;+;+;+	2850	XBXL10_1g12867	GeneID:446907,Genbank:NM_001093603.1,Xenbase:XB-GENE-976017	mkln1.L	muskelin 1 L homeolog	NM_001093603.1	The RefSeq transcript has 2 substitutions%2C 2 non-frameshifting indels compared to this genomic sequence	217	259	233	269	265	232	92	71	85	8.00058	8.20365	8.13747	8.17313	8.09519	8.20247	6.85328	6.62558	6.80173	0.0458912	0.797777	0.929908	-1.71039	1.07109e-18	6.89373e-18	-1.66449	1.06203e-17	5.70098e-17
XBmRNA24312	Chr3L	90805099;90808469;90810283;90811602;90812123;90813508;90814428;90815199;90815791;90818184;90818940;90821300;90821637;90822195	90805208;90808664;90810360;90811667;90812235;90813720;90814649;90815328;90815938;90818298;90819079;90821402;90821691;90823005	+;+;+;+;+;+;+;+;+;+;+;+;+;+	2500	XBXL10_1g12867	GeneID:446907,Genbank:XM_041585145.1,Xenbase:XB-GENE-976017	mkln1.L	muskelin 1 L homeolog%2C transcript variant X1	XM_041585145.1	NA	14	14	25	30	16	27	11	6	15	5.38086	5.37048	5.79998	5.85131	5.3859	5.90303	5.17981	4.92263	5.36864	0.409177	0.493155	0.743657	-1.29443	0.0363637	0.0544271	-0.885254	0.158118	0.198649
XBmRNA24313	Chr3L	90829995;90832626;90833371;90834350;90836612;90839725;90841730;90863699	90831426;90832787;90833423;90834503;90836680;90840065;90842116;90864019	-;-;-;-;-;-;-;-	2919	XBXL10_1g12868	GeneID:108711235,Genbank:XM_018252769.2	LOC108711235	podocalyxin	XM_018252769.2	NA	1205	1073	1193	521	748	600	192	172	186	10.3126	10.1257	10.3502	9.0451	9.47544	9.47058	7.69933	7.615	7.69801	-0.959367	5.71471e-10	4.04442e-08	-1.84883	3.19867e-29	3.45718e-28	-2.80819	2.23873e-66	7.12409e-65
XBmRNA24322	Chr3L	91826036;91833434;91834088;91842228;91844926;91847211;91854081;91873943;91875241;91908590;91980053;91998133;92009194;92019013;92035671;92036584;92038249;92065997	91826220;91833623;91834282;91842412;91845032;91847454;91854258;91874088;91875329;91908683;91980272;91998269;92009349;92019191;92035812;92036762;92038408;92066357	+;+;+;+;+;+;+;+;+;+;+;+;+;+;+;+;+;+	3147	XBXL10_1g12871	GeneID:779032,Genbank:XM_018252779.2,Xenbase:XB-GENE-980589	exoc4.L	exocyst complex component 4 L homeolog	XM_018252779.2	NA	1331	1117	1032	967	1122	966	1665	1531	1424	10.4525	10.1819	10.1468	9.89446	10.0375	10.1314	10.5987	10.5378	10.4216	-0.250702	0.0540704	0.19852	0.511493	7.90275e-05	0.000177864	0.260791	0.0436191	0.0615776
XBmRNA24323	Chr3L	92071614;92073472;92074054;92075391;92076713;92077001;92081202;92083125;92085622;92086845;92088610;92092493;92094408;92095410;92098300;92100461;92100676;92101628;92101869;92102976	92071919;92073579;92074135;92075491;92076794;92077125;92081345;92083205;92085708;92086951;92088729;92092589;92094521;92095611;92098410;92100594;92100764;92101762;92102044;92103493	+;+;+;+;+;+;+;+;+;+;+;+;+;+;+;+;+;+;+;+	2919	XBXL10_1g12872	GeneID:108711238,Genbank:XM_018252780.2,Xenbase:XB-GENE-17339761	lrguk.L	leucine-rich repeats and guanylate kinase domain containing L homeolog	XM_018252780.2	NA	92	38	89	70	76	85	180	180	152	6.98341	6.09632	6.98734	6.61161	6.64834	6.99733	7.62081	7.6702	7.45496	0.0187885	0.956238	1	1.05099	0.00167381	0.00312751	1.06978	0.00141383	0.00254398
XBmRNA24324	Chr3L	92110274;92114621;92117666;92119202;92121077;92122293;92122808;92124548;92125658;92127916	92111072;92114696;92117741;92119311;92121134;92122374;92122857;92124650;92125771;92128218	-;-;-;-;-;-;-;-;-;-	1771	XBXL10_1g12873	GeneID:108711239,Genbank:XM_018252782.2,Xenbase:XB-GENE-6487484	slc35b4.L	solute carrier family 35 (UDP-xylose/UDP-N-acetylglucosamine transporter)%2C member B4 L homeolog	XM_018252782.2	NA	406	479	438	658	657	546	674	557	613	8.81608	9.01489	8.96717	9.36278	9.29767	9.34125	9.33948	9.13506	9.25179	0.424083	0.00108797	0.011257	-0.0943519	0.461388	0.520488	0.329731	0.0110967	0.0174426
XBmRNA24341	Chr3L	92449758;92453202	92449893;92453747	+;+	682	XBXL10_1g12879	GeneID:121401523,Genbank:XM_041586596.1	LOC121401523	small lysine-rich protein 1-like%2C transcript variant X2	XM_041586596.1	NA	3	2	4	2	3	0	9	17	13	4.70985	4.59554	4.81466	4.58073	4.67356	4.10353	5.08099	5.45133	5.28601	-0.963667	0.413178	0.679778	2.93086	0.00770108	0.0129631	1.96719	0.0503094	0.0701549
XBmRNA24342	Chr3L	92467595;92468230;92468861;92470815;92471324;92472099;92473265;92474871;92476337;92477025;92479141	92467671;92468311;92468995;92470919;92471425;92472197;92473375;92474961;92476536;92477109;92479542	+;+;+;+;+;+;+;+;+;+;+	1489	XBXL10_1g12880	GeneID:495367,Genbank:NM_001095030.2,Xenbase:XB-GENE-960036	cpa1.L	carboxypeptidase A1 L homeolog	NM_001095030.2	NA	4	10	8	20	10	8	2	0	4	4.80197	5.18363	5.09954	5.55719	5.1293	5.12625	4.57112	4.10353	4.77197	0.707429	0.435744	0.697666	-2.73167	0.00847186	0.0141742	-2.02424	0.0553073	0.0764017
XBmRNA24343	Chr3L	92484425;92487121;92491507;92493758;92494222;92495975;92497457;92497832;92499450;92499925;92503625	92484573;92487184;92491554;92493819;92494297;92496125;92497620;92497899;92499564;92500140;92504546	+;+;+;+;+;+;+;+;+;+;+	2035	XBXL10_1g12881	GeneID:100036799,Genbank:NM_001097092.1,Xenbase:XB-GENE-17343004	cep41.L	centrosomal protein 41kDa L homeolog	NM_001097092.1	The RefSeq transcript has 14 substitutions%2C 3 non-frameshifting indels compared to this genomic sequence	253	322	171	315	365	306	642	476	577	8.19586	8.48616	7.74959	8.37691	8.50921	8.56264	9.27301	8.92281	9.1694	0.343528	0.105119	0.309928	0.696569	0.00082279	0.00161178	1.0401	7.20093e-07	1.86922e-06
XBmRNA24349	Chr3L	92582072;92584385;92587214;92587997;92588786;92589527;92590345;92590995;92591762;92593542;92602337;92614562	92584292;92585052;92587698;92588136;92588833;92589593;92590429;92591143;92591916;92593763;92602429;92614644	-;-;-;-;-;-;-;-;-;-;-;-	4416	XBXL10_1g12884	GeneID:495342,Genbank:NM_001095008.1,Xenbase:XB-GENE-6253965	klhdc10.L	kelch domain containing 10 L homeolog	NM_001095008.1	The RefSeq transcript has 31 substitutions%2C 13 non-frameshifting indels compared to this genomic sequence	469	492	480	599	583	436	625	466	589	9.00985	9.05106	9.09086	9.23446	9.13496	9.03529	9.23641	8.89429	9.19739	0.0926576	0.524283	0.76802	-0.02169	0.880938	0.901472	0.0709675	0.625274	0.673012
XBmRNA24350	Chr3L	92621514;92624353;92625840;92627214;92628492;92630127;92631577;92632366;92634443;92635190	92621655;92624467;92625990;92627297;92628619;92630284;92631787;92632554;92634649;92635881	+;+;+;+;+;+;+;+;+;+	2077	XBXL10_1g12885	GeneID:399009,Genbank:NM_001090121.1,Xenbase:XB-GENE-948891	zc3hc1.L	zinc finger%2C C3HC-type containing 1 L homeolog	NM_001090121.1	The RefSeq transcript has 2 substitutions%2C 1 non-frameshifting indel compared to this genomic sequence	3301	3954	3537	3484	3808	2618	1653	1695	1613	11.7418	11.9749	11.8929	11.7059	11.7671	11.5419	10.5885	10.6814	10.5972	-0.199978	0.0629218	0.21962	-1.06853	7.48622e-23	5.92634e-22	-1.26851	1.38666e-31	1.39319e-30
XBmRNA24351	Chr3L	92651373;92668040;92670410;92671969;92673135;92674078;92674705	92651687;92668116;92670484;92672008;92673187;92674206;92675745	+;+;+;+;+;+;+	1730	XBXL10_1g12886	GeneID:380288,Genbank:NM_001087127.1,Xenbase:XB-GENE-941258	ube2h.L	ubiquitin conjugating enzyme E2 H L homeolog	NM_001087127.1	The RefSeq transcript has 1 substitution%2C 1 non-frameshifting indel compared to this genomic sequence	641	477	515	727	905	686	1956	1839	1953	9.43528	9.00924	9.18638	9.49966	9.73844	9.65524	10.8264	10.7967	10.8677	0.434889	0.00192892	0.0175467	1.23175	2.38323e-19	1.5864e-18	1.66664	1.90455e-33	2.04226e-32
XBmRNA24355	Chr3L	92784984;92785891;92787593;92788572;92789114;92791974;92792994;92795004;92795821;92797706;92798541;92798738;92800148;92801421;92802840;92807242;92807701;92808243;92809050;92810314;92822155	92785652;92786095;92787697;92788638;92789214;92792100;92793091;92795078;92795892;92797769;92798606;92798949;92800327;92801548;92802946;92807310;92807821;92808377;92809124;92810383;92823973	-;-;-;-;-;-;-;-;-;-;-;-;-;-;-;-;-;-;-;-;-	4565	XBXL10_1g12888	GeneID:108711243,Genbank:XM_018252794.2,Xenbase:XB-GENE-17343005	strip2.L	striatin interacting protein 2 L homeolog	XM_018252794.2	NA	72	22	41	19	24	49	76	63	37	6.72151	5.6658	6.21096	5.52312	5.65106	6.42819	6.65348	6.50611	6.01243	-0.568147	0.301566	0.580779	0.796364	0.145228	0.188492	0.228217	0.672992	0.715838
XBmRNA24366	Chr3L	92901374;92906725;92907493;92907830;92908458;92908976;92909607;92912337;92913512;92914001;92914909;92928445	92905635;92906859;92907641;92908015;92908566;92909068;92909730;92912556;92913684;92914210;92915114;92929139	-;-;-;-;-;-;-;-;-;-;-;-	6562	XBXL10_1g12890	GeneID:100190780,Genbank:NM_001135232.1,Xenbase:XB-GENE-487424	smo.L	smoothened%2C frizzled class receptor L homeolog	NM_001135232.1	The RefSeq transcript has 53 substitutions%2C 12 non-frameshifting indels compared to this genomic sequence	214	171	122	147	164	132	48	30	25	7.98304	7.68335	7.34478	7.42768	7.50286	7.50272	6.21167	5.851	5.70597	-0.258992	0.351391	0.626668	-2.18841	7.9941e-13	3.58347e-12	-2.44741	9.34444e-16	4.52343e-15
XBmRNA24367	Chr3L	92901379;92906725;92907493;92907830;92908458;92908976;92909607;92912337;92913512;92914909;92928445	92905635;92906859;92907641;92908015;92908566;92909068;92909730;92912556;92913684;92915114;92929594	-;-;-;-;-;-;-;-;-;-;-	6802	XBXL10_1g12890	GeneID:100190780,Genbank:XM_018250559.2,Xenbase:XB-GENE-487424	smo.L	smoothened%2C frizzled class receptor L homeolog%2C transcript variant X1	XM_018250559.2	NA	39	74	49	43	108	51	4	3	9	6.13399	6.73194	6.37559	6.15031	7.02219	6.46691	4.76197	4.68656	5.09553	0.233647	0.617771	0.829113	-3.71724	1.46145e-10	5.65188e-10	-3.4836	2.15715e-09	6.952e-09
XBmRNA24385	Chr3L	93114187;93115333	93114391;93116125	+;+	998	XBXL10_1g12894	GeneID:398852,Genbank:NM_001089830.1,Xenbase:XB-GENE-6254216	atp6v1f.L	ATPase%2C H+ transporting%2C lysosomal 14kDa%2C V1 subunit F L homeolog	NM_001089830.1	NA	426	396	294	484	479	494	3519	3193	2796	8.88047	8.75962	8.43791	8.94575	8.8699	9.20467	11.6616	11.5809	11.3774	0.331169	0.039504	0.161755	2.61341	2.78109e-63	9.26663e-62	2.94458	1.95244e-78	8.42551e-77
XBmRNA24387	Chr3L	93127710;93129619;93130192;93131050;93131956;93132739;93133008;93136497;93137987;93139660;93140784;93142417;93143842;93145281;93146617;93146963;93148953;93150007;93151332;93152503;93153759;93155374;93156305	93128192;93129710;93130296;93131238;93132063;93132876;93133682;93136688;93138424;93139893;93140939;93142878;93144336;93145487;93146817;93147229;93149154;93150269;93151784;93152658;93154430;93155508;93156693	-;-;-;-;-;-;-;-;-;-;-;-;-;-;-;-;-;-;-;-;-;-;-	6712	XBXL10_1g12896	GeneID:108710599,Genbank:XM_018251716.2	LOC108710599	uncharacterized LOC108710599	XM_018251716.2	NA	43	41	55	51	14	32	12	0	6	6.22077	6.16272	6.48685	6.30454	5.3077	6.04275	5.22543	4.10353	4.91866	-0.571664	0.383847	0.655098	-2.54221	0.000495169	0.00100482	-3.11387	1.76724e-05	4.01023e-05
XBmRNA24410	Chr3L	93380370;93388529;93389314;93389527;93391435	93380505;93388686;93389417;93389636;93391559	+;+;+;+;+	633	XBXL10_1g12903	GeneID:108711251,Genbank:XM_018252808.2,Xenbase:XB-GENE-6486310	polr1h.L	RNA polymerase I subunit H L homeolog	XM_018252808.2	NA	1313	1384	1169	1532	1270	1009	431	427	336	10.4333	10.483	10.3216	10.5392	10.2108	10.1924	8.73559	8.77734	8.44753	-0.0932155	0.522097	0.766086	-1.74887	1.57013e-31	1.90537e-30	-1.84209	8.14048e-35	9.30423e-34
XBmRNA24417	Chr3L	93438896;93440133;93440579;93440770;93441076;93441591;93441970;93443403;93443786;93444677;93445316;93446049;93450110;93450434;93451224;93451567;93451852;93454165;93455181	93439120;93440291;93440673;93440845;93441168;93441662;93442105;93443605;93443858;93444786;93445389;93446184;93450174;93450592;93451373;93451641;93452267;93454264;93455996	+;+;+;+;+;+;+;+;+;+;+;+;+;+;+;+;+;+;+	3233	XBXL10_1g12905	GeneID:414671,Genbank:XM_018252814.2,Xenbase:XB-GENE-6252280	rbm28.L	RNA binding motif protein 28 L homeolog	XM_018252814.2	NA	15425	20015	16915	17738	17026	12928	6046	5489	6377	13.9547	14.3047	14.1403	14.042	13.9167	13.8326	12.436	12.3557	12.5564	-0.207689	0.0763467	0.250892	-1.48697	1.06708e-36	1.58921e-35	-1.69466	3.68865e-47	6.75604e-46
XBmRNA24418	Chr3L	93532808;93537652;93538815	93532862;93537823;93539859	+;+;+	1272	XBXL10_1g12906	GeneID:108711253,Genbank:XM_018252815.2,Xenbase:XB-GENE-17342421	lep.L	leptin L homeolog	XM_018252815.2	NA	0	0	0	0	0	0	30	24	6	4.10353	4.10353	4.10353	4.10353	4.10353	4.10353	5.8195	5.68366	4.91866	0	1	1	6.67383	6.85096e-05	0.000155263	6.61045	8.0264e-05	0.000169202
XBmRNA24421	Chr3L	94351918	94355697	+	3780	XBXL10_1g12908	GeneID:108711254,Genbank:XM_018252816.2,Xenbase:XB-GENE-17338224	lrrc4.L	leucine rich repeat containing 4 L homeolog	XM_018252816.2	NA	6	15	24	4	2	6	260	232	262	4.95491	5.41217	5.76908	4.77539	4.56996	4.9937	8.07738	7.98469	8.12616	-1.96648	0.000650227	0.00745595	5.87821	8.41108e-28	8.5331e-27	3.91173	3.84133e-22	2.59111e-21
XBmRNA24426	Chr3L	94778347;94782624;94793665;94797703;94798276;94804510;94807054;94807708;94813123;94813862;94814778;94817341;94817580;94818960;94825793;94828452	94778485;94782722;94793713;94797804;94798350;94804716;94807141;94807907;94813213;94813957;94814921;94817485;94817723;94819043;94825809;94829858	+;+;+;+;+;+;+;+;+;+;+;+;+;+;+;+	3087	XBXL10_1g12910	GeneID:380485,Genbank:XM_041584970.1,Xenbase:XB-GENE-957455	impdh1.L	IMP (inosine 5'-monophosphate) dehydrogenase 1%2C transcript variant X6	XM_041584970.1	NA	12	31	41	32	23	12	7	14	14	5.29128	5.9263	6.21096	5.90227	5.62121	5.34393	4.96911	5.33397	5.32818	-0.425501	0.486949	0.738769	-0.987393	0.122714	0.16204	-1.41289	0.0258736	0.0380691
XBmRNA24436	Chr3L	94853392;94854031;94856983;94858129;94859353	94853749;94854199;94857148;94858368;94860603	+;+;+;+;+	2184	XBXL10_1g12913	GeneID:373655,Genbank:NM_001085652.1,Xenbase:XB-GENE-993056	opn1sw.L	opsin 1 (cone pigments)%2C short-wave-sensitive L homeolog	NM_001085652.1	The RefSeq transcript has 9 substitutions compared to this genomic sequence	6	12	22	13	5	10	5156	3522	4613	4.95491	5.28155	5.70476	5.29184	4.83633	5.24134	12.2078	11.7208	12.0924	-0.57675	0.286995	0.565647	8.79382	1.60776e-71	6.72483e-70	8.21707	8.23211e-69	2.76903e-67
XBmRNA24439	Chr3L	94862979;94866135;94867713;94868197;94871616;94873696;94875548	94864644;94866334;94867773;94868363;94871809;94873934;94875631	-;-;-;-;-;-;-	2611	XBXL10_1g12916	GeneID:432220,Genbank:NM_001091673.1,Xenbase:XB-GENE-6255748	calu.L	calumenin L homeolog	NM_001091673.1	The RefSeq transcript has 4 substitutions%2C 2 non-frameshifting indels and aligns at 99%25 coverage compared to this genomic sequence	2644	3198	2880	3483	3406	2778	3731	2944	3456	11.4251	11.6717	11.5994	11.7055	11.6078	11.6266	11.7451	11.4651	11.6796	0.0790369	0.488279	0.739588	-0.0125513	0.912252	0.928467	0.0664856	0.559727	0.610973
XBmRNA24441	Chr3L	94875897;94877055;94878018;94880215	94876282;94877546;94878552;94881672	+;+;+;+	2871	XBXL10_1g12917	GeneID:779349,Genbank:XM_018251301.2,Xenbase:XB-GENE-17331195	gcc1.L	GRIP and coiled-coil domain containing 1 L homeolog%2C transcript variant X4	XM_018251301.2	NA	33	15	14	13	9	14	13	3	6	5.99164	5.41217	5.40307	5.29184	5.07862	5.43699	5.26894	4.68656	4.91866	-0.826348	0.241979	0.515965	-0.823615	0.271238	0.327959	-1.64996	0.0243245	0.0359875
XBmRNA24466	Chr3L	95060881;95062117;95074518	95061253;95062347;95076168	+;+;+	2255	XBXL10_1g12921	GeneID:108711259,Genbank:XM_018252825.2	LOC108711259	protein ADM2	XM_018252825.2	NA	0	4	0	0	0	0	16	10	12	4.10353	4.79605	4.10353	4.10353	4.10353	4.10353	5.38894	5.15202	5.24192	-2.89942	0.131928	0.357021	6.01632	0.000816202	0.00159976	3.11689	0.0429611	0.0607214
XBmRNA24469	Chr3L	95099548;95103387;95103810;95104664;95105451;95105979;95106196;95107368;95108232;95108745;95110080;95112187;95114477;95115365	95100540;95103495;95103921;95104832;95105633;95106075;95106301;95107508;95108370;95108923;95110276;95112215;95114730;95115486	-;-;-;-;-;-;-;-;-;-;-;-;-;-	2830	XBXL10_1g12923	GeneID:379366,Genbank:NM_001086210.1,Xenbase:XB-GENE-974445	lmf2.L	lipase maturation factor 2 L homeolog	NM_001086210.1	The RefSeq transcript has 5 substitutions%2C 1 non-frameshifting indel and aligns at 99%25 coverage compared to this genomic sequence	1608	1761	1712	1548	1680	1399	1098	1266	1264	10.7192	10.8232	10.8598	10.5539	10.6043	10.6522	10.0143	10.2704	10.2542	-0.202245	0.0705533	0.237907	-0.430562	0.000130831	0.000285672	-0.632807	1.79071e-08	5.37549e-08
XBmRNA24470	Chr3L	95117337;95118140;95120069;95120884;95123330;95123703;95124772;95125166;95126840;95127360;95127942;95128131;95128684;95131017;95131916;95132370;95132690;95133981;95134250;95135538	95117458;95118241;95120124;95120965;95123398;95123782;95124926;95125267;95126946;95127431;95128011;95128241;95128737;95131087;95132024;95132447;95132745;95134082;95134399;95136214	+;+;+;+;+;+;+;+;+;+;+;+;+;+;+;+;+;+;+;+	2425	XBXL10_1g12924	GeneID:447709,Genbank:NM_001094379.1,Xenbase:XB-GENE-993069	ncaph2.L	non-SMC condensin II complex subunit H2 L homeolog	NM_001094379.1	The RefSeq transcript has 6 substitutions and aligns at 99%25 coverage compared to this genomic sequence	3063	3562	2896	3490	3450	2730	1352	1218	1298	11.6349	11.8257	11.6073	11.7084	11.6261	11.6017	10.3056	10.2162	10.2914	-0.0469692	0.639117	0.84187	-1.39943	4.79065e-43	8.96941e-42	-1.4464	7.40197e-46	1.29155e-44
XBmRNA24473	Chr3L	95153719;95155297;95157758;95158290;95158888;95160545;95161026;95162943;95164886;95166987;95170665	95154308;95155437;95157970;95158452;95159006;95160674;95161124;95163145;95165017;95167017;95170933	-;-;-;-;-;-;-;-;-;-;-	2090	XBXL10_1g12926	GeneID:108710281,Genbank:XM_018251423.2,Xenbase:XB-GENE-17335259	tymp.L	thymidine phosphorylase L homeolog	XM_018251423.2	NA	0	0	6	1	0	0	16	9	10	4.10353	4.10353	4.97024	4.44173	4.10353	4.10353	5.38894	5.10031	5.14701	-2.57602	0.17191	0.42175	4.93431	0.00640854	0.010932	2.35829	0.114118	0.148245
XBmRNA24474	Chr3L	95180721;95183133;95184083;95184953;95185628;95185851;95187677	95180766;95183274;95184286;95185054;95185749;95185991;95188770	+;+;+;+;+;+;+	1851	XBXL10_1g12927	GeneID:379057,Genbank:NM_001085901.1,Xenbase:XB-GENE-6079195	odf3.L	outer dense fiber of sperm tails 3 L homeolog	NM_001085901.1	The RefSeq transcript has 12 substitutions%2C 3 non-frameshifting indels and aligns at 98%25 coverage compared to this genomic sequence	181	134	188	133	138	163	138	131	87	7.77434	7.39128	7.86684	7.3105	7.29985	7.7584	7.30569	7.29248	6.82639	-0.265038	0.326851	0.603917	-0.387038	0.157011	0.202154	-0.652076	0.0166444	0.0254024
XBmRNA24487	Chr3L	95254929;95260044;95260943	95256728;95260317;95261641	-;-;-	2773	XBXL10_1g12932	GeneID:121401529,Genbank:XM_041586633.1	LOC121401529	uncharacterized LOC121401529%2C transcript variant X2	XM_041586633.1	NA	27	56	102	26	36	14	0	0	0	5.83087	6.45172	7.1392	5.74241	5.96023	5.43699	4.10353	4.10353	4.10353	-1.39465	0.0208789	0.104708	-7.15464	5.87483e-08	1.82376e-07	-8.54929	7.44217e-11	2.66493e-10
XBmRNA24488	Chr3L	95256779;95260943	95260317;95261641	-;-	4238	XBXL10_1g12932	GeneID:121401529,Genbank:XM_041586632.1	LOC121401529	uncharacterized LOC121401529%2C transcript variant X1	XM_041586632.1	NA	119	162	230	112	153	58	2	0	4	7.27326	7.61764	8.12094	7.11413	7.4205	6.59426	4.57112	4.10353	4.77197	-0.770812	0.0407138	0.16489	-5.79717	8.42158e-17	4.89015e-16	-6.56798	3.15739e-21	2.03067e-20
XBmRNA24489	Chr3L	95450845;95454230;95456067;95457809;95458076;95459770;95461146;95461374;95464112;95466571;95476246;95485657	95452678;95454328;95456137;95457919;95458185;95459939;95461221;95463218;95464184;95466825;95476351;95486304	-;-;-;-;-;-;-;-;-;-;-;-	5398	XBXL10_1g12933	GeneID:108711263,Genbank:XM_018252836.2,Xenbase:XB-GENE-17344388	mapk8ip2.L	mitogen-activated protein kinase 8 interacting protein 2 L homeolog	XM_018252836.2	NA	156	133	199	171	165	191	1423	1561	953	7.59301	7.38249	7.93788	7.60842	7.51012	7.9555	10.3775	10.5651	9.85973	0.0546524	0.818761	0.941042	2.80419	4.97658e-34	6.69586e-33	2.85884	4.23575e-35	4.8696e-34
XBmRNA24490	Chr3L	95492888;95498867;95501647;95501930;95504156	95493397;95498992;95501748;95502085;95504295	-;-;-;-;-	1034	XBXL10_1g12934	GeneID:108711265,Genbank:XM_018252843.2	LOC108711265	uncharacterized LOC108711265%2C transcript variant X1	XM_018252843.2	NA	492	577	550	619	580	550	328	359	431	9.07456	9.26754	9.27597	9.27925	9.12796	9.35124	8.37611	8.54748	8.77645	0.0488346	0.754035	0.90688	-0.729887	3.68181e-06	9.64356e-06	-0.681052	1.62585e-05	3.7046e-05
XBmRNA24492	Chr3L	95494742;95498867;95501647;95501930;95504156	95496311;95498992;95501748;95502085;95504295	-;-;-;-;-	2094	XBXL10_1g12934	GeneID:108711265,Genbank:XM_018252845.2	LOC108711265	uncharacterized LOC108711265%2C transcript variant X2	XM_018252845.2	NA	256	240	244	346	220	270	54	44	73	8.21099	8.10624	8.19651	8.49954	7.86101	8.39866	6.31951	6.17028	6.64367	0.119163	0.620991	0.831186	-2.38145	4.7275e-20	3.2483e-19	-2.26228	3.61639e-18	1.98109e-17
XBmRNA24506	Chr3L	95570022;95572987;95573800;95574164;95575633;95576299;95576957;95577703;95577929;95578908;95587078;95589850;95591776;95595240;95595586;95597684;95607171	95571033;95573058;95574091;95574274;95575778;95576368;95577012;95577813;95578039;95578962;95587133;95589904;95591886;95595369;95595659;95597764;95607379	-;-;-;-;-;-;-;-;-;-;-;-;-;-;-;-;-	2752	XBXL10_1g12939	GeneID:398923,Genbank:XM_018250845.2,Xenbase:XB-GENE-6486929	hcls1.S	hematopoietic cell-specific Lyn substrate 1 S homeolog%2C transcript variant X1	XM_018250845.2	NA	18	7	32	27	14	24	17	11	13	5.53963	5.01331	5.99658	5.77059	5.3077	5.81087	5.42597	5.20091	5.28601	0.129878	0.840916	0.950545	-0.77149	0.241249	0.29574	-0.641612	0.332229	0.386388
XBmRNA24508	Chr3L	95613290;95614719;95615104;95616189;95616752;95617273;95617875;95620558;95626354;95626911;95631691;95632780;95633128;95635658;95636903;95638118	95614048;95614812;95615229;95616295;95616883;95617416;95619612;95625824;95626430;95627808;95631801;95633040;95633244;95635804;95637000;95638984	-;-;-;-;-;-;-;-;-;-;-;-;-;-;-;-	10943	XBXL10_1g12940	GeneID:108711266,Genbank:XM_018252847.2,Xenbase:XB-GENE-17346548	golgb1.L	golgin B1 L homeolog	XM_018252847.2	NA	740	802	820	813	755	716	1164	644	745	9.63308	9.72036	9.82618	9.65385	9.48824	9.71446	10.0958	9.33281	9.51902	-0.111627	0.561553	0.793767	0.068545	0.721258	0.763322	-0.0430824	0.822487	0.849253
XBmRNA24509	Chr3L	95643667;95646892;95652574;95656698	95644195;95647041;95652664;95660521	+;+;+;+	4594	XBXL10_1g12941	GeneID:444645,Genbank:NM_001092747.1,Xenbase:XB-GENE-5751702	guca1al.L	guanylate cyclase activator 1A like L homeolog	NM_001092747.1	The RefSeq transcript has 1 substitution compared to this genomic sequence	0	0	2	0	0	0	270	175	197	4.10353	4.10353	4.60889	4.10353	4.10353	4.10353	8.12541	7.63595	7.76851	-1.92301	0.22756	0.498906	10.095	1.84528e-16	1.04576e-15	8.17195	2.90414e-14	1.28683e-13
XBmRNA24510	Chr3L	95673561;95675032;95676949;95678224;95679543;95681443;95683552;95686358	95673595;95675653;95677895;95678318;95679756;95681682;95683889;95686697	+;+;+;+;+;+;+;+	2831	XBXL10_1g12942	GeneID:494989,Genbank:NM_001094696.1,Xenbase:XB-GENE-6078820	tcaf1.L	TRPM8 channel associated factor 1 L homeolog	NM_001094696.1	NA	2854	4420	4017	2343	2226	2018	193	150	176	11.5341	12.1344	12.075	11.1407	11.0025	11.1713	7.70568	7.45111	7.63074	-0.841939	1.82607e-07	7.1957e-06	-3.75144	2.00109e-104	1.79722e-102	-4.59338	2.97434e-156	6.57811e-154
XBmRNA24515	Chr3L	95745317;95747428;95749892;95751328;95753655;95754577;95756678	95745528;95748436;95750001;95751372;95753794;95754721;95756692	-;-;-;-;-;-;-	1676	XBXL10_1g12946	GeneID:108710282,Genbank:XM_018251424.2	LOC108710282	neuronal acetylcholine receptor subunit alpha-3	XM_018251424.2	NA	0	0	0	0	0	0	11	14	18	4.10353	4.10353	4.10353	4.10353	4.10353	4.10353	5.17981	5.33397	5.48127	0	1	1	6.20235	0.000331919	0.000690737	6.13897	0.000381786	0.000741567
XBmRNA24516	Chr3L	95761774;95763262;95775917;95778548;95781826;95786074;95786917	95762041;95764210;95776026;95778592;95781971;95786245;95786958	-;-;-;-;-;-;-	1732	XBXL10_1g12947	GeneID:108711270,Genbank:XM_041586640.1,Xenbase:XB-GENE-17346142	chrnb4.L	cholinergic receptor%2C nicotinic beta 4 L homeolog	XM_041586640.1	NA	0	0	0	0	0	14	323	305	160	4.10353	4.10353	4.10353	4.10353	4.10353	5.43699	8.35615	8.3345	7.51601	4.78041	0.0872512	0.273418	5.54862	0.0286536	0.0436741	10.329	0.000194616	0.000392807
XBmRNA24517	Chr3L	95826597;95829375;95830348;95832059;95833740;95836533;95837558;95837826;95840467;95840964;95841822;95842729	95826905;95829479;95830452;95832115;95833880;95836617;95837618;95837975;95840515;95841059;95841888;95843502	+;+;+;+;+;+;+;+;+;+;+;+	1999	XBXL10_1g12948	GeneID:398940,Genbank:NM_001089994.1,Xenbase:XB-GENE-5858863	ube2q2.L	ubiquitin conjugating enzyme E2Q family member 2 L homeolog	NM_001089994.1	The RefSeq transcript has 3 substitutions%2C 2 non-frameshifting indels compared to this genomic sequence	1962	1906	1727	2269	2437	1842	1749	1561	1717	11.001	10.9353	10.8722	11.0951	11.1311	11.0417	10.6682	10.5651	10.6855	0.155414	0.0986822	0.296533	-0.457778	1.21952e-06	3.35516e-06	-0.302364	0.00139411	0.00251104
XBmRNA24518	Chr3L	95855227;95856966;95858102;95860021;95861131;95862075;95862715	95855568;95857110;95858186;95860119;95861286;95862240;95864082	+;+;+;+;+;+;+	2361	XBXL10_1g12949	GeneID:108711271,Genbank:XM_018252853.2,Xenbase:XB-GENE-6488125	fbxo22.L	F-box protein 22 L homeolog	XM_018252853.2	NA	379	583	496	488	469	458	527	475	585	8.72433	9.28166	9.13531	8.95682	8.84164	9.10191	9.00512	8.91998	9.18812	-0.102628	0.567424	0.79773	0.0772924	0.666132	0.714296	-0.0253353	0.887456	0.904427
XBmRNA24522	Chr3L	95881039;95882916;95889875;95891234;95891573;95892160;95894504;95901442;95904392;95906052	95881306;95883019;95890029;95891307;95891629;95892298;95894619;95901619;95904454;95908044	+;+;+;+;+;+;+;+;+;+	3147	XBXL10_1g12951	GeneID:108711273,Genbank:XM_018252856.2,Xenbase:XB-GENE-6488164	tmem266.L	transmembrane protein 266 L homeolog%2C transcript variant X2	XM_018252856.2	NA	0	0	0	0	0	0	13	12	9	4.10353	4.10353	4.10353	4.10353	4.10353	4.10353	5.26894	5.24735	5.09553	0	1	1	5.85869	0.00156273	0.00293401	5.79531	0.00175656	0.00312255
XBmRNA24524	Chr3L	95911380;95914773;95915927;95919050;95919669;95921753;95923152;95931892;95932110;95933917;95935452;95935863	95911619;95914853;95915992;95919132;95919737;95921854;95923262;95931991;95932192;95933998;95935601;95935965	-;-;-;-;-;-;-;-;-;-;-;-	1270	XBXL10_1g12952	GeneID:496165,Genbank:NM_001095385.1,Xenbase:XB-GENE-943227	etfa.L	electron transfer flavoprotein subunit alpha L homeolog	NM_001095385.1	NA	313	271	245	439	498	348	3013	3457	2787	8.47177	8.26193	8.20176	8.81487	8.92212	8.73293	11.4402	11.6942	11.3728	0.5582	0.000135843	0.002056	2.77696	9.70164e-90	6.4774e-88	3.33516	4.87697e-123	5.56699e-121
XBmRNA24528	Chr3L	96048366;96062526;96062590;96063834;96066596;96068226;96068648;96071905;96076353;96077119;96078482;96079556;96085046;96100402;96106398;96107943;96108781;96117946;96123790;96128362;96135434	96048460;96062588;96062633;96063986;96066677;96068368;96068803;96072045;96076464;96077236;96078557;96079720;96085261;96100667;96106558;96108059;96108881;96118143;96123857;96128479;96135519	-;-;-;-;-;-;-;-;-;-;-;-;-;-;-;-;-;-;-;-;-	2679	XBXL10_1g12954	GeneID:734379,Genbank:NM_001095860.1,Xenbase:XB-GENE-5953702	scaper.L	S-phase cyclin A-associated protein in the ER L homeolog	NM_001095860.1	The RefSeq transcript has 3 substitutions%2C 1 frameshift and aligns at 99%25 coverage compared to this genomic sequence	180	146	142	159	173	195	465	447	427	7.76751	7.49275	7.52417	7.52093	7.56686	7.98156	8.83692	8.8385	8.76401	0.120108	0.552425	0.786961	1.24843	1.48761e-10	5.7493e-10	1.36854	3.05292e-12	1.19556e-11
XBmRNA24529	Chr3L	96159884;96176221;96176418;96179234;96179355;96179819;96180001;96183633;96184473;96184638;96185300;96185762;96188444;96190421;96191279	96160325;96176321;96176492;96179268;96179461;96179881;96180099;96183678;96184552;96184736;96185396;96185837;96188523;96190515;96193470	+;+;+;+;+;+;+;+;+;+;+;+;+;+;+	3687	XBXL10_1g12955	GeneID:108711276,Genbank:XM_018252860.2,Xenbase:XB-GENE-17346819	pstpip1.L	proline-serine-threonine phosphatase interacting protein 1 L homeolog	XM_018252860.2	NA	18	16	4	52	43	36	68	22	24	5.53963	5.45225	4.81466	6.3226	6.11003	6.14431	6.54141	5.62207	5.67648	1.72429	0.00418156	0.0321271	-0.28931	0.612188	0.664261	1.43498	0.0175113	0.0266152
XBmRNA24531	Chr3L	96202265;96203345;96205335;96206721;96207283;96207986;96213260	96203005;96203428;96205487;96206822;96207357;96208177;96213334	-;-;-;-;-;-;-	1422	XBXL10_1g12957	GeneID:735154,Genbank:NM_001096610.1,Xenbase:XB-GENE-17340488	tspan3.L	tetraspanin 3 L homeolog	NM_001096610.1	NA	1869	1366	1490	1736	1897	1576	1983	1944	2045	10.9321	10.4646	10.6634	10.7157	10.7759	10.8206	10.8458	10.8753	10.9329	0.0732794	0.57506	0.802173	0.116024	0.373454	0.433162	0.189303	0.146914	0.186067
XBmRNA24533	Chr3L	96241472;96243246;96244293;96246915;96247711;96248915;96249698;96250006;96251050;96252457;96257874;96260241;96269030	96242032;96243343;96244405;96247026;96247834;96249032;96249926;96250364;96251194;96252509;96257933;96260911;96269168	-;-;-;-;-;-;-;-;-;-;-;-;-	2782	XBXL10_1g12960	GeneID:108711278,Genbank:XM_018252861.2,Xenbase:XB-GENE-22167170	XB22167168.L	uncharacterized XB22167168 L homeolog%2C transcript variant X3	XM_018252861.2	NA	116	85	69	100	69	88	58	40	72	7.24386	6.87858	6.71546	6.98817	6.55092	7.03564	6.38678	6.08702	6.62964	-0.121655	0.715649	0.887004	-0.692414	0.0421059	0.0622009	-0.814069	0.0167066	0.0254818
XBmRNA24537	Chr3L	96244413;96246915;96247711;96248915;96249698;96250006;96251050;96252457;96257874;96260241;96268692	96246415;96247026;96247834;96249032;96249926;96250364;96251194;96252509;96257933;96260911;96269023	-;-;-;-;-;-;-;-;-;-;-	4206	XBXL10_1g12960	GeneID:108711278,Genbank:XM_041586646.1,Xenbase:XB-GENE-22167170	XB22167168.L	uncharacterized XB22167168 L homeolog%2C transcript variant X2	XM_041586646.1	NA	11	12	10	0	2	7	5	2	0	5.24324	5.28155	5.21189	4.10353	4.56996	5.0626	4.83814	4.58064	4.10353	-1.84706	0.137659	0.366272	-0.548245	0.681516	0.728452	-2.39531	0.0606251	0.0830281
XBmRNA24539	Chr3L	96269253;96271884;96275308;96277382;96277829;96280480;96283169;96283483;96283724	96269392;96274167;96275486;96277558;96277988;96280740;96283278;96283636;96284472	+;+;+;+;+;+;+;+;+	4214	XBXL10_1g12961	GeneID:379693,Genbank:XM_041586644.1,Xenbase:XB-GENE-985334	znf592.L	zinc finger protein 592 L homeolog	XM_041586644.1	NA	2810	2768	2672	3290	3321	2563	945	660	1164	11.5119	11.4657	11.4925	11.6241	11.5718	11.5116	9.80541	9.3664	10.1387	0.0807233	0.626494	0.834417	-1.80529	3.99911e-27	3.89842e-26	-1.72457	7.06998e-25	5.36173e-24
XBmRNA24540	Chr3L	96296129;96299105;96303566;96304112;96312125;96315774	96296225;96299214;96303715;96304231;96312182;96316292	+;+;+;+;+;+	1054	XBXL10_1g12962	GeneID:379448,Genbank:NM_001086289.1,Xenbase:XB-GENE-943213	sec11a.L	SEC11 homolog A%2C signal peptidase complex subunit L homeolog	NM_001086289.1	The RefSeq transcript has 1 substitution%2C 2 non-frameshifting indels compared to this genomic sequence	1177	1645	1411	1729	2013	1468	2139	2386	2227	10.2796	10.7268	10.5865	10.71	10.86	10.7202	10.9531	11.166	11.0538	0.227153	0.0943273	0.287499	0.300345	0.0262026	0.0402329	0.527497	9.81146e-05	0.000204541
XBmRNA24553	Chr3L	96583684;96585296;96585602;96587213;96590159;96591367;96592995;96594213;96594460;96595103;96596462;96597480;96598122;96598957;96599255;96605118;96606899;96607062;96609325;96609998;96612421;96613542;96619410	96584289;96585481;96585724;96587360;96590301;96591471;96593119;96594369;96594544;96595238;96596621;96597596;96598216;96599128;96599394;96605301;96606968;96607271;96609462;96610163;96612510;96613593;96619458	-;-;-;-;-;-;-;-;-;-;-;-;-;-;-;-;-;-;-;-;-;-;-	3457	XBXL10_1g12971	GeneID:414584,Genbank:NM_001091159.1,Xenbase:XB-GENE-943202	ireb2.L	iron responsive element binding protein 2 L homeolog	NM_001091159.1	The RefSeq transcript has 2 substitutions compared to this genomic sequence	1245	1158	1028	1190	1256	927	1549	1313	1691	10.3585	10.2324	10.1414	10.1842	10.1952	10.0738	10.4969	10.3216	10.6639	-0.097255	0.444241	0.704307	0.357898	0.00467605	0.00813133	0.260643	0.0393043	0.0559057
XBmRNA24554	Chr3L	96631207;96636769;96640755;96642753	96632113;96636882;96640933;96642833	-;-;-;-	1281	XBXL10_1g12972	GeneID:108710284,Genbank:XM_041586653.1	LOC108710284	cellular retinoic acid-binding protein 1	XM_041586653.1	NA	0	0	0	0	4	0	12	16	20	4.10353	4.10353	4.10353	4.10353	4.76035	4.10353	5.22543	5.41368	5.55024	2.72141	0.138708	0.367637	3.5766	0.012149	0.0198167	6.29802	0.000203172	0.000409143
XBmRNA24555	Chr3L	96669211;96671575;96672029;96674271;96680116	96670306;96671745;96672223;96674403;96680318	-;-;-;-;-	1798	XBXL10_1g12973	GeneID:108711281,Genbank:XM_018252867.2,Xenbase:XB-GENE-13580955	XB13580952.L	hypothetical protein LOC100496311 L homeolog	XM_018252867.2	NA	18	6	20	23	8	34	96	62	96	5.53963	4.94775	5.63665	5.65356	5.02472	6.09454	6.899	6.4904	6.93221	0.544513	0.366174	0.639505	1.82486	0.00135237	0.00256376	2.36937	4.87942e-05	0.000105591
XBmRNA24560	Chr3L	96742301;96748251;96750643;96753911;96754386;96756582	96742702;96748285;96750754;96754058;96754581;96757782	+;+;+;+;+;+	2094	XBXL10_1g12976	GeneID:108711284,Genbank:XM_018252873.2	LOC108711284	calcium and integrin-binding family member 2	XM_018252873.2	NA	6	36	14	24	11	16	64	52	44	4.95491	6.05005	5.40307	5.68394	5.17722	5.52246	6.48169	6.32223	6.16143	-0.183117	0.766561	0.913133	1.55631	0.00910419	0.0151391	1.37319	0.0207724	0.0311569
XBmRNA24561	Chr3L	96783046;96785853;96791909;96798384;96800795;96802148;96809659;96811184;96812384;96813796;96817405;96819045;96820411	96784035;96786006;96792074;96798553;96801000;96802534;96809769;96811377;96812881;96813913;96817590;96819166;96820764	+;+;+;+;+;+;+;+;+;+;+;+;+	3656	XBXL10_1g12977	GeneID:108711285,Genbank:XM_018252874.2,Xenbase:XB-GENE-17335915	tbc1d2b.L	TBC1 domain family member 2B L homeolog	XM_018252874.2	NA	30	23	9	28	18	10	95	73	57	5.91389	5.69776	5.15747	5.79811	5.45856	5.24134	6.88771	6.65387	6.39942	-0.227308	0.664909	0.857017	1.94316	0.000104767	0.000231706	1.71585	0.000552223	0.00104991
XBmRNA24562	Chr3L	96827400;96843936;96853915;96857802;96858380;96861855;96862036;96862527;96864888;96873905;96875499;96881076	96827543;96844036;96854136;96857940;96858509;96861903;96862062;96862679;96864933;96873994;96875582;96881905	+;+;+;+;+;+;+;+;+;+;+;+	2015	XBXL10_1g12978	GeneID:108711286,Genbank:XM_018252876.2	LOC108711286	death-associated protein kinase 2%2C transcript variant X3	XM_018252876.2	NA	34	14	30	22	21	10	24	9	26	6.01651	5.37048	5.94355	5.62235	5.55901	5.24134	5.65463	5.10031	5.73473	-0.655193	0.274123	0.55119	0.0937688	0.877114	0.898338	-0.561424	0.345485	0.40049
XBmRNA24572	Chr3L	97037422;97040583;97044870	97038754;97040966;97045492	-;-;-	2340	XBXL10_1g12981	GeneID:108710601,Genbank:XM_018251718.2,Xenbase:XB-GENE-17345922	fbxl22.L	F-box and leucine-rich repeat protein 22 L homeolog	XM_018251718.2	NA	9	0	0	2	2	0	14	14	2	5.13908	4.10353	4.10353	4.58073	4.56996	4.10353	5.31057	5.33397	4.57828	-1.28729	0.449751	0.709361	2.88008	0.0817471	0.112723	1.59279	0.306534	0.359601
XBmRNA24573	Chr3L	97047970;97049349;97050930;97051432;97056037;97059091;97063956;97064728;97065508;97066021;97067803;97068577;97068775;97070012;97076151	97048879;97049416;97051043;97051550;97056117;97059197;97064102;97064841;97065621;97066103;97067884;97068660;97068912;97070072;97076257	-;-;-;-;-;-;-;-;-;-;-;-;-;-;-	2329	XBXL10_1g12982	GeneID:100036785,Genbank:NM_001097080.1,Xenbase:XB-GENE-962765	usp3.L	ubiquitin specific peptidase 3 L homeolog	NM_001097080.1	The RefSeq transcript has 3 substitutions%2C 2 non-frameshifting indels compared to this genomic sequence	560	428	410	566	554	449	360	411	441	9.25044	8.86347	8.87839	9.15736	9.06582	9.07503	8.49772	8.72647	8.80707	0.0972384	0.553362	0.787528	-0.448846	0.00643753	0.0109761	-0.351608	0.0333053	0.0479979
XBmRNA24576	Chr3L	97125028;97126149;97130946;97131341;97131933;97132885;97133067;97138005	97125777;97126199;97131011;97131430;97132010;97132945;97133127;97138136	-;-;-;-;-;-;-;-	1289	XBXL10_1g12984	GeneID:447094,Genbank:NM_001093804.1,Xenbase:XB-GENE-480282	rab8b.L	RAB8B%2C member RAS oncogene family L homeolog	NM_001093804.1	The RefSeq transcript has 1 substitution%2C 3 non-frameshifting indels compared to this genomic sequence	246	358	296	277	241	210	347	256	435	8.15992	8.6257	8.44677	8.21072	7.97508	8.07526	8.44955	8.10937	8.78877	-0.373112	0.0948397	0.288465	0.43098	0.052933	0.0763964	0.0578682	0.793809	0.824084
XBmRNA24580	Chr3L	97172397;97177210;97177915;97178088;97178965;97180800;97181109;97181452;97193872;97195187	97172629;97177288;97177984;97178150;97179040;97180870;97181226;97181585;97193997;97195343	-;-;-;-;-;-;-;-;-;-	1127	XBXL10_1g12987	GeneID:100189579,Genbank:NM_001135076.1,Xenbase:XB-GENE-865564	tpm1.L	tropomyosin 1 L homeolog	NM_001135076.1	The RefSeq transcript has 5 substitutions%2C 1 non-frameshifting indel and aligns at 97%25 coverage compared to this genomic sequence	861	968	832	942	772	785	770	883	787	9.84294	9.98183	9.84637	9.85803	9.51888	9.84209	9.52224	9.76767	9.59461	-0.150385	0.282771	0.561133	-0.120316	0.390985	0.450283	-0.270701	0.0532866	0.0739142
XBmRNA24584	Chr3L	97372857;97373373	97372986;97375019	+;+	1777	XBXL10_1g12989	GeneID:108710603,Genbank:XM_018251719.2	LOC108710603	C2 calcium-dependent domain-containing protein 4C	XM_018251719.2	NA	0	0	2	2	0	0	32	30	44	4.10353	4.10353	4.60889	4.58073	4.10353	4.10353	5.86972	5.851	6.16143	-0.0875495	0.956896	1	5.6592	8.14979e-06	2.05845e-05	5.57165	1.02068e-05	2.37242e-05
XBmRNA24585	Chr3L	97409793;97415056	97412669;97415141	-;-	2963	XBXL10_1g12990	GeneID:108710604,Genbank:XM_018251720.2	LOC108710604	C2 calcium-dependent domain-containing protein 4C	XM_018251720.2	NA	0	0	0	0	0	0	12	11	10	4.10353	4.10353	4.10353	4.10353	4.10353	4.10353	5.22543	5.20091	5.14701	0	1	1	5.81613	0.00182246	0.00338244	5.75275	0.00204391	0.00360116
XBmRNA24589	Chr3L	97423903;97424173;97430226;97431455;97433480;97435277;97435520;97438103;97440277;97441210;97442746;97443652;97447479;97449029;97450651;97451196;97451472;97455078;97457900;97458814;97460211;97460789;97463267;97464835;97465148;97465410;97465654;97467444;97468608;97469626;97473098;97473368;97473816;97480616;97481043;97486648;97489624;97490201;97490604;97494499;97494744;97494961;97496900;97499170;974…	97424058;97424296;97430269;97431497;97433575;97435378;97435576;97438165;97440386;97441269;97442805;97443732;97447536;97449156;97450757;97451367;97451534;97455219;97457994;97458956;97460403;97460903;97463403;97464958;97465265;97465542;97465741;97467604;97468764;97469705;97473157;97473518;97473932;97480719;97481213;97486952;97489771;97490309;97490728;97494655;97494823;97495020;97497062;97499286;974…	+;+;+;+;+;+;+;+;+;+;+;+;+;+;+;+;+;+;+;+;+;+;+;+;+;+;+;+;+;+;+;+;+;+;+;+;+;+;+;+;+;+;+;+;+;+;+;+;+;+;+;+;+;+;+;+;+;+;+;+;+;+;+;+;+;+;+;+;+;+;+;+;+;+;+;+;+;+;+;+;+;+;+	12978	XBXL10_1g12991	GeneID:108711291,Genbank:XM_041586668.1,Xenbase:XB-GENE-6486465	vps13c.L	vacuolar protein sorting 13 homolog C L homeolog%2C transcript variant X4	XM_041586668.1	NA	0	0	2	3	7	4	161	85	136	4.10353	4.10353	4.60889	4.68667	4.96699	4.83411	7.48687	6.81231	7.32435	2.73088	0.019177	0.0987012	4.69027	2.30558e-16	1.29748e-15	7.42115	1.6829e-11	6.30972e-11
XBmRNA24590	Chr3L	97572794;97573032;97573923;97574534;97575439;97576419;97577465;97578992;97579230	97572948;97573225;97574073;97574637;97575687;97576600;97577702;97579097;97579444	+;+;+;+;+;+;+;+;+	1594	XBXL10_1g12992	GeneID:108711292,Genbank:XM_018252885.2,Xenbase:XB-GENE-17337964	nr2e3.L	nuclear receptor subfamily 2 group E member 3 L homeolog	XM_018252885.2	NA	0	6	0	4	0	0	5683	5205	4906	4.10353	4.94775	4.10353	4.77539	4.10353	4.10353	12.3472	12.2796	12.1805	-0.664359	0.739339	0.899649	11.9052	4.21597e-10	1.56003e-09	11.2408	1.42697e-09	4.65903e-09
XBmRNA24596	Chr3L	97672934;97675848	97673045;97676760	+;+	1025	XBXL10_1g12994	GeneID:735058,Genbank:NM_001096518.1,Xenbase:XB-GENE-6254502	senp8.L	SUMO peptidase family member%2C NEDD8 specific L homeolog	NM_001096518.1	The RefSeq transcript aligns at 98%25 coverage compared to this genomic sequence	380	308	276	270	356	255	358	358	324	8.72783	8.42801	8.35561	8.17789	8.47647	8.32439	8.49041	8.54381	8.40006	-0.20055	0.250852	0.525706	0.163221	0.348751	0.408558	-0.0373283	0.829702	0.855125
[truncated: 17,029 more rows]
