# Supplementary material for: Temporal Transcriptomic Profiling of the Developing Xenopus laevis Eye
Source: Cells. 2024 Aug 21;13(16):1390. doi: 10.3390/cells13161390 (PMC11352439; doi:10.3390/cells13161390)
Supplement: Supplementary file 1 [file cells-13-01390-s001.zip › Supplemental_Tables updated/Supplemental Table 5.xlsx]

## Sheet: L+S_comparison_summary
Supplemental Table 5: Long Versus Short Homeolog Expression
geneL	geneS	corVal	euclDist	meanDiff	numHitsLgrS
lmo3.L	lmo3.S	-0.333333	2.9063	0.912074	9
st8sia1.L	st8sia1.S	0.316667	2.63797	-0.641781	0
irag2.L	irag2.S	0.0666667	2.91623	-0.831578	0
rassf8.L	rassf8.S	0.666667	10.2254	-3.36488	0
endoul.L	endoul.S	-0.866667	12.2569	-2.4069	3
cyb5r3.L	cyb5r3.S	0.8	8.43706	2.66739	9
arfgap3.L	arfgap3.S	-0.433333	1.52442	-0.351494	3
mcat.L	mcat.S	-0.5	4.6064	1.41788	9
samm50.L	samm50.S	0.75	14.1197	-4.59797	0
sult4a1.L	sult4a1.S	0.616667	3.66971	1.1694	9
sinhcaf.L	sinhcaf.S	0.633333	2.75719	0.817921	9
nup205.L	nup205.S	0.166667	18.8314	6.2602	9
mtpn.L	mtpn.S	0.666667	1.92712	-0.626217	0
chrm2.L	chrm2.S	0.856013	1.74268	-0.259574	2
ptn.L	ptn.S	0.8	4.66917	1.21594	7
creb3l2.L	creb3l2.S	0.55	5.51607	-1.77534	0
ssbp1.L	ssbp1.S	-0.35	15.8113	5.25347	9
agk.L	agk.S	-0.55	12.289	-4.06437	0
timp3.L	timp3.S	0.1	2.70713	0.72935	8
rtcb.L	rtcb.S	-0.2	8.56832	-2.68806	0
akr1b1.L	akr1b1.S	0.65	3.92171	-1.19076	0
hipk2.L	hipk2.S	0.916667	9.03036	-2.99574	0
parp12.L	parp12.S	-0.0833333	6.09189	-1.2492	3
crebl2.L	crebl2.S	-0.266667	3.29891	0.834255	8
atp6v1e1.L	atp6v1e1.S	0.933333	1.45031	0.317826	6
ada2.L	ada2.S	0.783333	6.82372	2.19825	9
adipor2.L	adipor2.S	0.866667	2.09019	-0.602921	1
wnt5b.L	wnt5b.S	-0.3	8.25754	2.69367	9
fbxl14.L	fbxl14.S	0.783333	0.324604	0.0410371	6
b4galnt3.L	b4galnt3.S	0.583333	3.52382	1.0847	9
iqsec3.L	iqsec3.S	0.794986	1.09003	0.120858	6
fkbp4.L	fkbp4.S	0.716667	8.51154	-2.83046	0
clint1.L	clint1.S	0.133333	19.2369	-6.40625	0
ube2b.L	ube2b.S	-0.416667	15.099	-4.99969	0
skp1.L	skp1.S	0.65	11.0874	3.67089	9
tspan9.L	tspan9.S	-0.35	4.60015	-0.845057	3
tmem263.L	tmem263.S	0.483333	3.01801	-0.830688	0
ckap4.L	ckap4.S	-0.5	9.25963	2.81905	9
ccdc69.L	ccdc69.S	0.65	1.69635	-0.0601028	2
gm2a.L	gm2a.S	0.833333	7.734	-2.42789	0
sparc.L	sparc.S	0.916667	3.23399	-1.07362	0
atox1.L	atox1.S	-0.816667	4.40955	-1.37146	0
g3bp1.L	g3bp1.S	0.566667	1.53028	-0.448625	0
ccnd2.L	ccnd2.S	-0.966667	5.94236	1.8272	9
kcna6.L	kcna6.S	0.828459	3.01062	-0.563609	2
ntf3.L	ntf3.S	-0.182574	2.79545	0.611392	7
ano2.L	ano2.S	0.75	6.74456	1.59178	9
bpgm.L	bpgm.S	-0.05	3.38079	0.885653	9
rps14.L	rps14.S	-0.2	4.96765	-1.54598	0
ndnfl1.1.L	ndnfl1.1.S	0.614188	1.56107	-0.107196	4
gpx3.L	gpx3.S	0.616667	2.25358	-0.117166	4
tnip1.L	tnip1.S	-0.583333	4.46165	-0.858225	3
anxa6.L	anxa6.S	0.883333	12.7053	4.18305	9
zp4.L	zp4.S	0.833333	0.902543	0.0361717	5
rnf130.L	rnf130.S	0.45	3.78305	1.22158	9
hspa9.L	hspa9.S	0.883333	22.5831	-7.52681	0
ctnna1.L	ctnna1.S	0.483333	6.0029	-1.89948	0
canx.L	canx.S	0.133333	20.1548	6.71506	9
sap30l.L	sap30l.S	0.5	6.27358	2.07845	9
ccng1.L	ccng1.S	0.883333	21.8957	7.28814	9
gabra1.L	gabra1.S	0.839841	4.28585	1.14277	8
zmat2.L	zmat2.S	0.7	2.52362	-0.818586	0
pcdha13.L	pcdha13.S	0.839841	4.99363	-1.48713	0
pcdhac2.L	pcdhac2.S	0.583333	2.04577	-0.118232	4
fchsd1.L	fchsd1.S	0.0666667	10.6775	-3.53501	0
hnrnpa0.L	hnrnpa0.S	0.866667	1.92622	0.597418	9
adamts2.L	adamts2.S	-0.266667	2.34273	-0.519202	1
wnt8a.L	wnt8a.S	0.508548	1.98238	0.326656	5
tlx3.L	tlx3.S	0.95	3.38447	1.09317	9
foxi1.L	foxi1.S	0.55	1.81139	0.535669	9
spdl1.L	spdl1.S	0.833333	2.25655	0.427455	5
wwc1.L	wwc1.S	0.233333	6.02491	-1.95564	0
slc22a4.L	slc22a4.S	0.633333	2.11221	0.673312	9
pdlim4.L	pdlim4.S	0.75	12.611	4.19015	9
spry4.L	spry4.S	0.666667	2.9802	0.927684	9
rnf14.5.L	rnf14.5.S	0.516667	13.0239	4.32683	9
hspa4.L	hspa4.S	0.366667	0.775225	0.232391	9
zcchc10.L	zcchc10.S	0.916667	5.91307	-1.90752	0
aff4.L	aff4.S	-0.116667	1.22366	-0.262027	2
septin8.L	septin8.S	-0.65	7.92211	-2.60301	0
ccni2.L	ccni2.S	0.733333	16.6925	5.55726	9
ppp2r2b.L	ppp2r2b.S	0.816667	1.29614	0.342666	8
grpel2.L	grpel2.S	0.383333	3.49641	-1.05822	0
afap1l1.L	afap1l1.S	0.983333	8.0112	-2.66654	0
adrb2.L	adrb2.S	0.733333	1.31112	0.256085	6
stk10.L	stk10.S	0.783333	3.13044	0.998344	9
neurl1b.L	neurl1b.S	0.65	8.4263	2.76892	9
ergic1.L	ergic1.S	0.9	6.11148	-1.91354	0
msx2.L	msx2.S	-0.233333	1.5215	-0.244264	3
nsg2.L	nsg2.S	0.841625	3.88783	1.1066	8
stc2.L	stc2.S	0.922612	7.13733	2.32407	9
bnip1.L	bnip1.S	0.583333	4.13938	1.30482	9
atp6v0e1.L	atp6v0e1.S	0.3	4.23644	1.32549	9
rpl26.L	rpl26.S	0.6	0.65056	0.187459	9
dpysl3.L	dpysl3.S	0.85	4.42163	1.30116	8
stk32a.L	stk32a.S	0.566667	2.53584	0.741153	9
ppargc1b.L	ppargc1b.S	0.0833333	3.27518	0.926232	9
kiaa1191.L	kiaa1191.S	-0.166667	4.947	-1.6103	0
nop16.L	nop16.S	0.95	1.55965	-0.488869	0
grk6.L	grk6.S	-0.15	2.70554	-0.81629	0
fam193b.L	fam193b.S	0.3	4.10245	1.28818	9
fgfr4.L	fgfr4.S	0.966667	7.46897	-2.46684	0
rnf44.L	rnf44.S	0.0666667	2.1539	0.357849	7
faf2.L	faf2.S	-0.35	2.34727	-0.694476	0
higd2a.L	higd2a.S	0.666667	1.99105	-0.211015	3
lman2.L	lman2.S	-0.05	9.25769	-3.08117	0
tmed9.L	tmed9.S	0.85	2.33443	-0.770557	0
b4galt7.L	b4galt7.S	-0.633333	11.6758	3.83977	9
emx1l.L	emx1l.S	0.916667	2.37313	-0.0658949	3
n4bp3.L	n4bp3.S	-0.483333	11.4663	3.59331	9
gfra3.L	gfra3.S	0.1	4.92302	1.3782	9
egr1.L	egr1.S	0.666667	2.16735	0.650018	9
arl1.L	arl1.S	0.516667	15.0154	4.99583	9
gnptab.L	gnptab.S	0.783333	5.58635	1.84835	9
hsp90b1.L	hsp90b1.S	0.833333	2.4594	0.786262	9
ascl1.L	ascl1.S	0.733333	3.99347	1.27242	9
pah.L	pah.S	0.833333	1.8249	0.00543624	4
nfyb.L	nfyb.S	0.933333	13.7505	4.58115	9
slc41a2.L	slc41a2.S	0.05	6.21478	-1.9879	0
nopchap1.L	nopchap1.S	0.866667	1.32475	0.181325	6
aldh1l2.L	aldh1l2.S	0.966667	4.89426	-1.37011	0
elk3.L	elk3.S	-0.0333333	1.92181	-0.236526	3
nedd1.L	nedd1.S	0.583333	7.61134	-2.50378	0
slc25a3.L	slc25a3.S	-0.883333	11.6786	-3.84856	0
nuak1.L	nuak1.S	0.483333	1.53507	-0.393626	2
ppm1h.L	ppm1h.S	0.733333	1.73157	-0.283247	2
rps16.L	rps16.S	0.966667	1.40745	0.467187	9
myf5.L	myf5.S	0.816999	1.83389	0.424976	5
tmtc2.L	tmtc2.S	-0.683333	4.94933	-1.43773	0
slc6a15.L	slc6a15.S	0.733333	10.078	-3.11848	0
nts.L	nts.S	0.62668	4.66564	1.49558	9
kitlg.L	kitlg.S	0.85	2.52426	0.790393	9
dusp6.L	dusp6.S	0.533333	0.544193	-0.0531155	4
kera.L	kera.S	0.858366	2.58437	0.581794	5
btg1.L	btg1.S	0.666667	1.31968	-0.390075	0
nudt4.L	nudt4.S	0.683333	2.48786	-0.817168	0
ube2n.L	ube2n.S	0	2.03753	0.671866	9
angpt4.L	angpt4.S	0.816667	2.03084	-0.415304	2
nr2c1.L	nr2c1.S	0.5	4.29536	1.40364	9
metap2.L	metap2.S	0.933333	4.3058	1.43388	9
usp44.L	usp44.S	0.483333	10.9281	3.63255	9
ntn4.L	ntn4.S	0.65	5.44673	1.27835	6
snrpf.L	snrpf.S	0.933333	0.4654	0.00493701	6
kics2.L	kics2.S	0.0666667	1.20851	0.019093	4
rpl18a.L	rpl18a.S	0.9	0.427464	-0.130579	0
wif1.L	wif1.S	0.0833333	3.389	-0.91413	0
gns.L	gns.S	-0.5	6.03584	-1.92764	0
rassf3.L	rassf3.S	-0.15	5.29025	-1.4978	1
tbk1.L	tbk1.S	0.433333	5.8129	1.87326	9
yeats4.L	yeats4.S	-0.183333	15.7382	5.23506	9
frs2.L	frs2.S	0.583333	5.96537	-1.97264	0
cct2.L	cct2.S	-0.0333333	25.6443	8.54125	9
best3.L	best3.S	0.508548	1.57393	0.159924	6
cnot2.L	cnot2.S	0.7	0.846388	-0.0618256	4
kcnmb4.L	kcnmb4.S	0.841625	2.7913	0.216034	5
ptprr.L	ptprr.S	0.782217	5.53835	1.80624	9
lgr5.L	lgr5.S	-0.683333	6.94565	-1.59604	3
rab21.L	rab21.S	0.716667	1.67359	0.227287	5
tbc1d15.L	tbc1d15.S	0.166667	3.65041	1.17701	9
trhde.L	trhde.S	0.6	2.75879	0.179917	5
pawr.L	pawr.S	0.65	4.42501	1.35473	9
lrig3.L	lrig3.S	0.95	10.3457	-3.43158	0
nell2.L	nell2.S	0.7	11.5386	3.48827	9
twf1.L	twf1.S	0.183333	10.1432	-3.36591	0
prickle1.L	prickle1.S	0.0333333	10.5274	3.48894	9
yaf2.L	yaf2.S	0.4	9.58921	3.17346	9
pdzrn4.L	pdzrn4.S	0.583333	2.34452	-0.299749	2
nrcam.L	nrcam.S	0.372935	1.48557	0.241717	7
lrrn3.L	lrrn3.S	0.962352	6.9709	2.09518	9
ifrd1.L	ifrd1.S	0.0833333	12.8805	-4.28449	0
tmem168.L	tmem168.S	0.466667	3.58754	1.15037	9
bmt2.L	bmt2.S	0.466667	2.03951	-0.641577	0
tes.L	tes.S	-0.666667	3.69509	-1.08562	0
capza2.L	capza2.S	-0.366667	5.31019	-1.69112	0
st7.L	st7.S	0.821822	2.31703	0.715571	8
lsm8.L	lsm8.S	0.95	1.38511	0.445943	9
wnt16.L	wnt16.S	0.7	2.28208	0.665663	9
ptprz1.L	ptprz1.S	-0.366667	3.13775	0.509381	6
fezf1.L	fezf1.S	-0.266667	7.16817	2.03336	9
ndufa5.L	ndufa5.S	0.616667	5.27364	-1.75165	0
gpr37.L	gpr37.S	0.915386	3.52989	1.14124	9
grm8.L	grm8.S	0.762414	3.28731	-1.02993	0
pim3.L	pim3.S	0.766667	2.32854	0.738258	9
creld2.L	creld2.S	0.833333	11.9978	3.99035	9
gramd4.L	gramd4.S	0.45	7.00269	-2.28645	0
tprkb.L	tprkb.S	0.1	1.67623	0.388808	8
abcd2.L	abcd2.S	0.766667	3.10292	-0.47487	3
slc2a13.L	slc2a13.S	0.616667	4.14942	-0.800755	3
lamb1.L	lamb1.S	0.916667	3.36936	-1.09689	0
dld.L	dld.S	0.983333	3.48035	1.11998	9
hbp1.L	hbp1.S	0.316667	3.71467	-0.933577	2
prkar2b.L	prkar2b.S	-0.0666667	1.75818	-0.287796	4
ccdc71l.L	ccdc71l.S	0.85	1.75338	0.467848	9
nampt.L	nampt.S	0.433333	11.731	3.72746	9
mcrs1.L	mcrs1.S	0.733333	0.571586	0.0272998	4
psmc2.L	psmc2.S	0.916667	0.357303	-0.0984832	1
dnajc2.L	dnajc2.S	0.833333	3.77426	-1.17312	0
napepld.L	napepld.S	0.516667	5.75673	1.7307	9
rsbn1l.L	rsbn1l.S	0.85	1.4127	-0.33288	2
tmem60.L	tmem60.S	-0.15	6.22912	2.0045	9
gnai1.L	gnai1.S	0.583333	9.43625	-3.12452	0
hgf.L	hgf.S	0.933333	1.36788	-0.179932	3
sema3e.L	sema3e.S	0.716667	8.5053	2.75148	9
elapor2.L	elapor2.S	0.85	10.7946	3.48101	9
meig1.L	meig1.S	0.666667	1.557	-0.409299	0
suv39h2.L	suv39h2.S	0.566667	10.2949	3.39812	9
bend7.L	bend7.S	0.0167365	2.28928	-0.0123881	4
ucma.L	ucma.S	-0.216667	3.81732	-0.732933	3
hspa14.L	hspa14.S	0.95	1.75779	-0.577012	0
nudt5.L	nudt5.S	-0.866667	7.91505	1.88006	6
proser2.L	proser2.S	0.55	4.20956	1.30641	9
atp5f1c.L	atp5f1c.S	0.35	2.78912	-0.860977	0
tmem110l.L	tmem110l.S	0.847579	9.56832	3.04796	9
gdi2.L	gdi2.S	0.533333	2.02267	-0.404369	3
net1.L	net1.S	0.816667	6.03889	2.00591	9
tubal3.1.L	tubal3.1.S	-0.169516	5.59372	0.97748	4
mkln1.L	mkln1.S	0.433333	4.80568	1.50355	9
cep41.L	cep41.S	0.55	5.34705	1.69649	9
zc3hc1.L	zc3hc1.S	0.583333	18.0504	5.99927	9
ube2h.L	ube2h.S	0.916667	1.1787	0.36353	9
smo.L	smo.S	0.666667	7.19819	-2.34689	0
atp6v1f.L	atp6v1f.S	0.766667	6.50644	2.13644	9
lrrc4.L	lrrc4.S	0.583333	3.10699	0.660004	7
gcc1.L	gcc1.S	-0.0666667	2.30429	-0.609494	1
ncaph2.L	ncaph2.S	0.766667	0.694558	0.203659	8
odf3.L	odf3.S	0.883333	1.07922	0.197866	5
guca1al.L	guca1al.S	0.584237	9.02017	-2.62393	0
chrnb4.L	chrnb4.S	0.5	5.57161	1.07076	4
ube2q2.L	ube2q2.S	0.883333	1.77192	-0.54417	0
etfa.L	etfa.S	0.933333	5.00324	-1.55611	0
tspan3.L	tspan3.S	0.466667	0.576482	-0.0941566	2
sec11a.L	sec11a.S	-0.283333	3.23502	-0.991401	0
tbc1d2b.L	tbc1d2b.S	-0.766667	5.41141	-1.65166	0
fbxl22.L	fbxl22.S	0.406838	6.87201	-2.25062	0
rab8b.L	rab8b.S	0.15	1.11868	-0.280853	1
nr2e3.L	nr2e3.S	0.858366	2.37174	0.568941	5
senp8.L	senp8.S	-0.516667	6.88335	2.26285	9
arih1.L	arih1.S	0.666667	4.82893	-1.59841	0
loxl1.L	loxl1.S	-0.333333	13.5065	4.4862	9
stra6.L	stra6.S	0.852981	7.24514	-1.75072	0
islr2.L	islr2.S	0.830336	1.43412	0.34664	6
hmg20a.L	hmg20a.S	0.133333	10.4722	-3.4705	0
cspg4.L	cspg4.S	0.35	1.97184	0.0862567	5
anxa2.L	anxa2.S	0.966667	2.26175	-0.739769	0
cox5a.L	cox5a.S	0.916667	0.60158	0.185165	9
scamp2.L	scamp2.S	0.616667	3.24733	1.03711	9
lman1l.L	lman1l.S	0.627621	8.85869	2.67557	9
cyp1a1.L	cyp1a1.S	0.175734	2.65396	-0.0669558	4
pclaf.L	pclaf.S	0.85	1.37127	0.406126	9
ppib.L	ppib.S	0.966667	0.727447	0.222839	9
snx1.L	snx1.S	0.633333	2.4225	0.623566	7
rps17.L	rps17.S	0.966667	2.69329	0.89029	9
scamp5.2.L	scamp5.2.S	0.75	2.20433	0.203844	3
chrna5.L	chrna5.S	0.7	2.94205	0.802706	8
foxb1.L	foxb1.S	0.9	2.83135	-0.881805	0
gcnt3.L	gcnt3.S	0.583333	1.68011	-0.238048	3
klf13.L	klf13.S	-0.383333	2.24352	0.570064	7
mtmr10.L	mtmr10.S	0.75	0.789767	0.193274	7
larp6.L	larp6.S	0.116667	5.46416	-1.78134	0
mindy2.L	mindy2.S	0.85	2.71111	-0.862576	0
nedd4.L	nedd4.S	0.5	5.95846	1.92646	9
prtg.L	prtg.S	0.633333	6.24426	1.93034	9
pygo1.L	pygo1.S	0.183333	1.7883	0.36032	8
rsl24d1.L	rsl24d1.S	0.683333	1.92996	0.495358	9
fam214a.L	fam214a.S	0.594147	3.17047	0.951661	9
bcl2l10.L	bcl2l10.S	0.666667	2.98658	-0.921245	0
mapk6.L	mapk6.S	0.0166667	19.8168	-6.59681	0
leo1.L	leo1.S	0.883333	0.744878	-0.229542	0
slc24a5.L	slc24a5.S	0.45	8.2132	2.66111	9
fbn1.L	fbn1.S	0.466667	1.15571	-0.0165776	6
shc4.L	shc4.S	0.657267	2.02771	0.506235	8
cops2.L	cops2.S	0.616667	8.39074	2.7912	9
slc30a4.L	slc30a4.S	0.45	3.04974	0.953837	9
sqor.L	sqor.S	0.15	19.0274	6.33003	9
nmrk2.L	nmrk2.S	-0.716667	22.8402	-7.53689	0
cdc42se2.L	cdc42se2.S	-0.05	2.01642	-0.522888	2
sppl2a.L	sppl2a.S	0.833333	12.589	-4.19126	0
selenow2.L	selenow2.S	0.0833333	1.94525	-0.433704	1
gatm.L	gatm.S	0.85	5.51867	1.26463	6
homer2.L	homer2.S	0.55	3.69651	-1.06353	0
sh3gl3.L	sh3gl3.S	0.587282	1.34606	-0.0496922	4
mex3b.L	mex3b.S	0.95	2.38118	-0.746889	0
stard5.L	stard5.S	0.6	6.24461	1.64522	9
map1a.L	map1a.S	0.783333	6.29513	1.95943	9
ckmt1b.L	ckmt1b.S	0.63901	19.2435	6.29332	9
slc39a1l.L	slc39a1l.S	0.416667	1.96286	0.221956	6
pdia3.L	pdia3.S	0.533333	4.41966	-1.43407	0
ell3.L	ell3.S	0.85	4.62684	1.38981	9
adamtsl5.L	adamtsl5.S	0.55	3.5202	0.777172	6
hypk.L	hypk.S	0.616667	1.81166	-0.584387	0
mfap1.L	mfap1.S	0.916667	8.39876	2.79027	9
prc1.L	prc1.S	0.816667	6.14	-2.03893	0
idh2.L	idh2.S	-0.483333	10.9565	3.59394	9
tlnrd1.L	tlnrd1.S	0.516667	4.16682	-1.37703	0
mesd.L	mesd.S	0.833333	1.49838	-0.47725	0
abhd17c.L	abhd17c.S	0.733333	3.1952	1.05445	9
rlbp1.L	rlbp1.S	0.966667	0.989655	0.0669507	7
hapln3.L	hapln3.S	0.916667	5.32761	1.72765	9
mrpl46.L	mrpl46.S	-0.3	5.77706	1.80852	9
agbl1.L	agbl1.S	0.15667	3.60554	-0.403928	3
slco3a1.L	slco3a1.S	0.633333	3.35747	-0.653742	1
st8sia2.L	st8sia2.S	0.594147	4.53286	1.21557	8
rgma.L	rgma.S	0.65	15.5197	-5.15154	0
nr2f2.L	nr2f2.S	0.55	8.708	2.88165	9
arrdc4.L	arrdc4.S	0.833333	4.09362	1.3144	9
asb7.L	asb7.S	0.7	12.5507	4.16929	9
aldh1a3.L	aldh1a3.S	0.683333	5.52851	1.71867	9
chsy1.L	chsy1.S	0.416667	8.70923	2.87129	9
selenos.L	selenos.S	0.816667	0.457472	-0.00965055	6
snrpa1.L	snrpa1.S	0.966667	1.18798	0.342154	8
plekho2.L	plekho2.S	0.45	1.45677	-0.0913921	3
spg21.L	spg21.S	0.7	3.62362	1.14319	9
igdcc3.L	igdcc3.S	0.933333	3.00595	-0.796433	1
hacd3.L	hacd3.S	0.483333	3.22844	0.93765	9
rab11a.L	rab11a.S	0.5	0.691578	-0.0198163	3
map2k1.L	map2k1.S	0.65	3.1812	1.05499	9
snapc5.L	snapc5.S	-0.0666667	4.19858	1.24628	9
rpl4.L	rpl4.S	0.9	1.53963	0.508842	9
smad3.L	smad3.S	0.766667	1.58653	0.39504	8
skor1.L	skor1.S	0.921954	1.63497	0.300543	4
cln6.L	cln6.S	0.566667	2.33704	-0.586367	2
itga11.L	itga11.S	0.713718	1.17545	-0.118652	2
frmd5.L	frmd5.S	0.55	1.35267	-0.0207352	5
zfand6.L	zfand6.S	-0.1	14.3158	4.76162	9
adra1a.L	adra1a.S	0.683333	2.87923	-0.770599	0
rab11fip1.L	rab11fip1.S	0.466667	1.07434	0.00633672	3
brf2.L	brf2.S	0.0333333	11.9308	-3.97133	0
erlin2.L	erlin2.S	-0.05	12.4294	-4.12679	0
znf703.L	znf703.S	0.883333	1.47168	-0.464586	0
dusp11.L	dusp11.S	0.7	6.52794	-2.15512	0
hkdc1.L	hkdc1.S	0.716667	3.55225	1.15048	9
nif.L	nif.S	-0.116667	4.45699	0.718315	6
snrpg.L	snrpg.S	-0.0833333	23.3098	-7.75753	0
tgfa.L	tgfa.S	0.836134	0.939814	-0.0678959	2
anxa4.L	anxa4.S	-0.766667	3.38755	-0.445351	3
cds2.L	cds2.S	-0.266667	2.35433	-0.255251	3
pcna.L	pcna.S	0.916667	1.55294	0.512674	9
rassf2.L	rassf2.S	0.916667	6.01105	1.83046	9
stard7.L	stard7.S	0.7	4.77433	1.54299	9
snrnp200.L	snrnp200.S	0.883333	1.93645	-0.574506	0
nup133.L	nup133.S	0.9	3.07036	0.93339	9
lman2l.L	lman2l.S	-0.225943	8.17933	2.66279	9
cox5b.1.L	cox5b.1.S	0.883333	2.03301	0.60524	9
purb.L	purb.S	0.7	7.57378	2.51588	9
mat2a.L	mat2a.S	0.383333	1.74843	-0.20556	6
vamp8.L	vamp8.S	-0.25	2.98373	0.844162	8
usp39.L	usp39.S	0.95	2.63458	0.872965	9
il1b.L	il1b.S	0.542451	2.26143	-0.57995	1
slc20a1.L	slc20a1.S	0.733333	0.948896	0.170227	6
pgam2.L	pgam2.S	0.233333	2.8165	0.608036	7
ppia.L	ppia.S	0.883333	1.47449	0.419987	9
ogdh.L	ogdh.S	0.866667	1.0998	0.288881	7
tmed4.L	tmed4.S	0.95	2.45645	0.632076	6
ddx56.L	ddx56.S	0.983333	1.42994	0.385746	9
aebp1.L	aebp1.S	-0.433333	4.16058	1.28307	9
dbnl.L	dbnl.S	0.283333	13.2031	-4.38666	0
ube2d4.L	ube2d4.S	0.766667	3.44512	-1.06756	0
stambp.L	stambp.S	0.366667	9.7009	3.20704	9
tcim.L	tcim.S	0.666667	4.77469	1.41974	9
sfrp1.L	sfrp1.S	0.133333	7.31152	2.38622	9
golga7.L	golga7.S	0.85	6.66981	2.21272	9
loxl2.L	loxl2.S	0.516667	7.02935	2.06883	9
slc25a37.L	slc25a37.S	-0.25	2.37629	0.710718	9
nkx2-6.L	nkx2-6.S	0.752478	1.45466	-0.095254	3
nefm.L	nefm.S	-0.0833333	4.96293	-0.365002	6
nefl.L	nefl.S	0.266667	2.92275	0.411448	4
kctd9.L	kctd9.S	0.783333	3.18903	-1.02457	0
bnip3l.L	bnip3l.S	0.7	1.97465	0.635598	9
mak16.L	mak16.S	0.883333	3.92203	1.27102	9
gfra2.L	gfra2.S	0.456435	3.24361	0.854751	8
xpo7.L	xpo7.S	-0.0833333	2.56519	0.780996	9
reep4.L	reep4.S	0.783333	2.09282	-0.601354	0
bmp1.L	bmp1.S	0.133333	13.1356	4.37457	9
slc39a14.L	slc39a14.S	-0.416667	5.43673	-1.45107	0
bin3.L	bin3.S	-0.516667	6.04672	1.70666	8
ppp1r3c.2.L	ppp1r3c.2.S	-0.333333	9.07067	2.95461	9
ap3m2.L	ap3m2.S	0.5	19.1887	-6.37328	0
adam9.L	adam9.S	0.0666667	1.45233	-0.133645	3
tm2d2.L	tm2d2.S	0.25	6.07604	1.90452	9
ash2l.L	ash2l.S	0.633333	17.8869	5.95297	9
grk5l.L	grk5l.S	0.85	11.561	3.84622	9
lsm1.L	lsm1.S	0.816667	3.48636	-1.1199	0
asf1b.L	asf1b.S	0.533333	22.7067	7.56173	9
tecr.L	tecr.S	0.116667	3.38612	0.983323	9
colgalt1.L	colgalt1.S	-0.0166667	5.55999	1.80618	9
pin1.L	pin1.S	-0.383333	2.12021	0.580226	8
shfl.L	shfl.S	-0.533333	6.18211	1.98926	9
rdh8.L	rdh8.S	0.900261	5.82937	-1.18298	0
ppan.L	ppan.S	1	3.66152	-1.20533	0
eif3g.L	eif3g.S	0.666667	0.995516	-0.304725	0
dnmt1.L	dnmt1.S	0.9	0.857223	-0.279729	0
s1pr5.L	s1pr5.S	0.0833333	15.875	5.22716	9
ap1m2.L	ap1m2.S	0.6	3.54948	-1.10915	0
ilf3.L	ilf3.S	0.916667	6.83615	-2.26452	0
timm29.L	timm29.S	0.833333	3.69064	-1.0929	0
ldlr.L	ldlr.S	0.933333	0.858192	0.0240503	4
znf653.L	znf653.S	0.466667	12.6662	-4.21232	0
cnn1.L	cnn1.S	0.9	0.773077	0.131985	6
calr.L	calr.S	0.966667	3.28459	-1.01853	0
farsa.L	farsa.S	0.516667	1.17862	0.0992368	6
rab3d.L	rab3d.S	0.883333	4.00305	1.29516	9
rtbdn.L	rtbdn.S	0.65	1.63507	0.102049	7
junb.L	junb.S	0.933333	1.03802	-0.230968	2
get3.L	get3.S	-0.416667	16.8166	5.59164	9
wdr83os.L	wdr83os.S	0.5	8.67354	2.86283	9
nacc1.L	nacc1.S	0.733333	0.516736	-0.111379	0
ier2.L	ier2.S	0.583333	1.13578	0.30605	8
clpp.L	clpp.S	-0.6	1.99938	0.182255	4
palm3.L	palm3.S	-0.433333	3.9377	1.14917	9
dcaf15.L	dcaf15.S	-0.466667	20.4765	6.80045	9
zswim4.L	zswim4.S	0.85	3.83416	1.26846	9
c19orf53.L	c19orf53.S	0.216667	3.19929	-1.04418	0
tubb4a.L	tubb4a.S	0	5.57334	-1.84093	0
arrb2.L	arrb2.S	0.683333	3.8795	-1.21919	0
rnasek.L	rnasek.S	0.766667	4.53648	1.40179	9
ap1s1.L	ap1s1.S	-0.616667	3.73562	1.07582	9
gal3st4.5.L	gal3st4.5.S	0.8	6.9915	-2.29265	0
mcm7.L	mcm7.S	0.75	3.72043	1.20632	9
vamp2.L	vamp2.S	0.966667	3.44702	1.13996	9
gucy2d.L	gucy2d.S	0.76	1.11865	-0.144833	1
trappc1.L	trappc1.S	0.95	9.09004	3.02795	9
kcnab3.L	kcnab3.S	0.693103	6.38947	-2.0629	0
naa38.L	naa38.S	-0.35	11.1707	3.70856	9
slc25a11.L	slc25a11.S	0.816667	1.8596	0.433108	6
XB5888885.L	XB5888885.S	0.694567	1.71335	0.288708	7
psmb6.L	psmb6.S	0.983333	2.73273	0.893127	9
tm4sf5.L	tm4sf5.S	0.752512	3.87927	-0.0714319	5
cldn15.1.L	cldn15.1.S	0.841625	3.55702	0.998403	8
fis1.L	fis1.S	-0.15	13.1798	-4.30243	0
arhgef15.L	arhgef15.S	-0.233333	12.417	4.12524	9
rnf167.L	rnf167.S	-0.6	11.8644	-3.85801	0
pfn1.L	pfn1.S	0.633333	9.11966	-3.03681	0
plscr4.L	plscr4.S	0.157327	3.21605	-0.477354	2
mepce.L	mepce.S	0.416667	14.9332	-4.95307	0
ephb4.L	ephb4.S	0.916667	12.7955	-4.25564	0
mpdu1.L	mpdu1.S	0.783333	4.45209	-1.47146	0
eif4a1.L	eif4a1.S	0.916667	1.43213	0.468275	9
senp3.L	senp3.S	0.0666667	16.7783	5.5844	9
fgf11.L	fgf11.S	0.74587	2.36547	-0.259346	4
ctdnep1.L	ctdnep1.S	0.333333	0.965968	-0.251406	1
cldn7.L	cldn7.S	0.95	1.32048	-0.115531	2
tp53.L	tp53.S	0.0833333	2.04553	0.620211	9
atp1b2.L	atp1b2.S	0.383406	15.6589	5.14549	9
polr2a.L	polr2a.S	0.933333	1.81413	-0.598877	0
snap25.L	snap25.S	0.762821	8.81932	-2.63017	0
fermt1.L	fermt1.S	0.6	7.16973	-2.32526	0
chgb.L	chgb.S	0.816667	4.17383	-1.33102	0
cd93.L	cd93.S	0.965517	1.31252	0.00116421	3
sstr4.L	sstr4.S	0.35	5.01452	1.39798	9
rps27a.L	rps27a.S	0.966667	1.65023	0.541964	9
sptbn1.L	sptbn1.S	0.866667	3.41849	-1.11372	0
foxn2.L	foxn2.S	0.333333	2.0661	0.390038	6
epcam.L	epcam.S	0.95	1.05774	-0.197725	3
calm2.L	calm2.S	0.966667	0.34429	-0.057523	3
cript.L	cript.S	0.65	13.4251	-4.47236	0
epas1.L	epas1.S	-0.133333	2.36979	0.664459	9
six3.L	six3.S	0.583333	0.508151	-0.0478863	4
ppm1b.L	ppm1b.S	-0.116667	7.70649	-2.54245	0
zfp36l2.L	zfp36l2.S	0.666667	1.75986	-0.368281	3
pkdcc.2.L	pkdcc.2.S	-0.5	17.313	5.66039	9
utp25.L	utp25.S	0.933333	0.969624	-0.220395	1
prph2.L	prph2.S	0.609272	1.84462	-0.185839	5
slc30a1.L	slc30a1.S	-0.0666667	1.20824	-0.31434	0
dtl.L	dtl.S	0.766667	4.24591	-1.36842	0
atf3.L	atf3.S	0.35	3.14261	1.0007	9
angel2.L	angel2.S	0.55	5.14264	-1.70326	0
rps6kc1.L	rps6kc1.S	-0.283333	1.55628	0.342869	7
smyd2.L	smyd2.S	0.683333	1.78278	0.194232	3
kctd3.L	kctd3.S	0.866667	1.5739	0.467877	9
slc30a10.L	slc30a10.S	-0.733333	6.25808	-1.93659	0
fbxo28.L	fbxo28.S	0.95	1.1327	0.339883	8
degs1.L	degs1.S	-0.483333	3.2678	-0.63256	3
cnih4.L	cnih4.S	0.55	6.15243	2.04629	9
wdr26.L	wdr26.S	0.216667	3.04317	0.952722	9
lbr.L	lbr.S	0.666667	6.01483	-1.9151	0
enah.L	enah.S	-0.8	14.5604	4.74863	9
srp9.L	srp9.S	0.3	7.20732	-2.37187	0
sde2.L	sde2.S	0.433333	14.0285	4.64232	9
lin9.L	lin9.S	0.566667	1.76353	-0.538582	0
ciao2b.L	ciao2b.S	0.883333	1.39439	-0.199486	3
lbh.L	lbh.S	0.883333	3.03458	0.986035	9
ypel5.L	ypel5.S	0.85	9.27955	-3.08902	0
pcare.L	pcare.S	0.751693	1.73766	0.457918	6
wdr43.L	wdr43.S	1	1.05768	0.0927083	6
ppp1cb.L	ppp1cb.S	0.95	0.498855	0.135539	8
MGC86483.L	MGC86483.S	0.583333	3.38752	-1.01233	0
slc4a1ap.L	slc4a1ap.S	-0.566667	2.25938	-0.555043	2
glo1.L	glo1.S	-0.333333	5.9527	1.57626	9
cmtr1.L	cmtr1.S	-0.466667	11.1335	-3.69577	0
XB22169453.L	XB22169453.S	0.133333	2.84542	0.798602	9
lrrc73.L	lrrc73.S	0.666667	3.03038	-0.736976	1
nfkbie.L	nfkbie.S	0.183333	1.33307	-0.335856	2
ptk7.L	ptk7.S	0.866667	7.00549	2.30917	9
srf.L	srf.S	0.883333	6.95469	2.3126	9
ttbk1.L	ttbk1.S	0.716667	1.80909	0.582382	9
sptlc3.L	sptlc3.S	-0.116667	1.31475	-0.18711	4
flrt3.L	flrt3.S	0.55	3.20811	-0.978926	1
pcsk2.L	pcsk2.S	0.766667	6.63782	2.15644	9
ppp3r1.L	ppp3r1.S	0.966667	1.53441	0.493875	9
spred2.L	spred2.S	0.75	6.46861	-2.13828	0
actr2.L	actr2.S	-0.15	1.69718	0.534986	9
rab1a.L	rab1a.S	0.8	0.965561	0.157457	5
sertad2.L	sertad2.S	0.166667	8.33904	2.73974	9
sys1.L	sys1.S	-0.166667	2.76295	-0.889438	0
lgalsl.L	lgalsl.S	0	6.58116	2.01543	9
ugp2.L	ugp2.S	0.583333	9.80565	-3.22756	0
b3gnt2.L	b3gnt2.S	-0.133333	5.37082	-1.72207	0
xpo1.L	xpo1.S	0.4	21.6605	-7.1962	0
ccdc85a.L	ccdc85a.S	0.554483	2.16078	0.420283	5
ppp4r3b.L	ppp4r3b.S	0.933333	6.74883	2.24761	9
nkx2-4.L	nkx2-4.S	0.711303	2.17272	0.608777	9
dstn.L	dstn.S	0.766667	3.22511	-0.982232	0
cst7.L	cst7.S	0.05	3.12057	0.830606	9
vsx1.L	vsx1.S	0.75	2.73768	-0.906629	0
acss1.L	acss1.S	0.936247	1.55676	0.317831	5
pygm.L	pygm.S	0.8	4.0335	0.388108	3
uqcc2.L	uqcc2.S	0	6.17924	-1.99685	0
mgme1.L	mgme1.S	0.4	11.8419	-3.89998	0
hebp2.L	hebp2.S	0.15	14.5154	-4.79675	0
insm1.L	insm1.S	1	1.21819	0.363599	9
mtln.L	mtln.S	-0.2	5.20742	1.6458	9
hnrnpll.L	hnrnpll.S	0.0833333	2.12433	-0.382588	3
cyp1b1.L	cyp1b1.S	0.35	8.21617	2.12606	8
cdc42ep3.L	cdc42ep3.S	0.666667	1.34222	-0.15278	5
tmem178a.L	tmem178a.S	0.483333	2.34514	0.566229	8
slc30a6.L	slc30a6.S	-0.267785	15.7971	-5.24619	0
sos1.L	sos1.S	-0.133333	2.04922	0.636386	9
vta1.L	vta1.S	-0.716667	2.17406	0.0331252	3
tcp1.L	tcp1.S	0.383333	3.54086	1.1767	9
desi2.L	desi2.S	-0.183333	4.52746	1.45782	9
hnrnpu.L	hnrnpu.S	0.933333	3.06044	-0.974318	0
plekhg1.L	plekhg1.S	0.5	3.02238	0.901339	9
akap12.L	akap12.S	0.166667	20.0268	6.66124	9
opn6a.L	opn6a.S	0.963636	9.47833	1.83997	4
fam89a.L	fam89a.S	0.216667	6.20331	1.9699	9
ttc13.L	ttc13.S	0.25	3.14606	-0.529666	3
utrn.L	utrn.S	-0.800757	4.99436	-1.31022	2
fbxo5.L	fbxo5.S	0.766667	2.17999	0.717043	9
vip.L	vip.S	0.326363	1.92412	0.070397	3
myct1.L	myct1.S	0.870388	1.32065	0.152257	4
zbtb2.L	zbtb2.S	0.833333	3.55169	1.11893	9
rab32.L	rab32.S	0.883333	5.30382	1.43422	8
sult6b1.5.L	sult6b1.5.S	0.564384	17.0471	5.65849	9
sult6b1.1.L	sult6b1.1.S	0.483333	2.91935	0.815229	8
dll1.L	dll1.S	0.95	0.465312	-0.146176	0
tbp.L	tbp.S	0.366667	12.6133	-4.17361	0
c6orf120.L	c6orf120.S	-0.216667	3.11446	0.957914	9
thbs2.L	thbs2.S	0.783349	2.65443	-0.712315	1
dpy30.L	dpy30.S	0.433333	8.61551	-2.86187	0
memo1.L	memo1.S	0.633333	6.02066	-1.93868	0
pgbd5.L	pgbd5.S	0.866667	2.71156	0.848557	9
galnt2.L	galnt2.S	-0.116667	1.54375	0.0106049	3
capn9.L	capn9.S	0.183333	3.0684	0.767821	7
mpc1.L	mpc1.S	0.5	4.96946	1.4917	9
cebpz.L	cebpz.S	0.95	1.38255	0.432948	9
irf2bp2.L	irf2bp2.S	0.15	8.28866	-2.74036	0
tomm20.L	tomm20.S	0.866667	0.641469	-0.162079	3
zbtb18.L	zbtb18.S	0.864531	3.1706	-1.0198	0
rps12.L	rps12.S	-0.95	29.0281	9.63422	9
sgk1.L	sgk1.S	0.483333	6.66906	1.92099	9
gja1.L	gja1.S	0.63901	6.88715	1.92212	9
nus1.L	nus1.S	0.666667	12.6311	-4.20425	0
rwdd1.L	rwdd1.S	0.7	18.4179	6.13717	9
dse.L	dse.S	0.383333	2.71835	0.801176	9
hdac2.L	hdac2.S	0.9	5.20397	1.67243	9
marcks.L	marcks.S	0.283333	26.9357	8.96745	9
fyn.L	fyn.S	0.433333	16.0389	-5.33577	0
mfsd4b.L	mfsd4b.S	0.566667	6.84008	2.22838	9
slc16a10.L	slc16a10.S	0.983333	5.99577	1.33634	8
amd1.L	amd1.S	0.15	20.7759	-6.91786	0
cdc40.L	cdc40.S	0.833333	12.0008	-3.99201	0
sesn1.L	sesn1.S	0.333333	9.64516	-3.17652	0
foxo3.L	foxo3.S	0.633333	1.43242	0.189092	6
snx3.L	snx3.S	0.816667	13.8184	4.59949	9
nr2e1.L	nr2e1.S	0.983333	2.21486	-0.695301	0
sec63.L	sec63.S	0.8	1.5433	-0.507542	0
sobp.L	sobp.S	0.366667	7.33925	2.38755	9
prdm1.L	prdm1.S	0.953269	1.57213	-0.385283	0
prep.L	prep.S	0.916667	3.7535	0.886148	6
prdm13.L	prdm13.S	0.95	1.94497	0.632585	9
des.2.L	des.2.S	0.976471	4.66969	0.892348	3
pou3f2.L	pou3f2.S	0.933333	3.26284	1.05074	9
gpr63.L	gpr63.S	-0.433333	2.47813	-0.391944	2
cst3.L	cst3.S	0.5	5.83714	1.93649	9
gabrr2.L	gabrr2.S	0.753235	3.63216	-0.719389	1
pm20d2.L	pm20d2.S	0.652725	4.81499	1.47294	9
slc35a1.L	slc35a1.S	0.35	0.789905	-0.0333259	5
znf292.L	znf292.S	0.6	2.35104	0.470841	5
cga.L	cga.S	0.76	2.26445	0.361062	4
nt5e.L	nt5e.S	-0.841625	4.22563	-0.982647	2
tbx18.L	tbx18.S	0.416667	1.92988	-0.456001	1
tent5a.L	tent5a.S	-0.0166667	3.54679	0.973798	9
bckdhb.L	bckdhb.S	0.35	3.93309	-0.756696	3
sh3bgrl2.L	sh3bgrl2.S	0.8	10.2258	3.38934	9
tmem30a.L	tmem30a.S	-0.333333	2.18174	0.631684	9
cox7a2.L	cox7a2.S	0.716667	2.40446	0.779847	9
slc17a5.L	slc17a5.S	-0.283333	5.72916	-1.53363	0
eef1a1.L	eef1a1.S	0.333333	2.22729	-0.568168	0
ptp4a1.L	ptp4a1.S	-0.216667	10.0888	-3.33903	0
bag2.L	bag2.S	0.366667	3.4869	0.968274	9
hcrtr2.L	hcrtr2.S	0.0585779	2.82309	-0.061408	5
lrrc1.L	lrrc1.S	-0.2	2.45228	-0.638288	1
gclc.L	gclc.S	0.183333	8.61827	-2.37533	0
elovl5.L	elovl5.S	0.683333	12.3271	4.0662	9
gcm1.L	gcm1.S	-0.116667	2.3575	0.579709	8
fbxo9.L	fbxo9.S	-0.1	1.5268	-0.387128	1
angpt2.L	angpt2.S	0.05	5.82314	-1.86085	0
cln8.L	cln8.S	-0.716667	2.7404	-0.362628	3
tdrp.L	tdrp.S	0.266667	1.56526	-0.348633	1
ephb3.L	ephb3.S	-0.416667	15.0756	5.01729	9
chrd.1.L	chrd.1.S	0.216667	10.8037	-3.43039	0
eif4g1.L	eif4g1.S	0.166667	2.61689	-0.78127	0
psmd2.L	psmd2.S	1	1.56495	0.513669	9
ece2.L	ece2.S	-0.583333	8.91345	-2.62983	0
camk2n2.L	camk2n2.S	0.883333	4.24296	-1.07166	3
rnpepl1.L	rnpepl1.S	-0.283333	1.5316	0.275384	6
abcf3.L	abcf3.S	0.9	16.745	-5.5735	0
psmd1.L	psmd1.S	0.9	2.35088	-0.778248	0
ncl.L	ncl.S	0.833333	15.0353	4.9821	9
ptma.L	ptma.S	-0.15	22.8745	-7.61082	0
pde6d.L	pde6d.S	-0.333333	4.59441	0.895637	7
nppc.L	nppc.S	0.443519	4.90114	1.55465	9
MGC89871.L	MGC89871.S	0.55	13.0397	-4.342	0
tnk2.L	tnk2.S	-0.72804	2.3904	-0.190585	3
sst.1.L	sst.1.S	0.933333	1.99614	0.499596	7
tprg1.L	tprg1.S	0.633333	2.11505	-0.649953	0
tp63.L	tp63.S	0.683333	1.00559	-0.163183	2
il1rap.L	il1rap.S	0.816999	1.24967	0.246149	4
fgf12.L	fgf12.S	0.508548	1.67074	-0.0815405	4
mb21d2.L	mb21d2.S	0.0833333	1.61127	-0.129353	3
fetub.L	fetub.S	0.316667	5.24747	-1.49151	0
ppp1r2.L	ppp1r2.S	-0.533333	1.91022	-0.391261	3
fam43a.L	fam43a.S	0.616667	2.41279	0.0962835	3
hes1.L	hes1.S	0.983333	1.1689	0.354424	9
dcun1d1.L	dcun1d1.S	0.233333	1.24739	-0.264961	2
zmat3.L	zmat3.S	0.466667	3.68604	-1.10294	0
tbl1xr1.L	tbl1xr1.S	0.366667	1.51727	0.153163	5
nceh1.L	nceh1.S	0.133333	11.3989	3.69344	9
ghsr.L	ghsr.S	-0.716667	1.8177	-0.177785	3
eif5a.L	eif5a.S	-0.633333	2.43409	-0.568011	1
sec62.L	sec62.S	-0.266667	3.76343	-1.19783	0
samd7.L	samd7.S	0.872768	3.30622	-0.378051	3
pdcd10.L	pdcd10.S	0.8	1.11133	-0.337629	0
slitrk3.L	slitrk3.S	0.666667	1.71926	0.294794	6
ppm1l.L	ppm1l.S	0.1	8.50645	-2.7064	0
kpna4.L	kpna4.S	0.116667	17.8018	5.91608	9
schip1.L	schip1.S	-0.547723	10.701	3.47658	9
lxn.L	lxn.S	-0.416667	2.27042	-0.372575	4
slc66a1l.L	slc66a1l.S	-0.116667	0.906812	0.0140359	4
ptx3.L	ptx3.S	0.870301	4.39777	1.02507	6
ccnl1.L	ccnl1.S	0.6	1.05687	0.243765	8
tiparp.L	tiparp.S	-0.15	14.7712	4.88308	9
ssr3.L	ssr3.S	0.883333	2.57955	-0.834455	0
gmps.L	gmps.S	0.766667	13.7119	-4.56466	0
gpr149.L	gpr149.S	0.678903	3.33502	1.03921	9
dhx36.L	dhx36.S	0.75	7.17741	2.38439	9
rap2b.L	rap2b.S	0.916667	1.4632	-0.312943	1
p2ry1.L	p2ry1.S	-0.0666667	3.41568	1.01175	9
selenot.L	selenot.S	0.366667	1.22637	0.341992	9
rnf13.L	rnf13.S	-0.45	1.59012	-0.341508	3
pls1.L	pls1.S	0.74	1.06886	-0.00378455	3
trpc1.L	trpc1.S	0.6	3.0724	-0.505578	3
pcolce2.L	pcolce2.S	-0.533333	4.51451	1.4176	9
paqr9.L	paqr9.S	0.85	8.1216	2.67674	9
chst2.L	chst2.S	0.816667	2.82924	0.927355	9
dipk2a.L	dipk2a.S	-0.9	7.97631	-2.61353	0
zic1.L	zic1.S	0.933333	1.00543	0.0727388	5
wwtr1.L	wwtr1.S	0.65	5.39779	-1.73849	0
commd2.L	commd2.S	0.616667	1.49655	0.197666	6
clstn2.L	clstn2.S	0.777894	1.76385	-0.180426	3
slc25a36.L	slc25a36.S	0.75	5.26334	-1.7465	0
farsb.L	farsb.S	0.433333	16.2414	5.34221	9
iws1.L	iws1.S	0.7	9.67708	-3.18979	0
ing5.L	ing5.S	0.983333	2.70788	-0.870561	0
efhd1.L	efhd1.S	-0.516667	9.62177	3.06093	9
sag.L	sag.S	0.598716	5.4959	-1.28284	1
inpp5d.L	inpp5d.S	0.6	15.2418	5.07476	9
kcnj13.L	kcnj13.S	-0.2	8.42255	-2.37819	0
gpc1.L	gpc1.S	0.833333	2.47246	0.728798	9
hes6.1.L	hes6.1.S	0.133333	18.1914	6.04779	9
hes6.2.L	hes6.2.S	0.133333	3.5038	-0.39491	4
foxl2.L	foxl2.S	0.566667	3.3216	1.0421	9
copb2.L	copb2.S	0.866667	0.806255	0.248262	9
rbp1.L	rbp1.S	-0.666667	4.55575	0.680068	4
dner.L	dner.S	0.866667	2.62054	-0.120481	4
fbxo36.L	fbxo36.S	0.35	4.53629	1.42255	9
grk7.L	grk7.S	0.794986	3.10105	0.983769	9
atp1b3.L	atp1b3.S	0.333333	3.28228	-1.0325	0
pak2.L	pak2.S	0.833333	6.76333	2.21053	9
fbxo45.L	fbxo45.S	0.433333	4.83968	-1.55888	0
srprb.L	srprb.S	-0.0166667	4.2628	1.38263	9
rab6b.L	rab6b.S	0.933333	1.10086	-0.26398	1
amotl2.L	amotl2.S	0.366667	0.971539	0.01806	3
pccb.L	pccb.S	0.783333	2.66327	0.791544	8
msl2.L	msl2.S	0.783333	1.0437	0.255795	8
hs6st1.L	hs6st1.S	-0.0833333	7.58652	-2.50694	0
fam110c.L	fam110c.S	0.916667	1.99118	-0.654025	0
acp1.L	acp1.S	0.95	3.32172	1.06667	9
tmem18.L	tmem18.S	-0.166667	1.19181	-0.12667	3
eipr1.L	eipr1.S	0.783333	1.13339	-0.241046	2
sox11.L	sox11.S	0.966667	2.67271	0.881932	9
id2.L	id2.S	0.933333	0.880877	0.234591	9
cpsf3.L	cpsf3.S	0.733333	0.541656	0.0807748	6
adam17.L	adam17.S	0.183333	4.35321	1.33827	9
ywhaq.L	ywhaq.S	0.733333	20.5852	6.85512	9
klf11.L	klf11.S	0.716667	12.0128	3.99419	9
odc1.L	odc1.S	0.416667	23.3477	-7.76998	0
pdia6.L	pdia6.S	0.716667	3.53509	-1.03943	0
kcnf1.L	kcnf1.S	0.646861	2.06123	0.255409	6
e2f6.L	e2f6.S	0.283333	8.91048	-2.90115	0
mycn.L	mycn.S	0.8	2.91854	-0.779082	0
vsnl1.L	vsnl1.S	0.833333	2.01107	0.501554	8
osr1.L	osr1.S	0.900259	1.35986	-0.281583	1
rhob.L	rhob.S	0.166667	1.20553	-0.155936	3
wdcp.L	wdcp.S	-0.543938	14.318	4.66988	9
fkbp1b.L	fkbp1b.S	0.65	16.8178	5.59333	9
eva1a.L	eva1a.S	0.866667	2.74601	-0.840011	0
opn5.L	opn5.S	0.976471	1.23365	-0.23321	0
tnfrsf21.L	tnfrsf21.S	0.883333	1.72463	0.113915	5
rcan2.L	rcan2.S	-0.476992	4.98482	1.10299	8
cdc5l.L	cdc5l.S	0.916667	3.02818	-0.985401	0
opn8.L	opn8.S	0.593306	8.90072	2.90855	9
rhag.L	rhag.S	0.98	3.25531	0.615022	3
tfap2d.L	tfap2d.S	0.460255	6.67049	1.1691	6
tfap2b.L	tfap2b.S	0.669462	1.70488	0.438278	7
tram2.L	tram2.S	0.883333	2.02804	-0.648214	0
ctsb.L	ctsb.S	0.366667	3.49655	1.08554	9
fdft1.L	fdft1.S	0.779773	1.37112	0.196173	6
mtmr9.L	mtmr9.S	0.766667	1.79562	0.551803	9
sox7.L	sox7.S	0.5	1.75777	-0.441074	1
znf395.L	znf395.S	0.6	1.31254	-0.278214	1
ncoa1.L	ncoa1.S	0.5	0.888368	0.130648	7
rab10.L	rab10.S	0.533333	0.568897	0.0448403	5
garem2.L	garem2.S	0.566667	2.77437	-0.831386	0
hadha.L	hadha.S	0.933333	1.3002	0.146114	6
hadhb.L	hadhb.S	0.809461	18.0547	5.99115	9
selenoi.L	selenoi.S	0.619252	18.12	6.0294	9
mapre3.L	mapre3.S	0.9	9.89905	-3.27606	0
tmem214.L	tmem214.S	0.9	2.65316	0.876162	9
ppm1g.L	ppm1g.S	0.883333	1.1718	-0.375598	0
dnajc5g.L	dnajc5g.S	0.65	16.0945	5.35948	9
zfp282l.L	zfp282l.S	-0.716667	16.8872	5.5992	9
XB22169530.L	XB22169530.S	0.583333	6.3756	2.09766	9
vps28.L	vps28.S	0.783333	7.08656	2.28597	9
slc37a1.L	slc37a1.S	0.0666667	1.95581	-0.43901	2
ptgfrn.L	ptgfrn.S	-0.466667	15.3569	-5.00673	0
agpat3.L	agpat3.S	0.85	18.0692	5.84275	9
trappc10.L	trappc10.S	0.866667	5.47598	-1.74058	0
lrrc58.L	lrrc58.S	0.833333	11.6892	-3.88928	0
cox17.L	cox17.S	-0.3	9.50492	3.11823	9
popdc2.L	popdc2.S	0.283333	4.46786	1.37067	9
wars2.L	wars2.S	0.833333	10.8768	3.61872	9
tbx15.L	tbx15.S	0.733333	2.21741	-0.623621	0
XB22164552.L	XB22164552.S	-0.566667	5.13901	0.694049	3
ndufb4.L	ndufb4.S	0.6	10.988	3.64391	9
gap43.L	gap43.S	0.85	1.5618	0.339213	6
b3gat1l.L	b3gat1l.S	0.7	5.43993	-1.55979	0
tmem39a.L	tmem39a.S	0.733333	4.62893	-1.51928	0
gpa33.L	gpa33.S	0.916667	8.19701	2.67933	9
ildr1.L	ildr1.S	0.733333	14.6515	-4.84392	0
nectin1l1.L	nectin1l1.S	0.266667	11.8517	3.91007	9
gja8.L	gja8.S	0.95	7.0668	-2.09339	0
abcg1.L	abcg1.S	0.883333	3.06919	0.808528	8
zbtb21.L	zbtb21.S	0.133333	1.36944	0.0772914	5
tmprss2.14.L	tmprss2.14.S	0.237635	5.85801	-1.65214	0
bace2.L	bace2.S	0.65	3.49094	-1.12665	0
get1.L	get1.S	0.616667	14.9769	-4.9851	0
hmgn1.L	hmgn1.S	0.85	24.1066	-8.02549	0
ets2.L	ets2.S	0.933333	1.36316	-0.272925	2
kcnj15.L	kcnj15.S	0.183333	4.25963	1.26445	9
dyrk1a.L	dyrk1a.S	0.616667	3.5218	-1.14161	0
cbr1.2.L	cbr1.2.S	0.887037	3.83241	-1.12103	0
rcan1.L	rcan1.S	0.7	1.93283	0.00256112	4
atp5po.L	atp5po.S	0.75	0.968231	0.196269	6
paxbp1.L	paxbp1.S	0.95	5.98056	-1.98171	0
cfap298.L	cfap298.S	0.7	0.825175	0.0871138	5
mis18a.L	mis18a.S	0.661112	12.9152	4.29295	9
hunk.L	hunk.S	-0.316667	2.31662	-0.616635	1
sod1.L	sod1.S	0.85	4.41894	1.44185	9
adamts5.L	adamts5.S	0.266667	3.09585	0.00470568	3
adamts1.L	adamts1.S	0.933333	1.0211	-0.0995147	3
cyyr1.L	cyyr1.S	-0.0166667	4.28885	1.17952	8
gabpa.L	gabpa.S	0.966667	0.604071	-0.133268	3
atp5pf.L	atp5pf.S	0.483333	1.77951	-0.53282	0
gabrr3.L	gabrr3.S	0.687073	5.67727	1.1923	6
arl13b.L	arl13b.S	0.133333	4.51305	-1.45215	0
stx19.L	stx19.S	-0.466667	3.21382	-0.828334	1
znf654.L	znf654.S	0.883333	1.63868	0.51387	9
chmp2b.L	chmp2b.S	0.533333	7.9282	2.62935	9
gbe1.L	gbe1.S	0.6	2.23175	-0.111915	3
liph.L	liph.S	0.583333	4.13753	1.207	9
cxadr.L	cxadr.S	0	3.71289	1.17321	9
dcbld2.L	dcbld2.S	0.766667	6.71535	2.22436	9
mospd2.L	mospd2.S	-0.666667	4.8696	-1.10841	3
ap1s2.L	ap1s2.S	0.0166667	1.25091	0.113781	5
tax1bp3.L	tax1bp3.S	0.8	1.51503	0.109786	6
tbl2.L	tbl2.S	0.2	8.0849	2.67924	9
ubb.L	ubb.S	-0.333333	1.93385	0.208997	6
abr.L	abr.S	-0.383333	1.75884	0.0711687	5
trarg1.L	trarg1.S	-0.366667	8.41102	2.70961	9
cpd.L	cpd.S	0.75	0.945277	0.212425	7
slc6a4.L	slc6a4.S	-0.6	2.14495	-0.178411	4
blmh.L	blmh.S	0.766667	0.72347	0.128902	7
taok1.L	taok1.S	0.866667	3.05763	0.997042	9
nufip2.L	nufip2.S	0.9	1.03486	0.325009	9
cryba1.2.L	cryba1.2.S	0.983333	5.1413	1.38125	9
XB5805949.L	XB5805949.S	1	2.43872	-0.465711	0
phf12.L	phf12.S	0.816667	7.28498	2.42267	9
traf4.L	traf4.S	0.533333	1.07596	0.262643	7
rab34.L	rab34.S	0.766667	3.59596	-1.14938	0
rpl23a.L	rpl23a.S	0.9	1.76837	0.583694	9
sdf2.L	sdf2.S	0.766667	1.76415	0.44389	9
supt6h.L	supt6h.S	0.616667	22.5944	-7.52657	0
ovca2.L	ovca2.S	0.816667	4.27468	-1.32244	0
anos1.L	anos1.S	0.366667	3.05613	0.783201	7
akap17a.L	akap17a.S	0.85	0.929601	-0.274661	0
arx.L	arx.S	0.933333	1.8902	0.0333791	3
pdk3.L	pdk3.S	0.283333	9.3752	3.01688	9
prdx4.L	prdx4.S	0.833333	1.94359	-0.41069	3
stx1a.L	stx1a.S	0.85	4.81181	1.23814	9
fzd9.L	fzd9.S	0.883333	3.35048	1.0367	9
cldn4.L	cldn4.S	0.783333	2.30424	0.681398	9
mtmr4.L	mtmr4.S	0.55	14.8856	4.95764	9
supt4h1.L	supt4h1.S	0.583333	1.009	-0.303622	0
sat1.L	sat1.S	0.766667	10.5795	-3.51424	0
klhl15.L	klhl15.S	0.75	6.93059	2.30486	9
eif1ax.L	eif1ax.S	0.566667	3.46212	1.14199	9
tlcd2.L	tlcd2.S	-0.216667	4.20802	-1.35029	0
atp5pb.L	atp5pb.S	0.9	1.38921	-0.407784	0
scarf1.L	scarf1.S	0.833333	1.46872	-0.168044	3
cux1.L	cux1.S	-0.0833333	3.54782	1.11297	9
orai1.L	orai1.S	0.288177	2.78661	-0.660744	2
nlk.L	nlk.S	0.783333	1.30432	0.0239987	5
pafah1b1.L	pafah1b1.S	0.733333	2.67682	-0.88341	0
tmem248.L	tmem248.S	0.666667	7.47833	-2.47801	0
hip1.L	hip1.S	0.5	1.26354	-0.153597	3
med31.L	med31.S	0.216667	1.7879	0.534626	8
aipl1.L	aipl1.S	0.839047	1.18108	0.0812524	2
smtnl2.L	smtnl2.S	0.933333	5.6628	-1.76371	0
hsd11b1.L	hsd11b1.S	0.516667	5.46715	1.59186	9
XB5951253.L	XB5951253.S	0.401663	5.36569	1.72147	9
kcna3.L	kcna3.S	0.866667	1.81067	0.485273	9
adprs.L	adprs.S	0.1	5.08094	1.60964	9
pnrc2.L	pnrc2.S	0.966667	3.53571	-1.17712	0
akirin1.L	akirin1.S	0.816667	2.96114	-0.944977	0
gja9.L	gja9.S	0.976471	6.20099	1.19228	3
mycbp.L	mycbp.S	0.666667	9.76453	3.24916	9
rragc.L	rragc.S	0.366667	2.41503	0.314493	6
pou3f1.L	pou3f1.S	0.683333	0.9912	0.14519	6
ppp1r8.L	ppp1r8.S	0.516667	8.94291	-2.96898	0
rpa2.L	rpa2.S	0.683333	21.8678	7.25887	9
dnajc8.L	dnajc8.S	-0.5	20.6809	-6.88427	0
snrnp40.L	snrnp40.S	0.85	1.20932	-0.381155	0
fabp3.L	fabp3.S	0.6	5.45599	-1.76286	0
ctps1.L	ctps1.S	0.516667	20.5114	-6.81365	0
rcc1.L	rcc1.S	0.55	1.33693	-0.0705696	4
ythdf2.L	ythdf2.S	0.933333	2.78096	-0.924193	0
id3.L	id3.S	0.95	17.5296	-5.83436	0
med18.L	med18.S	-0.533333	6.36451	-2.02654	0
tmem222.L	tmem222.S	-0.116667	4.29229	1.40097	9
nudc.L	nudc.S	0.966667	1.92053	0.571728	9
hmgn2.L	hmgn2.S	1	0.393582	-0.107688	1
dhdds.L	dhdds.S	-0.716667	2.68671	0.787522	9
lin28a.L	lin28a.S	0.949289	7.61566	2.48814	9
trim63.L	trim63.S	0.216667	4.80014	1.40561	9
slc30a2.L	slc30a2.S	-0.288177	14.0912	4.53047	9
nectin3.L	nectin3.S	0.683333	1.44736	0.409053	9
guca1c.L	guca1c.S	0.540013	1.59686	-0.107081	4
srsf1.L	srsf1.S	0.95	1.26142	-0.324388	0
tuba5.L	tuba5.S	0.883333	1.67182	-0.337373	3
timm17a.L	timm17a.S	0.166667	7.86896	2.60632	9
sft2d2.L	sft2d2.S	-0.45	2.66906	0.426024	4
arg2.L	arg2.S	0.866667	1.42854	-0.086339	4
vti1b.L	vti1b.S	0.75	8.82207	-2.92729	0
dynll2.L	dynll2.S	0.366667	3.81582	-1.16662	0
tmem167b.L	tmem167b.S	0.833333	0.980315	0.284853	8
c1orf194.L	c1orf194.S	-0.0339032	3.35664	0.930589	9
elapor1.L	elapor1.S	0.833333	2.86498	-0.762509	2
sars1.L	sars1.S	0.666667	3.13469	-1.01286	0
nucks1.L	nucks1.S	0.966667	2.34331	0.777661	9
elk4.L	elk4.S	0.566667	9.93452	3.30001	9
nuak2.L	nuak2.S	0.566667	1.52827	-0.342489	3
rnpep.L	rnpep.S	0.158424	11.3721	3.71639	9
rbm15.L	rbm15.S	0.633333	0.548726	0.124872	7
psma5.L	psma5.S	0.05	3.66108	-1.04072	0
slc16a1.L	slc16a1.S	0.866667	4.21401	-1.30069	0
gpr143.L	gpr143.S	-0.932337	9.16641	2.79419	9
tspan7.L	tspan7.S	0.75	3.60477	1.18039	9
mid1ip1.L	mid1ip1.S	0.9	1.03044	0.287235	9
bcor.L	bcor.S	-0.366667	1.64929	0.0354507	4
atp6ap2.L	atp6ap2.S	0.616667	11.586	3.84948	9
usp9x.L	usp9x.S	0.7	2.81872	-0.912586	0
rpl8.L	rpl8.S	-0.85	1.38006	-0.107089	5
nyx.L	nyx.S	0.879049	2.20162	0.509714	5
fundc1.L	fundc1.S	0.8	0.821864	0.235368	9
atg3.L	atg3.S	0.433333	1.44402	-0.191625	3
blzf1.L	blzf1.S	0.883333	1.16994	-0.347526	0
atp1b1.L	atp1b1.S	0.983333	5.17634	-1.58238	0
myog.L	myog.S	0.8	1.93473	-0.283274	1
ago1.L	ago1.S	0.3	6.80677	-2.25723	0
psmb2.L	psmb2.S	0.933333	2.00781	0.626302	9
tfap2e.L	tfap2e.S	0.916667	2.58031	-0.171846	4
kiaa0319l.L	kiaa0319l.S	0.6	12.3469	4.10485	9
znf706l.L	znf706l.S	0.0166667	3.74662	-1.21214	0
sfpq.L	sfpq.S	0.766667	3.5323	-1.15651	0
tmem35b.L	tmem35b.S	-0.433333	3.48036	1.0096	9
atp5if1.L	atp5if1.S	0.55	7.91075	1.83758	6
sdc3.L	sdc3.S	0.666667	2.87859	0.649037	7
yrdc.L	yrdc.S	0.5	5.8572	1.83761	9
sf3a3.L	sf3a3.S	0.95	0.647627	0.0687162	4
cdca8.L	cdca8.S	0.383333	2.35025	-0.719003	0
snip1.L	snip1.S	0.866667	1.44783	-0.451804	0
eva1b.L	eva1b.S	0.833333	4.18392	-1.35096	0
olig4.L	olig4.S	0.898434	2.17943	0.649729	8
marcksl1.L	marcksl1.S	0.233333	3.03987	-0.768486	2
hdac1.L	hdac1.S	0.766667	2.12079	-0.632758	0
pef1.L	pef1.S	0.8	1.7825	0.562698	9
tinagl1.L	tinagl1.S	0.783333	6.08625	1.45768	6
rims3.L	rims3.S	0.909907	1.80436	0.459612	6
col9a2.L	col9a2.S	0.9	1.47624	-0.139166	3
kdm1a.L	kdm1a.S	0.533333	1.83991	-0.477463	0
gja4.L	gja4.S	0.858366	0.896463	-0.110703	2
mtfr1l.L	mtfr1l.S	-0.833333	2.3851	-0.521103	3
man1c1.L	man1c1.S	0.65	5.23299	0.994219	6
ldlrap1.L	ldlrap1.S	0.283333	1.17176	0.039499	7
maco1.L	maco1.S	0.55	1.02329	-0.0596818	4
srrm1.L	srrm1.S	0.75	22.9733	7.64754	9
clic4.L	clic4.S	0.0333333	19.3891	-6.45295	0
rnf19b.L	rnf19b.S	0.583333	5.06822	1.6625	9
rbbp4.L	rbbp4.S	0.85	7.04508	2.3383	9
zbtb8a.1.L	zbtb8a.1.S	0.45	7.78711	2.58179	9
ak2.L	ak2.S	0.683333	2.95285	0.933031	9
fuca1.L	fuca1.S	0.966667	10.0176	-3.33285	0
gale.L	gale.S	-0.766667	10.6246	3.29801	9
lypla2.L	lypla2.S	0.583333	1.64507	-0.414552	0
rpl11.L	rpl11.S	-0.783333	29.5685	9.84074	9
eef1a1o.L	eef1a1o.S	0.55	18.671	-6.21443	0
ppt1.L	ppt1.S	0.7	7.99748	2.48298	9
mfsd2a.L	mfsd2a.S	0.566667	4.64397	-1.26483	1
rps6kb1.L	rps6kb1.S	0.466667	2.53338	0.814345	9
tbx2.L	tbx2.S	0.383333	15.5678	5.17992	9
ppm1d.L	ppm1d.S	0.55	1.04149	-0.153915	3
appbp2.L	appbp2.S	0.733333	2.98462	0.840404	9
unc45b.L	unc45b.S	0.483333	1.93175	-0.551206	1
gas2l2.L	gas2l2.S	0.95	0.933928	-0.185313	1
rhbdd2.L	rhbdd2.S	0.816667	2.63078	0.803433	9
por.L	por.S	-0.6	18.2752	6.05322	9
mdh2.L	mdh2.S	0.916667	2.15293	-0.594602	0
ywhag.L	ywhag.S	0.85	8.40105	2.77409	9
rasa4.L	rasa4.S	-0.566667	3.36674	0.746945	7
syap1.L	syap1.S	0.933333	1.67668	0.476695	8
polr2j.L	polr2j.S	-0.0166667	1.2629	-0.261774	2
smg8.L	smg8.S	0.75	0.561112	-0.116272	2
ska2.L	ska2.S	0.35	6.10592	-2.00178	0
ppm1e.L	ppm1e.S	0.816667	1.65209	0.359736	7
nxn.L	nxn.S	0.7	0.604437	-0.110042	3
mrm3.L	mrm3.S	0.7	4.74336	1.54086	9
tmem132e.L	tmem132e.S	0.666667	3.57507	1.12291	9
vkorc1l1.L	vkorc1l1.S	0.616667	1.34226	0.0125121	5
psph.L	psph.S	0.716667	3.65297	-1.17059	0
cct6a.L	cct6a.S	0.05	2.01106	-0.606166	0
nipsnap2.L	nipsnap2.S	-0.333333	3.05451	0.844387	8
sbds.L	sbds.S	0.583333	5.0181	1.57666	9
galnt17.L	galnt17.S	0.95	4.01387	-0.92677	1
nxpe3.L	nxpe3.S	0.233333	10.1237	3.361	9
alcam.L	alcam.S	0.866667	1.26476	0.14935	5
cblb.L	cblb.S	0.966667	0.776005	0.220135	8
c1qbp.L	c1qbp.S	0.583333	0.652398	0.0636079	5
rpain.L	rpain.S	0.35	1.28344	0.1571	5
nup88.L	nup88.S	0.75	2.28235	0.74935	9
ksr1.L	ksr1.S	0.533333	4.59081	1.49293	9
gpm6b.L	gpm6b.S	0.816667	17.0359	5.61079	9
trappc2.L	trappc2.S	0.65	2.12345	0.312834	5
egfl6.L	egfl6.S	-0.661112	11.8031	-3.77296	0
msl3.L	msl3.S	-0.183333	2.91085	0.872041	9
tmem47.L	tmem47.S	0.516667	3.64686	0.890742	8
dmd.1.L	dmd.1.S	0.791004	7.07356	-1.49678	1
st6gal2.L	st6gal2.S	0.466667	3.9534	1.24772	9
nck2.L	nck2.S	0.816667	5.57752	1.85366	9
rpl31.L	rpl31.S	0.0833333	1.63647	-0.353304	1
cnot11.L	cnot11.S	0.816667	0.350129	0.0585213	5
rnf149.L	rnf149.S	0.883333	2.45159	0.786664	9
tgfbrap1.L	tgfbrap1.S	0.05	11.7287	3.89476	9
c2orf49.L	c2orf49.S	-0.483333	7.24116	2.39775	9
sowahc.L	sowahc.S	0.433333	4.95386	-1.598	0
tm2d3.L	tm2d3.S	-0.25	2.5962	0.791396	9
ube3a.L	ube3a.S	-0.166667	4.76839	1.53285	9
gabra5.L	gabra5.S	0.645455	2.4819	-0.30861	2
nipa2.L	nipa2.S	-0.116667	4.61844	1.48029	9
chst7.L	chst7.S	0.6	1.08059	0.0126269	4
rp2.L	rp2.S	0.783333	6.71128	2.20398	9
ppp2r3b.L	ppp2r3b.S	-0.693782	8.20266	2.56123	9
grk1.L	grk1.S	0.841625	2.11631	-0.217833	3
tfdp1.L	tfdp1.S	0.483333	13.3884	-4.44999	0
lamp1.L	lamp1.S	0.933333	4.55345	-1.46632	0
pcid2.L	pcid2.S	0.816667	3.76225	1.24634	9
sox1.L	sox1.S	0.983333	3.55651	-1.09497	0
ing1.L	ing1.S	0.95	2.84659	0.938504	9
naxd.L	naxd.S	0.0833333	13.8889	-4.61011	0
rab20.L	rab20.S	-0.7	3.11106	-0.728913	1
abhd13.L	abhd13.S	0.766667	1.14337	0.344619	9
arglu1.L	arglu1.S	0.983333	0.683483	-0.124666	3
efnb2.L	efnb2.S	0.9	8.11796	-2.69974	0
itgbl1.L	itgbl1.S	-0.65	2.51608	-0.0267946	5
zic2.L	zic2.S	0.95	1.51723	-0.452047	0
zic5.L	zic5.S	0.833333	0.641115	0.0600009	5
tm9sf2.L	tm9sf2.S	0.983333	1.74749	0.581222	9
stk24.L	stk24.S	0.389887	3.95565	-1.2418	0
ipo5.L	ipo5.S	0.85	16.8041	-5.58893	0
uggt2.L	uggt2.S	0.566667	12.634	4.16818	9
sox21.L	sox21.S	0.883333	4.52456	1.46354	9
gpr180.L	gpr180.S	0.3	4.19479	-1.37416	0
slitrk1.L	slitrk1.S	0.85	2.18617	-0.188292	3
ednrb.L	ednrb.S	0.716667	3.81891	1.03492	9
slain1.L	slain1.S	0.841625	3.55054	-1.16684	0
fbxl3.L	fbxl3.S	-0.216667	2.55131	-0.645432	1
uchl3.L	uchl3.S	0.816667	5.47147	1.80694	9
pcdh20.L	pcdh20.S	0.566667	4.32795	0.928178	7
tdrd3.L	tdrd3.S	0.5	1.6002	-0.470359	1
pcdh8.2.L	pcdh8.2.S	0.583333	7.48425	2.45141	9
pcdh8.L	pcdh8.S	-0.5	5.07184	-1.21607	3
cnmd.L	cnmd.S	-0.418414	6.69456	2.04517	9
kbtbd7.L	kbtbd7.S	0.833333	1.91657	-0.627516	0
rgcc.L	rgcc.S	0.966667	2.60258	-0.0252657	3
tnfsf11.L	tnfsf11.S	0.787888	0.904798	-0.0522272	3
nufip1.L	nufip1.S	0.376572	19.157	6.34294	9
lcp1.L	lcp1.S	0.716667	3.18077	0.911149	8
sucla2.L	sucla2.S	0.916667	6.27417	-1.94596	0
med4.L	med4.S	0	3.73597	1.19627	9
lpar6.L	lpar6.S	0.133333	6.07184	1.9148	9
acvr1b.L	acvr1b.S	0.0666667	8.39694	-2.74695	0
tamalin.L	tamalin.S	0.95	3.39981	-1.03188	0
atg101.L	atg101.S	-0.35	4.50798	-1.43221	0
tmbim6.L	tmbim6.S	-0.1	20.0984	-6.68999	0
rnd1.L	rnd1.S	0.883333	2.12692	0.630495	9
dhh.L	dhh.S	0.591864	2.03713	-0.395797	3
lmbr1l.L	lmbr1l.S	0.883333	5.12672	-1.67001	0
tuba1b.L	tuba1b.S	0.783333	4.48227	1.20757	8
tuba1a.L	tuba1a.S	0.966667	3.85589	1.18907	9
tuba1c.L	tuba1c.S	0.833333	3.42782	-1.13164	0
cd63.L	cd63.S	0.0166667	1.7543	0.458199	8
wdr61.L	wdr61.S	0.65	15.7498	-5.24395	0
cnpy2.L	cnpy2.S	-0.0666667	12.7862	-4.24353	0
cs.L	cs.S	0.8	0.710391	-0.201163	0
coq10a.L	coq10a.S	0.8	7.95548	-2.64479	0
rnf41.L	rnf41.S	-0.433333	6.83652	-2.24727	0
pa2g4.L	pa2g4.S	0.933333	1.67693	0.523015	9
rps26.L	rps26.S	-0.583333	23.7686	7.90098	9
suox.L	suox.S	0.766667	8.26046	2.70833	9
cdk2.L	cdk2.S	0.733333	6.58627	2.18791	9
pan2.L	pan2.S	0.25	3.7284	-1.23015	0
ormdl2.L	ormdl2.S	0.466667	0.873296	0.177448	6
pym1.L	pym1.S	0.766667	6.3285	2.07183	9
stat2.L	stat2.S	0.811723	4.58176	1.46249	9
mip.L	mip.S	0.6	2.08621	0.0645686	6
atp5f1b.L	atp5f1b.S	0.7	6.69066	-2.15857	0
nemp1.L	nemp1.S	0.666667	9.61266	3.19013	9
lrp1.L	lrp1.S	0.8	1.31292	-0.0223765	3
shmt2.L	shmt2.S	0.816667	3.54113	1.17603	9
inhbc.1.L	inhbc.1.S	0.856875	1.47514	-0.184515	2
ddit3.L	ddit3.S	0.95	3.18221	-1.0425	0
sp5l.L	sp5l.S	0.966667	3.17868	-0.974668	0
os9.L	os9.S	-0.433333	10.9282	3.35589	9
endoul2.L	endoul2.S	0.483333	2.64193	0.455543	7
tspan31.L	tspan31.S	-0.333333	5.95742	1.88569	9
marchf9.L	marchf9.S	0.675524	13.1496	4.37177	9
cyp27b1.L	cyp27b1.S	0.6	5.90354	1.79723	9
ctdsp2.L	ctdsp2.S	0.866667	1.22658	0.401742	9
csrnp2.L	csrnp2.S	0.616667	2.64919	-0.86082	0
dazap2.L	dazap2.S	-0.583333	5.07029	1.61317	9
slc4a8.L	slc4a8.S	0.683333	4.14781	-1.20996	0
atf1.L	atf1.S	-0.483333	8.5681	2.82433	9
larp4.L	larp4.S	0.3	8.92852	2.96246	9
pfkm.L	pfkm.S	0.15	22.9118	-7.61005	0
col2a1.L	col2a1.S	0.583333	5.28865	-1.47719	0
slc48a1.L	slc48a1.S	0.85	2.3385	0.610808	8
birc5.L	birc5.S	0.943961	4.03817	-1.14965	0
neurod4.L	neurod4.S	0.883333	5.49313	-1.74227	0
pde1b.L	pde1b.S	0.921954	0.59814	0.0909599	3
znf385a.L	znf385a.S	0.9	1.86901	0.60206	9
gpr84.L	gpr84.S	0.617976	2.70003	-0.827209	0
copz1.L	copz1.S	0.8	1.95128	-0.627304	0
map3k12.L	map3k12.S	0.650856	1.09543	-0.188234	2
pfdn5.L	pfdn5.S	-0.316667	1.76129	-0.45492	2
krt18.1.L	krt18.1.S	0.95	7.37632	2.22305	9
krt8.1.L	krt8.1.S	0.866667	3.80515	1.19485	9
krt62.L	krt62.S	0.596559	5.53185	-0.948052	2
krt7.L	krt7.S	0.983333	0.999152	-0.173962	3
racgap1.L	racgap1.S	0.816667	15.8624	5.27551	9
smarcd1.L	smarcd1.S	0.716667	3.97809	1.31582	9
gpd1.L	gpd1.S	-0.55	18.0081	5.94371	9
cab39l.L	cab39l.S	0.792053	2.33232	-0.685506	0
rcbtb1.L	rcbtb1.S	-0.566667	5.08217	-1.42127	0
kpna3.L	kpna3.S	0.866667	1.85402	-0.57435	0
spryd7.L	spryd7.S	0.566667	1.90977	-0.568402	0
wdfy2.L	wdfy2.S	0.683333	2.61787	0.566868	6
foxo1.L	foxo1.S	-0.166667	2.09038	-0.412722	2
frem2.L	frem2.S	0.85	2.27683	-0.733293	0
ufm1.L	ufm1.S	0.683333	3.80264	-1.0302	1
exosc8.L	exosc8.S	-0.266667	9.21055	-3.00283	0
alg5.L	alg5.S	-0.616667	9.5266	3.16183	9
smad9.L	smad9.S	0.183333	5.49975	-1.77336	0
ccna1.L	ccna1.S	-0.133333	3.34716	-0.903394	1
mab21l1.L	mab21l1.S	0.583333	1.13535	0.347455	9
pds5b.L	pds5b.S	0.383333	5.45213	1.62967	8
zar2.L	zar2.S	0.516667	4.17752	-1.25319	0
hsph1.L	hsph1.S	0.733333	2.30502	0.721372	9
tex26.L	tex26.S	0	3.30206	0.871982	9
alox5ap.L	alox5ap.S	0.133333	2.06683	0.451232	6
katnal1.L	katnal1.S	0.266667	10.2462	-3.40608	0
ubl3.L	ubl3.S	0.65	5.70979	1.86491	9
flt1.L	flt1.S	0.666667	2.69616	0.64256	7
gsx1.L	gsx1.S	0.566667	2.23518	0.505719	7
polr1d.1.L	polr1d.1.S	0.3	0.404709	-0.00967406	5
lnx2.L	lnx2.S	0.5	2.13039	-0.267747	3
rasl11a.L	rasl11a.S	-0.266667	2.13598	0.148739	4
usp12.L	usp12.S	0.616667	5.28092	-1.74804	0
shisa2.L	shisa2.S	0.816667	2.9066	0.786502	8
nup58.L	nup58.S	0.616667	1.16673	-0.237477	2
amer2.L	amer2.S	0.7	3.04301	0.797824	9
micu2.L	micu2.S	0.883333	3.67882	1.0756	9
sap18.L	sap18.S	0.933333	4.01804	1.32417	9
xpo4.L	xpo4.S	0.816667	1.56142	0.239103	6
il17d.L	il17d.S	0.425763	2.68319	-0.428751	2
gja3.L	gja3.S	0.762414	3.15611	-0.95516	1
zmym2.L	zmym2.S	0.516667	14.6978	4.87295	9
mphosph8.L	mphosph8.S	0.833333	7.45274	2.47707	9
tmem123.L	tmem123.S	0.883333	3.64857	1.20583	9
mmp8.L	mmp8.S	0.288177	2.46442	-0.520922	2
mmp1.L	mmp1.S	-0.355983	7.34813	-2.16732	0
acat1.L	acat1.S	0.916667	5.26421	-1.6123	0
c11orf87.L	c11orf87.S	0.416667	3.65459	0.788211	6
zc3h12c.L	zc3h12c.S	0.983333	0.884262	-0.0449585	4
rdx.L	rdx.S	0.5	3.11108	1.01369	9
fdx1.L	fdx1.S	0.616667	2.36004	0.422268	7
maml2.L	maml2.S	0.74587	5.71437	1.86362	9
mtmr2.L	mtmr2.S	0.15	4.10224	-1.31058	0
cep57.L	cep57.S	0.533333	4.99587	-1.63283	0
sesn3.L	sesn3.S	0.533333	3.67314	-1.16719	0
endod1.L	endod1.S	0.8	6.61369	2.19502	9
cwc15.L	cwc15.S	0.266667	16.6578	-5.54756	0
gab2.L	gab2.S	0.716667	1.46309	0.397387	9
eed.L	eed.S	0.466667	17.08	-5.67331	0
tmem135.L	tmem135.S	0.733333	10.9842	3.58927	9
rab38.L	rab38.S	0.95	2.07081	0.425206	7
ctsc.L	ctsc.S	-0.516667	4.76023	-1.52365	0
rrm1.L	rrm1.S	0.733333	7.32872	-2.37824	0
stim1.L	stim1.S	-0.416667	9.80335	-3.23015	0
rhog.L	rhog.S	0.733333	11.9646	3.97794	9
stard10.L	stard10.S	0.7	2.50232	0.529701	6
ucp2.L	ucp2.S	-0.283333	11.3845	3.03839	9
tsku.L	tsku.S	0.616667	11.6626	-3.81782	0
acer3.L	acer3.S	0.15	7.71988	2.55841	9
fam168a.L	fam168a.S	0.5	1.15142	-0.176006	3
wnt11.L	wnt11.S	0.05	2.3985	0.544341	7
uvrag.L	uvrag.S	0.65	3.86999	-1.22243	0
klhl35.L	klhl35.S	0.933333	3.87817	-0.857585	3
rps3.L	rps3.S	0.466667	2.60142	0.830876	9
serpinh1.L	serpinh1.S	0.483333	10.7304	3.56655	9
prcp.L	prcp.S	0.333333	9.03607	-2.99083	0
rrp8.L	rrp8.S	0.916667	1.01582	0.293885	9
fbxo41.L	fbxo41.S	0.75	1.86791	0.496147	8
cct7.L	cct7.S	0.483333	25.8113	-8.59933	0
XB22166511.L	XB22166511.S	0.761351	2.10544	-0.117571	2
lyrm2.L	lyrm2.S	0.666667	8.28082	-2.73845	0
cdc25b.L	cdc25b.S	0.616667	4.59068	0.972491	6
cyp26b1.L	cyp26b1.S	0.7	2.63871	0.778261	9
vax2.L	vax2.S	0.433333	4.07571	1.33426	9
paip2b.L	paip2b.S	0.983333	7.50546	-2.48122	0
dnaaf9.L	dnaaf9.S	0.866667	1.21167	-0.0211399	4
atrn.L	atrn.S	0.65	4.84657	1.59101	9
gfra4.L	gfra4.S	0.633333	3.10749	-0.967981	0
avp.L	avp.S	0.75	1.6771	-0.418591	2
adra1d.L	adra1d.S	0.730297	7.31608	2.41924	9
lrrtm1.L	lrrtm1.S	0.583333	2.82088	-0.881266	0
suclg1.L	suclg1.S	0.916667	3.35257	-1.09448	0
krcc1.L	krcc1.S	-0.116667	0.885425	-0.119776	3
foxi4.1.L	foxi4.1.S	-0.516667	5.12551	0.817474	6
foxi4.2.L	foxi4.2.S	0.916667	1.07308	0.107685	5
rmnd5a.L	rmnd5a.S	0.116667	16.339	-5.43993	0
atoh8.L	atoh8.S	0.4	3.85438	1.19687	9
ctbp1.L	ctbp1.S	-0.566667	18.5845	-6.17974	0
maea.L	maea.S	0.55	0.826977	0.11892	6
nkx1-1.L	nkx1-1.S	0.49575	2.30009	0.113781	3
fam53a.L	fam53a.S	0.5	2.09029	0.0511969	3
slbp.L	slbp.S	0.733333	7.40972	2.45539	9
tacc3.L	tacc3.S	0.15	1.74573	0.379162	6
fgfr3.L	fgfr3.S	0.35	5.76376	-1.80207	0
c4orf48.L	c4orf48.S	0.785496	7.93998	1.83699	7
nat8l.L	nat8l.S	-0.266667	2.27566	-0.163636	5
rnf4.L	rnf4.S	-0.633333	5.88338	1.75413	9
tnip2.L	tnip2.S	-0.533333	4.03891	1.05052	7
mfsd10.L	mfsd10.S	0.594147	4.60225	1.48799	9
grk4.L	grk4.S	0.2	5.39278	1.67006	9
msantd1.L	msantd1.S	0.35	1.20946	0.0372336	4
hgfac.L	hgfac.S	-0.595793	3.78524	-0.360733	3
tada2b.L	tada2b.S	0.733333	0.948109	-0.223142	1
kiaa0232.L	kiaa0232.S	0.916667	1.83062	-0.568744	0
crmp1.L	crmp1.S	0.809461	2.89661	0.914714	9
msx1.L	msx1.S	0.816667	3.24095	1.03011	9
stx18.L	stx18.S	-0.733333	11.2999	-3.72194	0
nsg1.L	nsg1.S	0.666667	0.975187	0.0938465	6
drd5.L	drd5.S	-0.0666667	2.22771	-0.0117674	4
wdr1.L	wdr1.S	0.85	2.06426	-0.646935	0
hs3st1.L	hs3st1.S	0.116667	5.64328	1.77162	9
pi4k2b.L	pi4k2b.S	-0.633333	3.33663	-0.956796	0
rbpj.L	rbpj.S	0.983333	1.31283	0.409612	9
pcdh7.L	pcdh7.S	-0.267785	3.9468	0.928238	7
nwd2.L	nwd2.S	0.733333	5.10053	1.54447	9
rell1.L	rell1.S	-0.0666667	4.53491	1.43641	9
klb.L	klb.S	0.433333	0.870979	0.0176505	4
smim14.L	smim14.S	0.916667	5.10014	1.69341	9
ube2k.L	ube2k.S	0.933333	1.62183	-0.473656	0
nsun7.L	nsun7.S	-0.383333	2.36347	0.44195	7
uchl1.L	uchl1.S	0.616667	2.29813	0.501822	7
slc30a9.L	slc30a9.S	0.933333	2.37561	0.74354	9
bend4.L	bend4.S	-0.633333	11.7183	-3.85451	0
shisa3.L	shisa3.S	0.516667	2.58267	-0.746776	1
gabra2.L	gabra2.S	0.861932	2.38969	0.554702	7
cnga1.L	cnga1.S	0.921954	1.21273	-0.152165	1
nipal1.L	nipal1.S	0.2	2.53043	0.615306	7
ociad2.L	ociad2.S	0.0833333	3.68577	1.01672	8
sgcb.L	sgcb.S	0.702935	5.36608	-1.69182	0
rasl11b.L	rasl11b.S	0.533333	2.13839	0.564073	8
lnx1.L	lnx1.S	0.833333	2.01165	-0.0182932	3
gsx2.L	gsx2.S	0.3	1.91125	-0.520213	0
pdgfra.L	pdgfra.S	-0.0333333	1.65359	0.320364	7
kit.L	kit.S	-0.1	2.17833	-0.438682	2
clock.L	clock.S	-0.183333	1.54384	-0.318079	2
ppat.L	ppat.S	0.916667	17.7976	5.87356	9
pdgfrl.L	pdgfrl.S	0.696028	1.18937	0.070846	3
mtnr1a.L	mtnr1a.S	0.366667	2.53716	0.0620949	3
ankrd37.L	ankrd37.S	0.95	1.04833	-0.0738346	4
acsl1.L	acsl1.S	0.566667	1.07379	0.233666	8
casp3.2.L	casp3.2.S	-0.133333	5.99418	1.9747	9
irf2.L	irf2.S	-0.2	2.86503	-0.692045	2
trappc11.L	trappc11.S	-0.633333	2.25685	0.198786	3
ing2.L	ing2.S	0.783333	2.36002	0.703945	9
cdkn2aip.L	cdkn2aip.S	0.933333	3.02815	-0.974199	0
vegfc.L	vegfc.S	0.966667	3.44189	0.206248	3
spcs3.L	spcs3.S	0.516667	0.564772	-0.109816	1
gpm6a.L	gpm6a.S	0.85	5.7058	-1.87041	0
glra3.L	glra3.S	0.92051	2.85877	0.890996	9
fbxo8.L	fbxo8.S	0.7	8.33936	-2.7714	0
hand2.L	hand2.S	0.65	1.61864	0.359604	8
sap30.L	sap30.S	0	5.27732	1.73803	9
hmgb2.L	hmgb2.S	0.65	38.2537	12.7455	9
cpe.L	cpe.S	0.866667	2.34634	0.75967	9
msmo1.L	msmo1.S	0.7	4.08083	1.19665	9
ppid.L	ppid.S	0.1	5.07168	-1.6346	0
rxfp1.L	rxfp1.S	0.166667	2.20648	-0.611806	1
gask1b.L	gask1b.S	0.852941	1.50772	0.254224	6
glrb.L	glrb.S	0.894614	6.4632	1.74768	9
pdgfc.L	pdgfc.S	0.67783	4.45638	1.43356	9
fgb.L	fgb.S	0.483396	2.13733	0.0902546	4
plrg1.L	plrg1.S	-0.75	11.4927	-3.76029	0
sfrp2.L	sfrp2.S	0.516667	1.71426	-0.423072	1
trim2.L	trim2.S	0.533333	1.93485	-0.0430986	3
rps3a.L	rps3a.S	0.983333	2.22814	-0.742045	0
mab21l2.L	mab21l2.S	0.733333	1.01431	0.276014	8
arhgap10.L	arhgap10.S	-0.166667	12.0711	-4.00513	0
tmem184c.L	tmem184c.S	0.733333	8.80739	2.84331	9
ednra.L	ednra.S	0.25	1.95519	-0.221433	3
lsm6.L	lsm6.S	0.866667	2.27598	0.615909	7
znf827.L	znf827.S	0.566667	7.48955	2.36359	9
smad1.L	smad1.S	0.633333	4.3466	1.43647	9
anapc10.L	anapc10.S	0.15	4.1301	1.35683	9
abce1.L	abce1.S	0.966667	3.44156	1.12832	9
smarca5.L	smarca5.S	0.866667	1.87018	0.606977	9
gab1.L	gab1.S	0.316667	13.9607	-4.6335	0
rnf150.L	rnf150.S	0.183333	2.06882	-0.619802	0
mgat4d.L	mgat4d.S	0.516667	2.97263	-0.936715	0
noct.L	noct.S	0.633333	8.33999	-2.74637	0
slc7a11.L	slc7a11.S	0.866667	1.59374	-0.267504	2
pcdh18.L	pcdh18.S	0.833333	4.8517	-1.59587	0
jade1.L	jade1.S	0.716667	5.76415	1.79969	9
pgrmc2.L	pgrmc2.S	0.766667	0.899814	0.259705	8
plk4.L	plk4.S	0.0166667	1.40617	-0.0112384	4
fat4.L	fat4.S	-0.366667	4.13112	1.21161	9
spry1.L	spry1.S	-0.416667	4.29673	1.35433	9
ccna2.L	ccna2.S	0.9	2.72223	0.878747	9
pitx2.L	pitx2.S	0.95	9.98061	3.29493	9
gar1.L	gar1.S	0.95	1.52873	0.42615	9
cfi.L	cfi.S	-0.6	5.26383	-0.915242	3
tifa.L	tifa.S	-0.5	3.41186	0.937166	8
neurog2.L	neurog2.S	0.433333	7.6185	2.45581	9
arsj.L	arsj.S	-0.05	5.11171	-0.411037	3
ugt8.L	ugt8.S	0.416667	2.08035	0.0511159	4
sec24d.L	sec24d.S	0.633333	3.57972	-1.11049	0
mad2l1.L	mad2l1.S	0.5	7.54214	-2.44134	0
ndnf.L	ndnf.S	0.95	1.91444	0.533877	8
qrfpr.L	qrfpr.S	0.366667	1.42673	-0.12142	4
papss1.L	papss1.S	0.833333	6.16626	2.04742	9
dkk2.L	dkk2.S	-0.785069	6.85104	-1.50148	3
arhgef38.L	arhgef38.S	0.881483	6.50004	-2.0504	0
tet2.L	tet2.S	0.566667	1.31565	-0.349242	0
tacr3.L	tacr3.S	0.835182	0.927063	-0.0148529	2
cisd2.L	cisd2.S	-0.683333	1.77896	0.0799764	6
nfkb1.L	nfkb1.S	-0.133333	2.12367	-0.131235	3
slc39a8.L	slc39a8.S	-0.416667	8.1799	2.31904	9
h2az1.L	h2az1.S	0.966667	0.864355	0.282133	9
dnajb14.L	dnajb14.S	0.8	7.42141	-2.34038	0
tspan5.L	tspan5.S	0.85	3.78583	-1.23648	0
rap1gds1.L	rap1gds1.S	0.8	2.28236	0.703309	9
atoh1.L	atoh1.S	-0.5	4.08567	-0.272423	3
gprin3.L	gprin3.S	0.858366	0.959189	-0.0720057	2
dck.1.L	dck.1.S	0.916667	5.50944	1.83324	9
mob1b.L	mob1b.S	0.933333	5.09498	1.67523	9
ereg.L	ereg.S	0.933333	1.24154	0.159985	6
cxcl8.L	cxcl8.S	0.0693103	4.69769	1.27601	7
adamts3.L	adamts3.S	0.233333	6.60969	2.03348	9
scarb2.L	scarb2.S	-0.433333	11.2733	3.65287	9
sowahb.L	sowahb.S	0.451887	3.75955	1.0212	8
septin11.L	septin11.S	0.316667	2.02089	0.38572	6
ccni.L	ccni.S	0.866667	10.4721	3.35184	9
ccng2.L	ccng2.S	0.45	1.94263	0.487261	7
cnot6l.L	cnot6l.S	0.716667	10.6191	-3.50883	0
anxa3.L	anxa3.S	-0.833333	8.64122	2.73251	9
ptpn9l.L	ptpn9l.S	0.833333	11.7586	3.91215	9
rbp4l.L	rbp4l.S	0.852981	2.60735	0.70855	7
rasgef1b.L	rasgef1b.S	-0.483333	5.73834	1.84959	9
uhrf1.L	uhrf1.S	0.65	16.8546	5.61544	9
rest.L	rest.S	0.766667	4.45241	-1.44959	0
tmprss9.L	tmprss9.S	0.683333	1.70568	0.419246	8
timm13.L	timm13.S	-0.566667	1.99429	-0.553499	0
lmnb2.L	lmnb2.S	0.683333	13.0299	4.32151	9
rpl36.L	rpl36.S	-0.516667	22.4205	-7.4699	0
pias4.L	pias4.S	0.516667	1.65791	0.519822	9
eef2.1.L	eef2.1.S	0.95	1.68723	0.557016	9
rax2.L	rax2.S	0.878669	15.0376	-4.92836	0
cactin.L	cactin.S	0.7	3.21547	0.97014	9
hdgfl2.L	hdgfl2.S	0.95	3.35788	1.10652	9
chaf1a.L	chaf1a.S	0.95	1.67838	-0.546149	0
smu1.L	smu1.S	0.833333	5.05711	1.66686	9
dnaja1.L	dnaja1.S	0.1	24.7028	-8.21929	0
antxr2.L	antxr2.S	-0.483333	3.94995	-1.23471	0
bmp3.L	bmp3.S	0.866667	2.32097	0.734905	9
csgalnact1.L	csgalnact1.S	0.45	0.95087	-0.0614155	4
lpl.L	lpl.S	0.983333	3.15729	-0.658886	3
dusp4.L	dusp4.S	0.0666667	7.10914	2.24798	9
abhd17a.L	abhd17a.S	0.25	4.4735	-1.44052	0
rexo1.L	rexo1.S	0.75	1.38988	0.420774	9
mex3d.L	mex3d.S	0.916667	1.77041	0.493659	9
upf1.L	upf1.S	0.833333	0.603819	-0.109945	3
arrdc2.L	arrdc2.S	0.633333	1.79266	0.282946	5
rps15.L	rps15.S	-0.75	25.2241	8.37434	9
gamt.L	gamt.S	-0.816667	4.14895	-1.21498	0
cirbp.L	cirbp.S	0.333333	12.1155	-4.00896	0
atp5f1d.L	atp5f1d.S	0.9	0.806199	0.168696	7
cnn2.L	cnn2.S	0.783333	3.97349	1.27385	9
polr2e.L	polr2e.S	0.883333	10.9515	-3.63006	0
tmem259.L	tmem259.S	0.666667	1.84889	0.592412	9
wdr18.L	wdr18.S	0.4	16.8195	-5.57573	0
r3hdm4.L	r3hdm4.S	0.666667	4.64719	1.43879	9
med16.L	med16.S	0.716667	3.13583	1.03298	9
prtn3.L	prtn3.S	0.5	3.27658	-0.431178	4
plppr3.L	plppr3.S	0.0333333	10.8873	3.5738	9
ndufa7.L	ndufa7.S	0.733333	4.69438	1.50179	9
rps28p9.L	rps28p9.S	0.95	0.287196	0.0777747	8
angptl4.L	angptl4.S	0.75	2.90308	0.110097	4
rab11b.1.L	rab11b.1.S	0.516667	2.08831	0.494695	7
ndufa11.L	ndufa11.S	0.983333	2.3448	0.737781	9
anp32c.L	anp32c.S	0.5	16.2167	5.38786	9
myo1f.L	myo1f.S	0.733333	2.69622	-0.790992	0
XB5727280.L	XB5727280.S	0.794986	4.58666	1.33643	8
lingo3.L	lingo3.S	0.785496	1.85661	0.437904	6
jsrp1.L	jsrp1.S	0.166667	5.90192	1.70496	9
ap3d1.L	ap3d1.S	0.583333	1.36216	-0.411807	0
mob3a.L	mob3a.S	0.25	10.5429	-3.49806	0
mknk2.L	mknk2.S	0.85	0.890031	-0.285107	0
enc1.2.L	enc1.2.S	0.5	4.33822	1.39331	9
jund.L	jund.S	1	10.8917	-3.54647	0
rab3a.L	rab3a.S	0.678064	1.33283	-0.317553	1
ifi30.L	ifi30.S	0.666667	1.22248	0.267364	7
rab8a.L	rab8a.S	0.783333	1.49354	-0.459575	0
pnhd.L	pnhd.S	0.895405	5.27845	1.39102	7
elavl1.L	elavl1.S	-0.433333	2.32903	-0.0502105	3
crygdl.1.L	crygdl.1.S	0.861697	11.6747	3.06119	7
crygdl.2.L	crygdl.2.S	0.8	1.98812	-0.35899	1
crygdl.3.L	crygdl.3.S	0.876415	8.298	1.65881	5
crygdl.4.L	crygdl.4.S	0.982759	3.82908	0.978857	6
crygdl.5.L	crygdl.5.S	0.929531	2.29685	0.607657	6
crygdl.6.L	crygdl.6.S	0.844828	1.31935	0.226092	5
crygdl.7.L	crygdl.7.S	0.89412	4.49934	0.97457	5
crygdl.8.L	crygdl.8.S	0.858366	7.72977	1.58814	5
crygdl.9.L	crygdl.9.S	0.876415	2.19338	0.505923	5
crygdl.12.L	crygdl.12.S	0.956089	1.63809	-0.163687	2
crygdl.13.L	crygdl.13.S	0.973795	1.03604	-0.0791642	3
crygdl.14.L	crygdl.14.S	0.973795	6.60724	-1.67984	0
crygdl.16.L	crygdl.16.S	0.982759	3.59442	-0.962999	0
crygdl.17.L	crygdl.17.S	0.912871	5.99196	-1.7261	0
shc2.L	shc2.S	0.45	0.77149	-0.0524592	4
mfsd14b.L	mfsd14b.S	0.5	12.6651	-4.21338	0
tpgs1.L	tpgs1.S	0.542451	11.7604	3.8835	9
cdc34.L	cdc34.S	0.95	0.603134	0.181504	9
bsg.L	bsg.S	0.616667	15.3015	4.79299	9
prss57.L	prss57.S	0.694567	3.90161	1.198	9
ssbp4.L	ssbp4.S	-0.566667	20.3862	6.78857	9
tmem59l.L	tmem59l.S	0.65	3.17125	0.777462	7
tstd2.L	tstd2.S	-0.233333	2.82134	0.869101	9
ncbp1.L	ncbp1.S	0.616667	15.9391	5.30634	9
ugcg.L	ugcg.S	0.683333	6.67718	-2.20744	0
snx30.L	snx30.S	0.35	1.71118	0.540293	9
palm2akap2.L	palm2akap2.S	0.733333	1.73845	-0.443277	1
slc25a51.L	slc25a51.S	0.2	7.95037	-2.63358	0
zcchc7.L	zcchc7.S	0.766667	7.58745	2.50963	9
nans.L	nans.S	0.65	4.05572	1.30856	9
cplx1.L	cplx1.S	0.858366	0.643678	-0.00753328	3
dgkq.L	dgkq.S	-0.45	3.68769	1.14608	9
insr.L	insr.S	0.716667	0.828736	-0.0307441	5
hook3.L	hook3.S	0.0833333	4.35802	1.34151	9
abhd8.L	abhd8.S	0.584237	7.29157	-2.01568	0
gatad2a.L	gatad2a.S	0.65	15.1929	5.02355	9
mau2.L	mau2.S	0.85	3.56971	1.18684	9
sugp1.L	sugp1.S	0.583333	14.4781	4.81694	9
tmem221.L	tmem221.S	0.883333	4.34472	-1.41602	0
gna11.L	gna11.S	0.583333	5.6131	1.84744	9
shb.L	shb.S	0.666667	3.01239	0.908035	9
igfbpl1.L	igfbpl1.S	0.883333	17.3685	5.76255	9
thap1.L	thap1.S	0.9	6.62513	2.203	9
ddx49.L	ddx49.S	0.583333	17.366	-5.76349	0
cope.L	cope.S	0.733333	0.951662	0.298409	9
cers1.L	cers1.S	0.510465	5.33044	-1.72897	0
klf2.L	klf2.S	0.466667	2.13401	0.191915	4
slc35e1.L	slc35e1.S	0.0666667	3.17624	0.995579	9
med26.L	med26.S	0.7	9.98133	3.31651	9
tmem38a.L	tmem38a.S	-0.366667	2.22315	-0.105778	4
ndufb6.L	ndufb6.S	0.966667	0.641462	0.0167449	4
plppr1.L	plppr1.S	0.733333	1.42021	-0.184483	3
sh3gl2.L	sh3gl2.S	0.6	4.44319	0.928779	6
rps6.L	rps6.S	0.933333	2.71457	0.884397	9
nipsnap3a.L	nipsnap3a.S	0.883333	1.26625	-0.0338735	4
tmem38b.L	tmem38b.S	0.7	4.50792	1.47649	9
rad23b.L	rad23b.S	0.95	2.14946	0.713682	9
dmrta1.L	dmrta1.S	0.932337	1.86083	0.540283	8
tek.L	tek.S	0.733333	1.76231	-0.165124	2
mob3b.L	mob3b.S	-0.65	8.95515	2.88586	9
snapc3.L	snapc3.S	-0.533333	6.31508	1.96027	9
zdhhc21.L	zdhhc21.S	0.426782	1.79974	-0.384614	2
tyrp1.L	tyrp1.S	0.861684	22.2885	6.89145	9
uhrf2.L	uhrf2.S	-0.05	15.8889	-5.2488	0
kiaa2026.L	kiaa2026.S	0.783333	5.16183	-1.62079	0
rcl1.L	rcl1.S	0.966667	10.3196	3.4352	9
ak3.L	ak3.S	-0.383333	12.0323	3.87826	9
slc1a1.L	slc1a1.S	-0.6	8.33815	-1.82943	3
glis3.L	glis3.S	-0.0730297	4.30029	1.16475	9
crygbl.2.L	crygbl.2.S	0.909907	7.07076	1.50235	6
pum3.L	pum3.S	0.635989	2.41118	-0.748197	0
kcnv2.L	kcnv2.S	0.752478	4.51366	0.886944	6
ptar1.L	ptar1.S	0.4	4.32791	1.4057	9
mamdc2.L	mamdc2.S	0.55	4.80652	1.57246	9
abhd17b.L	abhd17b.S	-0.25	4.79338	-1.55422	0
c9orf85.L	c9orf85.S	0.516667	0.820929	0.22099	8
zfand5.L	zfand5.S	-0.683333	3.96739	-1.27758	0
rorb.L	rorb.S	0.716667	3.02764	0.993754	9
ostf1.L	ostf1.S	0.633333	1.58062	0.479218	9
pcsk5.L	pcsk5.S	-0.733333	10.298	-2.89462	1
prune2.L	prune2.S	0.783333	3.70675	1.19465	9
gnaq.L	gnaq.S	0.0166667	1.23136	0.317096	8
ubqln1.L	ubqln1.S	-0.0333333	2.0594	-0.636524	0
hnrnpk.L	hnrnpk.S	0.716667	3.65895	1.16706	9
gas1.L	gas1.S	0.95	2.23143	0.705162	9
fbp1.L	fbp1.S	0.0833333	1.65513	-0.144116	3
znf367.L	znf367.S	0.55	2.82002	-0.889708	0
mfsd14bl.L	mfsd14bl.S	0.5	1.17364	0.302055	8
spin1.L	spin1.S	0.559402	2.06554	0.56753	9
s1pr3.L	s1pr3.S	-0.116667	6.45676	2.07041	9
sema4d.L	sema4d.S	-0.55	15.0293	-4.94335	0
gadd45g.L	gadd45g.S	0.866667	0.681728	-0.127363	1
diras2.L	diras2.S	0.733333	2.86816	-0.853857	0
rabggta.L	rabggta.S	0.716667	2.01553	-0.271367	3
fitm1.L	fitm1.S	0.85	1.73401	-0.0216369	5
pck2.L	pck2.S	0.5	0.916691	-0.0160914	5
slc7a8.L	slc7a8.S	0.966667	0.70777	0.0240236	6
bcl2l2.L	bcl2l2.S	0.666667	1.73838	-0.473196	1
pabpn1.L	pabpn1.S	0.883333	4.03553	-1.33803	0
zfhx2.L	zfhx2.S	0.7	4.45102	1.2552	9
lrp10.L	lrp10.S	0.533333	4.11725	-1.34142	0
rem2.L	rem2.S	0.730297	6.53515	-1.61937	0
prmt5.L	prmt5.S	0.9	1.59123	0.51472	9
psmb5.L	psmb5.S	0.966667	2.01839	0.664747	9
acin1.L	acin1.S	0.583333	22.7422	7.57503	9
nrl.L	nrl.S	1	2.66682	-0.799977	0
slc7a7.L	slc7a7.S	0.683333	2.85971	0.850172	9
abhd4.L	abhd4.S	0.165374	2.90426	-0.836793	1
dad1.L	dad1.S	0.933333	1.02672	0.271553	8
sall2.L	sall2.S	0.883333	12.7348	4.06929	9
rab2b.L	rab2b.S	0.633333	3.89636	-1.25721	0
supt16h.L	supt16h.S	0.783333	5.44096	-1.80197	0
rpgrip1.L	rpgrip1.S	0.616667	1.66593	-0.188334	3
khnyn.L	khnyn.S	-0.25	3.63953	0.580276	6
ttc5.L	ttc5.S	0.533333	8.73181	2.88815	9
lpcat4.L	lpcat4.S	-0.5	1.37192	-0.263496	3
pip4p1.L	pip4p1.S	-0.75	2.75636	-0.623669	2
apex1.L	apex1.S	0.283333	19.2492	6.40717	9
aplnr.L	aplnr.S	0.633333	2.48906	0.721227	9
smtn.L	smtn.S	0.45	3.38053	0.924765	7
gal3st1.L	gal3st1.S	0.65	1.82225	-0.20271	4
mtmr3.L	mtmr3.S	0.483333	5.93041	1.93296	9
nipsnap1.L	nipsnap1.S	-0.483333	7.51703	2.31887	9
nefh.L	nefh.S	0.483333	2.49855	0.0286228	5
ap1b1.L	ap1b1.S	0.0333333	1.81429	-0.277202	3
MGC75582.L	MGC75582.S	0.633333	1.1939	-0.0202053	3
tbx3.L	tbx3.S	0.416667	17.0296	-5.65219	0
lhx5.L	lhx5.S	0.866667	2.93064	0.914742	9
sds.L	sds.S	0.416667	3.88268	1.03007	9
ficd.L	ficd.S	0.383333	2.65376	0.843452	9
coro1c.L	coro1c.S	0.933333	15.8361	-5.26857	0
tmem119.L	tmem119.S	0.316667	2.84957	0.897165	9
iscu.L	iscu.S	-0.15	13.4512	4.47536	9
foxn4.L	foxn4.S	1	0.572151	0.179231	9
ube3b.L	ube3b.S	0.766667	6.38321	-2.11655	0
fam222a.L	fam222a.S	0.15	1.70912	0.471583	7
gltp.L	gltp.S	0.65	9.6159	-3.0719	0
ankrd13a.L	ankrd13a.S	0.0333333	11.6048	3.84454	9
sez6l.L	sez6l.S	0.858366	4.88932	-1.10067	0
XB5848002.L	XB5848002.S	0.983333	3.33048	-0.549685	3
crybb1.L	crybb1.S	1	1.31594	-0.346825	1
mn1.L	mn1.S	0.783333	1.32561	-0.279793	1
pitpnb.2.L	pitpnb.2.S	0.283333	7.51902	-2.44783	0
slc7a4.L	slc7a4.S	0.716667	5.78507	1.82106	9
rtn4r.L	rtn4r.S	0.383333	2.90294	0.670623	5
prkab1.L	prkab1.S	0.133333	1.14846	-0.279431	1
rab35l.L	rab35l.S	0.85	0.729836	-0.213575	0
rplp0.L	rplp0.S	0.9	7.54041	2.50795	9
pxn.L	pxn.S	0.833333	10.5833	-3.50342	0
msi1.L	msi1.S	0.383333	1.28983	0.153526	6
cox6a1.L	cox6a1.S	0.783333	3.68548	1.20301	9
triap1.L	triap1.S	-0.583333	1.39636	-0.085885	5
srsf9.L	srsf9.S	0.75	1.54028	0.438594	9
dynll1.L	dynll1.S	0.633333	1.00477	-0.275363	1
cabp1.L	cabp1.S	0.761513	3.02004	0.533427	6
mlec.L	mlec.S	0.866667	14.4137	-4.80155	0
unc119b.L	unc119b.S	0.7	1.20125	0.339716	8
sppl3.L	sppl3.S	0.933333	0.872964	0.27234	9
rnf185.L	rnf185.S	0.183333	1.75164	0.421653	7
ywhah.L	ywhah.S	0.233333	6.14646	1.89855	9
gnaz.L	gnaz.S	0.783333	5.53546	-1.76554	0
bcr.L	bcr.S	0.883333	1.52978	-0.478562	0
adora2a.L	adora2a.S	0.845196	10.6386	3.47403	9
gucd1.L	gucd1.S	0.766667	14.5569	4.84173	9
ggt5.L	ggt5.S	0.15	2.35146	-0.283891	3
crkl.L	crkl.S	0.95	0.518917	0.161102	9
ddt.L	ddt.S	0.566667	3.35422	0.405368	5
smarcb1.L	smarcb1.S	0.966667	1.29728	-0.401567	0
ess2.L	ess2.S	-0.116667	4.18873	-1.26916	0
serpind1.L	serpind1.S	0.95	2.54918	0.400666	5
ube2l3.L	ube2l3.S	0.783333	0.729264	-0.157721	1
sdf2l1.L	sdf2l1.S	0.75	0.571277	0.0774116	6
mapk1.L	mapk1.S	0.9	4.26415	-1.413	0
ufd1.L	ufd1.S	0.7	1.87493	-0.528035	0
cldn5.L	cldn5.S	0.816667	11.4505	3.74485	9
gp1bb.L	gp1bb.S	0.55	1.62723	0.0334855	5
tbx1.L	tbx1.S	1	2.47529	0.808662	9
trmt2a.L	trmt2a.S	0.833333	14.4222	-4.79992	0
ranbp1.L	ranbp1.S	0.716667	13.9921	-4.65685	0
zdhhc8.L	zdhhc8.S	0.883333	4.2075	-1.39533	0
ankle2.L	ankle2.S	-0.133333	10.0989	-3.33274	0
galnt9.L	galnt9.S	0.491596	2.53156	0.532997	5
sfswap.L	sfswap.S	0.566667	16.2285	5.40575	9
ran.L	ran.S	0.75	12.027	3.98053	9
fzd10.L	fzd10.S	0.5	2.94929	-0.918286	0
tmem132d.L	tmem132d.S	0.583333	2.16181	0.0820544	3
slc15a4.L	slc15a4.S	-0.666667	3.38652	0.521787	6
tmem132c.L	tmem132c.S	0.866667	1.26169	-0.110671	3
aacs.L	aacs.S	0.6	6.87618	-2.05528	0
bri3bp.L	bri3bp.S	0.8	4.41511	-1.44842	0
dhx37.L	dhx37.S	0.42379	9.47303	2.99456	9
eif2b1.L	eif2b1.S	-0.366667	17.615	5.86335	9
tmed2.L	tmed2.S	0.0833333	2.56601	0.842129	9
kmt5a.L	kmt5a.S	-0.85	3.01742	0.88267	9
cdk2ap1.L	cdk2ap1.S	-0.183333	4.0902	-1.26616	0
hip1r.L	hip1r.S	0.85	5.1697	1.50724	9
denr.L	denr.S	0.733333	0.76941	0.190117	8
hcar3.L	hcar3.S	0.516667	1.88074	-0.167139	4
rsrc2.L	rsrc2.S	0.383333	3.35799	1.03606	9
vps33a.L	vps33a.S	0.516667	1.14514	0.350411	9
diablo.L	diablo.S	0.6	5.91565	-1.96472	0
mlxip.L	mlxip.S	-0.283333	2.77577	-0.813663	0
bcl7a.L	bcl7a.S	0.666667	1.79765	0.565858	9
tmem120b.L	tmem120b.S	0.65	2.13716	0.527557	8
orai2.L	orai2.S	0.916667	4.25865	-1.37429	0
anapc7.L	anapc7.S	-0.0833333	9.54622	3.15073	9
ppp1cc.L	ppp1cc.S	0.833333	1.36204	-0.366489	2
brap.L	brap.S	0.533333	7.58639	2.42527	9
sh2b3.L	sh2b3.S	0.966667	1.89397	-0.543396	1
cux2.L	cux2.S	0.85	3.85877	1.26082	9
naa25.L	naa25.S	0.266667	4.68165	1.49393	9
rpl6.L	rpl6.S	-0.316667	25.9837	8.65322	9
spring1.L	spring1.S	0.466667	0.887138	0.047354	4
tesc.L	tesc.S	0.783333	6.21885	1.87769	9
fbxo21.L	fbxo21.S	0.833333	8.60923	2.83821	9
rfc5.L	rfc5.S	0.15	15.7232	-5.19286	0
pebp1.2.L	pebp1.2.S	0.783333	2.24327	-0.684277	0
suds3.L	suds3.S	0.616667	1.34556	0.436152	9
hspb8.L	hspb8.S	0.887037	1.91084	-0.0378235	4
kremen1.L	kremen1.S	0.833333	2.95526	0.725226	8
znrf3.L	znrf3.S	0.35	1.9038	0.464439	8
tcn2.L	tcn2.S	0.733333	4.36395	1.41704	9
osbp2.L	osbp2.S	0.666667	4.22342	0.882672	6
hint1.L	hint1.S	0.6	5.69796	-1.82533	0
isoc1.L	isoc1.S	-0.42379	2.3306	0.218303	6
fbn2.L	fbn2.S	-0.716667	5.0916	0.693067	4
prrc1.L	prrc1.S	0.283333	1.09087	0.175514	5
megf10.L	megf10.S	0.883333	5.85108	1.92692	9
lmnb1.L	lmnb1.S	0.85	3.78598	1.26074	9
phax.L	phax.S	0.8	20.3626	6.77955	9
aldh7a1.L	aldh7a1.S	0.566667	4.55014	-0.736217	3
gramd2b.L	gramd2b.S	-0.616667	7.327	2.35722	9
csnk1g3.L	csnk1g3.S	-0.25	0.570533	-0.0110063	5
ppic.L	ppic.S	0.666667	2.63642	-0.221676	3
lox.L	lox.S	0.0333333	3.07807	-0.909642	0
prr16.L	prr16.S	0.591864	2.76838	-0.758318	1
lvrn.L	lvrn.S	0.919224	2.63798	0.679144	7
cdo1.L	cdo1.S	0.366667	8.80804	2.59311	9
tmed7.L	tmed7.S	0.65	18.9838	6.32378	9
pggt1b.L	pggt1b.S	-0.333333	3.06915	-1.00585	0
dcp2.L	dcp2.S	0.616667	3.87398	1.2628	9
reep5.L	reep5.S	0.466667	3.36948	0.817074	6
wdr36.L	wdr36.S	0.933333	0.882782	0.108353	6
slc25a46.L	slc25a46.S	0.383333	3.13099	-0.933346	0
man2a1.L	man2a1.S	0.933333	2.57215	0.763422	9
st8sia4.L	st8sia4.S	0.683333	3.50464	1.10774	9
fam174a.L	fam174a.S	0.0666667	11.2443	3.72085	9
lix1.L	lix1.S	-0.35	3.42521	0.619482	6
ell2.L	ell2.S	-0.483333	5.72414	1.89311	9
fam81b.L	fam81b.S	-0.05	2.08392	0.0566657	5
nr2f1.L	nr2f1.S	0.933333	4.57509	1.51802	9
arrdc3.L	arrdc3.S	0.916667	1.00725	0.196637	6
cetn3.L	cetn3.S	0.666667	17.4842	5.82311	9
mef2c.L	mef2c.S	-0.209207	1.892	0.104246	6
cox7c.L	cox7c.S	0.5	2.18612	-0.687047	0
rps23.L	rps23.S	0.85	2.15259	0.707285	9
ak6.L	ak6.S	0.866667	1.73682	0.159373	6
mccc2.L	mccc2.S	0.600568	15.7205	-5.23096	0
map1b.L	map1b.S	0.983333	1.26197	0.383347	9
tnpo1.L	tnpo1.S	0.45	9.8065	3.24586	9
foxd1.L	foxd1.S	0.85	2.23003	0.711659	9
enc1.L	enc1.S	0.666667	4.43782	1.40294	9
nsa2.L	nsa2.S	0.983333	3.7261	1.23506	9
sv2c.L	sv2c.S	0.816667	5.19493	1.59955	9
f2rl2.L	f2rl2.S	0.825268	2.34805	-0.646572	0
f2r.L	f2r.S	0.8	4.47079	1.48047	9
f2rl1.L	f2rl1.S	0.516667	2.30571	-0.555232	1
aggf1.L	aggf1.S	0.466667	8.1755	-2.68907	0
otp.L	otp.S	0.542451	1.8383	-0.360234	3
tbca.L	tbca.S	0.75	4.01184	-1.29091	0
scamp1.L	scamp1.S	0.766667	5.69758	-1.89278	0
jmy.L	jmy.S	0.383333	3.52001	0.961026	9
thbs4.L	thbs4.S	0.5	5.33108	0.734868	6
serinc5.L	serinc5.S	0.666667	0.761352	-0.128076	2
ccnb1.L	ccnb1.S	0.442589	1.61763	0.183482	7
slc30a5.L	slc30a5.S	0.533333	2.46768	0.789254	9
pik3r1.L	pik3r1.S	0.9	0.971933	0.110924	6
trim23.L	trim23.S	0.627621	11.1191	3.68913	9
ppwd1.L	ppwd1.S	0.966667	0.35726	-0.0788577	1
rgs7bp.L	rgs7bp.S	0.433333	1.51146	-0.345774	1
htr1a.L	htr1a.S	0.940019	2.89502	-0.850259	0
smim15.L	smim15.S	-0.474644	7.80285	-2.2998	0
depdc1b.L	depdc1b.S	0.883333	5.45419	1.77697	9
rab3c.L	rab3c.S	0.816667	1.95795	-0.595982	0
plk2.L	plk2.S	0.716667	2.97634	0.379617	6
map3k1.L	map3k1.S	-0.0166667	1.28806	0.2517	7
il6st.L	il6st.S	-0.4	3.66627	0.0379475	6
mtrex.L	mtrex.S	0.533333	14.9673	-4.95553	0
ccno.L	ccno.S	-0.7	3.64221	1.04677	9
gpx8.L	gpx8.S	0.1	4.89488	1.45955	9
esm1.L	esm1.S	0.609272	1.97315	-0.222489	4
snx18.L	snx18.S	0.316667	4.28439	-1.38396	0
ndufs4.L	ndufs4.S	0.85	10.2486	3.2896	9
hcn1.L	hcn1.S	0.58316	2.16322	0.58859	7
mrps30.L	mrps30.S	0.283333	1.20918	0.278671	7
fgf10.L	fgf10.S	-0.233333	1.64204	-0.0807978	5
nnt.L	nnt.S	0.9	7.56797	2.51681	9
paip1.L	paip1.S	0.516667	12.881	4.28974	9
tmem267.L	tmem267.S	-0.316667	5.27603	1.47573	8
nim1k.L	nim1k.S	0.366667	4.74382	1.4629	9
rpl37.L	rpl37.S	0.733333	1.10951	0.356625	9
ptger4.L	ptger4.S	0.916667	0.738273	-0.0484858	4
lifr.L	lifr.S	0.55	4.36972	-1.39904	0
gdnf.L	gdnf.S	0.3	6.07601	1.99278	9
nipbl.L	nipbl.S	0.716667	4.54436	-1.47472	0
lmbrd2.L	lmbrd2.S	-0.828459	12.1605	3.86338	9
ranbp3l.L	ranbp3l.S	0.916667	2.21825	-0.68066	1
slc1a3.L	slc1a3.S	0.0666667	10.349	-3.28821	0
prlr.L	prlr.S	0.85	1.48072	-0.399523	0
agxt2.L	agxt2.S	0.670199	7.32196	1.8759	8
brix1.L	brix1.S	0.983333	5.0884	-1.67377	0
sub1.L	sub1.S	0.533333	1.30347	-0.268071	2
golph3.L	golph3.S	0.783333	2.16299	0.697048	9
fut11.L	fut11.S	0.5	1.93637	-0.616714	0
lman1.L	lman1.S	0.5	1.48946	-0.456842	0
rax.L	rax.S	0.983333	0.376918	-0.0108604	5
sec11c.L	sec11c.S	0.933333	3.82358	-1.26819	0
nars1.L	nars1.S	0.483333	0.911943	-0.0715033	4
st8sia3.L	st8sia3.S	0.916667	1.2789	-0.168411	3
txnl1.L	txnl1.S	0.433333	2.74073	-0.905012	0
dcc.L	dcc.S	0.75	6.42265	1.93996	9
mex3c.L	mex3c.S	0.6	0.989656	0.241968	7
tspan36.L	tspan36.S	0.72804	3.9672	-1.18392	0
rpl17.L	rpl17.S	-0.4	21.0417	-6.97655	0
c18orf25.L	c18orf25.S	-0.0166667	6.88549	-2.26715	0
syt4.L	syt4.S	0.683333	6.07138	1.81857	9
dcaf12.L	dcaf12.S	-0.416667	1.5922	0.396945	8
ubap2.L	ubap2.S	0.133333	19.3131	6.4287	9
vcp.L	vcp.S	0.95	0.242954	-0.0483217	3
rgp1.L	rgp1.S	0.766667	5.163	-1.70923	0
dctn3.L	dctn3.S	0.283333	15.758	5.21521	9
mapre1.L	mapre1.S	-0.133333	2.29249	-0.559812	3
tm9sf4.L	tm9sf4.S	0.45	18.8214	6.268	9
hm13.L	hm13.S	0.333333	1.87711	0.385883	7
cavin1.L	cavin1.S	-0.533333	6.63296	0.727026	6
stat5b.L	stat5b.S	0.783333	8.92605	2.79414	9
kcnh4.L	kcnh4.S	0.433333	3.52849	1.14669	9
kat2a.L	kat2a.S	0.516667	15.7664	5.21998	9
dnajc7.L	dnajc7.S	0.866667	3.37266	-1.09698	0
fkbp10.L	fkbp10.S	-0.0666667	3.27085	0.998206	9
jup.L	jup.S	0.716667	17.4965	5.82974	9
hap1.L	hap1.S	0.85	1.82295	0.364437	7
krt12.2.L	krt12.2.S	0.915386	3.87189	-1.13051	0
krt12.4.L	krt12.4.S	0.583333	4.45151	-1.17465	0
rara.L	rara.S	0.866667	3.99923	1.0636	9
cdc6.L	cdc6.S	0.783333	1.99288	0.649644	9
rapgefl1.L	rapgefl1.S	0.516667	2.08384	-0.597529	0
casc3.L	casc3.S	0.516667	11.3778	3.76245	9
msl1.L	msl1.S	0.85	1.3903	-0.454945	0
csf3.L	csf3.S	0.584237	2.52039	0.663141	8
psmd3.L	psmd3.S	0.8	2.02818	0.657689	9
stard3.L	stard3.S	0.716667	6.12223	2.02524	9
neurod2.L	neurod2.S	0.835872	5.95334	1.28148	6
stac2.L	stac2.S	0.55	3.12141	0.853058	8
cwc25.L	cwc25.S	0.3	7.32469	2.43209	9
pip4k2b.L	pip4k2b.S	0.716667	6.20558	1.93682	9
psmb3.L	psmb3.S	0.933333	0.98954	0.263277	8
tbkbp1.L	tbkbp1.S	0.733333	10.8046	3.58359	9
npepps.L	npepps.S	0.55	4.48966	1.49186	9
gpr179.L	gpr179.S	0.761513	1.16164	0.184693	6
socs7.L	socs7.S	0.916667	11.7081	3.87753	9
arhgap23.L	arhgap23.S	0.566667	12.8958	-4.27042	0
mllt6.L	mllt6.S	0.8	5.9117	1.95321	9
pcgf2.L	pcgf2.S	-0.4	6.60284	-2.14462	0
hoxb1.L	hoxb1.S	0.943961	1.2775	-0.000946851	3
ube2z.L	ube2z.S	-0.783333	5.52318	-1.71855	0
ywhab.L	ywhab.S	0.3	0.534078	0.0706395	7
stk4.L	stk4.S	0.6	1.58993	0.1128	4
kcns1.L	kcns1.S	0.655172	3.16818	0.607994	6
sdc4.L	sdc4.S	0.7	3.83309	1.22427	9
uqcc1.L	uqcc1.S	0.65	13.4837	4.49217	9
znf281.L	znf281.S	0.8	17.7488	-5.90801	0
phospho1.L	phospho1.S	-0.133333	8.44347	-2.05934	0
znf652.L	znf652.S	-0.566667	1.28883	-0.00967252	4
phb.L	phb.S	-0.7	2.31729	0.513527	8
ngfr.L	ngfr.S	0.283333	4.10593	0.554124	6
nxph3.L	nxph3.S	0.783333	1.49167	0.152688	7
dlx4.L	dlx4.S	0.811723	4.43602	-1.41191	0
dlx3.L	dlx3.S	0.666667	1.18908	-0.234327	1
itga3.L	itga3.S	-0.8	12.4011	4.11264	9
gpatch8.L	gpatch8.S	0.0666667	4.26663	-1.40281	0
fam171a2.L	fam171a2.S	0.583333	4.0441	1.1328	9
ubtf.L	ubtf.S	0.566667	2.17923	0.637113	9
tmub2.L	tmub2.S	-0.25	1.06562	0.236315	7
XB6050834.L	XB6050834.S	0.9	5.73566	1.76922	9
ppp1r9b.L	ppp1r9b.S	0.5	1.88925	0.45471	9
col1a1.L	col1a1.S	0.711967	5.56268	-1.5948	0
adam11.L	adam11.S	-0.55	7.91772	2.4462	9
eftud2.L	eftud2.S	0.783333	0.831574	-0.233778	1
psmd11.L	psmd11.S	0.383333	0.968835	0.280547	9
fmnl1.L	fmnl1.S	0.233333	1.82948	0.492963	8
hexim1.L	hexim1.S	0.766667	4.70233	1.528	9
cdc27.L	cdc27.S	0.933333	2.29594	-0.744589	0
mapt.L	mapt.S	0.7	0.986073	0.0623439	5
myl4.L	myl4.S	-0.333333	5.99085	1.3281	6
ddx42.L	ddx42.S	0.716667	1.87601	0.621786	9
ccdc47.L	ccdc47.S	-0.4	3.55279	-0.304176	3
map3k3.L	map3k3.S	0.4	3.23321	-0.995071	0
limd2.L	limd2.S	0.933333	4.69726	1.56098	9
crhr1.2.L	crhr1.2.S	0.782217	4.84849	1.38251	8
psmc5.L	psmc5.S	0.55	15.0234	5.00452	9
arf1.L	arf1.S	0.0833333	6.37469	2.10381	9
crtap.L	crtap.S	0.05	2.05572	-0.550637	0
oser1.L	oser1.S	-0.266667	7.81133	2.5903	9
gdap1l1.L	gdap1l1.S	0.610884	2.88603	-0.079959	3
ada.L	ada.S	0.839841	3.00519	-0.963828	0
plekhm1.L	plekhm1.S	0.25	0.949683	-0.0489909	4
prex1.L	prex1.S	0.933333	2.05534	0.660146	9
ube2v1.L	ube2v1.S	0.566667	8.86225	-2.94811	0
rnf114.L	rnf114.S	-0.0666667	4.26578	1.28836	9
cebpb.L	cebpb.S	0.733333	4.49854	1.48664	9
ptpn1.L	ptpn1.S	0.583333	2.2127	-0.721466	0
pard6b.L	pard6b.S	-0.4	4.28621	1.14897	7
adnp.L	adnp.S	0.72804	9.59948	3.17818	9
dpm1.L	dpm1.S	0.783333	5.5257	-1.74468	0
sall4.L	sall4.S	0.766667	14.4341	-4.69369	0
zfp64.L	zfp64.S	0.766667	6.70562	2.20418	9
tshz2.L	tshz2.S	0.5	2.06868	0.541787	8
pfdn4.L	pfdn4.S	0.533333	8.39003	2.79022	9
mc3r.L	mc3r.S	1	1.07327	0.196946	3
fam210b.L	fam210b.S	0.833333	4.7121	-1.32417	0
aurka.L	aurka.S	0.75	14.3408	-4.77057	0
cstf1.L	cstf1.S	0.633333	6.23604	-2.05395	0
bmp7.1.L	bmp7.1.S	0.566667	11.6301	3.8681	9
rbm38.L	rbm38.S	0.683333	2.89758	-0.904643	0
pck1.L	pck1.S	0.933333	4.50431	1.3917	9
gata5.L	gata5.S	0.283333	1.69719	-0.253462	2
ss18l1.L	ss18l1.S	0.953983	2.35618	-0.724621	0
psma7.L	psma7.S	0.95	4.6407	1.51699	9
lsm14b.L	lsm14b.S	0.433333	1.16427	0.238849	7
ppp1r3d.L	ppp1r3d.S	0.878669	1.54388	0.272412	7
phactr3.L	phactr3.S	0.150629	1.66721	0.234481	6
prelid3b.L	prelid3b.S	0.95	0.676179	-0.141221	2
ctsz.L	ctsz.S	0.483333	8.40715	-2.50153	0
gnas.L	gnas.S	0.866667	8.86973	2.95011	9
npepl1.L	npepl1.S	0.866667	1.09281	-0.317288	0
col9a3.L	col9a3.S	0.883333	5.46643	1.74082	9
slc17a9.L	slc17a9.S	0.95	4.4341	1.45021	9
nkain4.L	nkain4.S	-0.0666667	1.75821	0.158835	4
deptorl.L	deptorl.S	0.0169516	18.5093	-6.02939	0
chrna4.L	chrna4.S	0.916667	2.7013	-0.532975	2
eef1a2.L	eef1a2.S	0.95	4.07542	-0.627761	5
ppdpf.L	ppdpf.S	0.966667	3.67106	-1.16852	0
myt1.L	myt1.S	0.782217	21.3126	-7.08168	0
rgs19.L	rgs19.S	0.85	1.65301	0.50293	9
XB5762393.L	XB5762393.S	0.883333	1.99712	-0.347691	3
sox18.L	sox18.S	0.368204	5.6674	-1.62913	0
prpf6.L	prpf6.S	0.933333	2.2107	0.722722	9
stmn3.L	stmn3.S	0.933333	1.52555	-0.0662486	3
gmeb2.L	gmeb2.S	0.783333	2.02913	-0.612996	0
nsfl1c.L	nsfl1c.S	0.7	2.65689	0.861187	9
tcf15.L	tcf15.S	0.733333	2.25267	-0.524322	3
xkr7.L	xkr7.S	0.783333	3.01251	-0.984898	0
cox4i2.L	cox4i2.S	0.9	10.0899	3.22768	9
socs3.L	socs3.S	0.887796	3.98944	1.11626	9
birc5l.L	birc5l.S	0.883333	2.76861	-0.906957	0
sox9.L	sox9.S	0.766667	17.7312	-5.89853	0
cdc42ep4.L	cdc42ep4.S	0.766667	4.10413	-1.34944	0
sdk2.L	sdk2.S	-0.333333	10.695	-3.4011	0
notum.L	notum.S	-0.55	11.0687	-3.3019	0
cbx8.L	cbx8.S	0.65	4.49864	1.45723	9
rpl38.L	rpl38.S	0.15	19.0402	6.34263	9
pde6g.L	pde6g.S	-0.693103	6.97273	-1.14297	3
fscn2.L	fscn2.S	0.76602	1.6276	-0.247077	2
actg1.L	actg1.S	0.983333	5.71289	1.90211	9
bahcc1.L	bahcc1.S	-0.5	1.39185	-0.223636	3
slc38a10.L	slc38a10.S	0.683333	5.2992	-1.72141	0
chmp6.L	chmp6.S	-0.4	12.8495	4.12326	9
alyref.L	alyref.S	0.933333	0.841046	0.0341059	6
p4hb.L	p4hb.S	-0.0666667	22.1134	-7.36611	0
mcrip1.L	mcrip1.S	0.583333	1.69673	0.488941	8
gps1.L	gps1.S	-0.4	4.63348	-1.34545	0
csnk1d.L	csnk1d.S	0.5	4.98067	-1.55769	0
nog.L	nog.S	0.7	2.09654	0.514928	7
cbx2.L	cbx2.S	0.533333	12.1013	3.99091	9
timp2.L	timp2.S	0.433333	3.91392	-1.23963	0
vps25.L	vps25.S	-0.466667	14.6758	4.87149	9
g6pc1.1.L	g6pc1.1.S	0.929412	0.697748	0.0429091	2
g6pc1.3.L	g6pc1.3.S	0.983333	6.45394	2.07366	9
rpl27.L	rpl27.S	0.166667	1.12598	0.186619	7
vat1.L	vat1.S	0.0166667	1.65471	-0.224466	3
cyth2.L	cyth2.S	0.2	6.0971	-1.68558	1
cdh22.L	cdh22.S	0.783333	5.001	1.24557	9
dnttip1.L	dnttip1.S	0.366667	4.32372	-1.30464	0
ube2c.L	ube2c.S	0.616667	2.92305	0.928634	9
tnnc2.L	tnnc2.S	0.812855	1.17094	0.229194	5
zswim3.L	zswim3.S	0.783333	2.04099	0.633489	9
pltp.L	pltp.S	0.3	13.519	4.41614	9
snrpb.L	snrpb.S	0.733333	0.982764	-0.318076	0
rprd1b.L	rprd1b.S	0.616667	10.0746	-3.35116	0
vstm2l.L	vstm2l.S	-0.516667	3.04656	0.361956	5
ctnnbl1.L	ctnnbl1.S	0.816667	0.990668	0.306025	9
manbal.L	manbal.S	-0.466667	7.23783	2.16352	9
tgif2.L	tgif2.S	0.55	0.873815	-0.0585951	4
srsf6.L	srsf6.S	0.633333	8.88086	-2.93354	0
fam83d.L	fam83d.S	0.633333	13.9764	4.63687	9
mafb.L	mafb.S	0.6	2.19652	-0.635051	0
zhx3.L	zhx3.S	0.686198	23.4846	7.82303	9
rab5if.L	rab5if.S	0.75	4.43185	1.39819	9
ggt7.L	ggt7.S	0.75	1.43901	0.401637	9
map1lc3a.L	map1lc3a.S	0.8	1.52681	-0.324821	3
ahcy.L	ahcy.S	-0.233333	18.83	-6.2476	0
raly.L	raly.S	0.912871	2.1003	0.101886	3
tox2.L	tox2.S	0.9	3.2581	1.01347	9
snta1.L	snta1.S	-0.0166667	6.40652	2.08573	9
necab3.L	necab3.S	0.666667	2.10889	0.559583	8
e2f1.L	e2f1.S	0.85	13.0685	-4.34402	0
chmp4b.L	chmp4b.S	0.416667	12.5926	4.19406	9
fdxr.L	fdxr.S	0.516667	3.66178	-1.15676	0
ush1g.L	ush1g.S	-0.25	2.07071	-0.434062	2
hid1.L	hid1.S	0.683333	3.84641	-1.21129	0
cdr2l.L	cdr2l.S	0.916667	1.49975	0.473612	9
atp5pd.L	atp5pd.S	0.783333	5.3626	-1.51847	0
mrps7.L	mrps7.S	-0.366667	1.50293	-0.356613	2
sumo2.L	sumo2.S	0.616667	12.3234	4.09967	9
caskin2.L	caskin2.S	0.666667	10.4586	-3.46329	0
h3-3b.L	h3-3b.S	-0.483333	1.32742	0.0255249	4
acox1.L	acox1.S	0.133333	2.51335	0.251148	4
srp68.L	srp68.S	0.7	0.863196	-0.281018	0
foxj1.L	foxj1.S	0.7	1.79614	-0.495737	1
ubald2.L	ubald2.S	0.533333	2.24568	0.706042	9
cygb.L	cygb.S	0.803326	2.02923	-0.564844	0
mxra7.L	mxra7.S	0.616667	7.27052	-2.29007	0
jmjd6.L	jmjd6.S	0.85	4.43418	-1.46705	0
ras-dva2.L	ras-dva2.S	0.816999	3.53614	0.770484	5
bsk146.L	bsk146.S	0.762821	7.07297	2.16043	9
narf.L	narf.S	0.733333	3.22882	0.911199	9
luc7l3.L	luc7l3.S	0.966667	1.27338	0.40862	9
map2k4.L	map2k4.S	0.833333	1.16619	0.371078	9
kcnk1.L	kcnk1.S	0.516667	2.37811	0.549241	7
znf750.L	znf750.S	0.883333	2.2426	0.567448	8
metrnl.L	metrnl.S	0.883333	3.44819	1.13727	9
trim16.L	trim16.S	-0.762821	10.7856	3.45203	9
cox10.L	cox10.S	0.783333	0.553611	0.118081	7
hs3st3a1.L	hs3st3a1.S	0.933333	1.77192	0.0705183	3
pmp22.L	pmp22.S	0.166667	3.63152	1.18282	9
cfap52.L	cfap52.S	0.7	3.71022	1.15843	9
wipi1.L	wipi1.S	0.733333	8.47412	-2.80489	0
slc16a6.L	slc16a6.S	0.516667	12.4417	4.07761	9
gna13.L	gna13.S	0.85	2.76263	0.917691	9
cacng4.L	cacng4.S	0.95	3.91809	-1.16475	0
cacng1.L	cacng1.S	0.769881	1.74406	-0.266872	4
psmd12.L	psmd12.S	0.95	0.756193	-0.195904	0
kpna2.L	kpna2.S	0.183333	25.2374	8.39063	9
ddx5.L	ddx5.S	0.966667	1.24907	0.411051	9
rhot1.L	rhot1.S	0.566667	1.05621	-0.0662766	4
rpl13a.L	rpl13a.S	0.933333	2.35914	0.776963	9
actr3.L	actr3.S	0.75	0.504665	-0.105758	3
dpp10.L	dpp10.S	0.733333	3.98932	-1.29444	0
dbi.L	dbi.S	0.916667	13.9126	-4.63529	0
dtx3l.L	dtx3l.S	0.782217	7.81491	2.58989	9
osbpl11.L	osbpl11.S	0.35	3.10798	-0.860583	0
snx4.L	snx4.S	0.75	7.879	2.35246	9
clasp1.L	clasp1.S	0.818165	2.43918	0.757433	9
tfcp2l1.L	tfcp2l1.S	0.566667	3.42728	1.06188	9
inhbb.L	inhbb.S	0.816667	1.10068	-0.0396539	6
pdia5.L	pdia5.S	0.866667	4.68059	1.55624	9
slc49a4.L	slc49a4.S	0.0666667	2.74242	-0.673361	2
kalrn.L	kalrn.S	0.533333	2.58577	-0.679498	0
mras.L	mras.S	0.75	7.64186	2.53725	9
cntnap5.L	cntnap5.S	0.644357	1.54127	-0.0724083	5
cyp27c1.L	cyp27c1.S	-0.5	19.8315	-6.20735	0
igfbp5.L	igfbp5.S	0.533333	4.62088	-1.3265	0
arpc2.L	arpc2.S	0.816667	9.74658	-3.23745	0
aamp.L	aamp.S	0.933333	0.746431	-0.146213	2
chpf.L	chpf.S	0.166667	2.02833	0.548596	9
tmem163.L	tmem163.S	-0.1	5.34342	1.51694	9
ccnt2.L	ccnt2.S	0.0166667	1.57848	0.404103	8
tuba4b.L	tuba4b.S	-0.35	5.22773	1.2172	8
tuba1cl.2.L	tuba1cl.2.S	-0.733333	17.0397	-5.60055	0
des.1.L	des.1.S	0.983333	1.09244	0.33892	9
retreg2.L	retreg2.S	-0.35	9.92909	3.28294	9
ihh.L	ihh.S	0.785496	3.52537	-0.925447	0
cdk5r2.L	cdk5r2.S	0.816667	2.16689	0.214751	6
wnt10a.L	wnt10a.S	0.576354	1.79262	-0.404726	1
grsf1.L	grsf1.S	0.583333	1.69106	-0.293486	4
pnkd.L	pnkd.S	-0.566667	15.8243	-5.15607	0
cxcr4.L	cxcr4.S	0.883333	1.73405	0.341428	7
spopl.L	spopl.S	0.85	1.44333	0.262371	6
nxph2.L	nxph2.S	0.976471	1.80056	-0.328757	0
epc2.L	epc2.S	0.716667	0.705808	0.110854	6
kif5c.L	kif5c.S	0.766667	1.55009	0.253369	6
rnd3.L	rnd3.S	0.733333	2.52908	0.777379	9
stam2.L	stam2.S	-0.733333	0.906053	0.111933	6
kcnj3.L	kcnj3.S	0.783333	1.19434	-0.253967	2
nr4a2.L	nr4a2.S	0.841625	7.09086	-2.34233	0
gpd2.L	gpd2.S	0.661495	6.93257	2.22994	9
galnt5.L	galnt5.S	-0.666667	7.09261	-1.91782	1
acvr1c.L	acvr1c.S	0.795589	1.15688	0.212111	5
dapl1.L	dapl1.S	0.933333	10.1585	-3.35433	0
tbr1.L	tbr1.S	0.733333	1.50209	0.0245192	5
dpp4.L	dpp4.S	-0.64416	4.03385	0.623863	6
gca.L	gca.S	0.266667	16.6597	5.54212	9
fign.L	fign.S	0.577411	3.4616	1.04366	9
csrnp3.L	csrnp3.S	0.389887	2.10539	-0.363391	4
stk39.L	stk39.S	0.821822	3.67345	-1.19719	0
klhl41.L	klhl41.S	0.5	1.73541	-0.145161	4
ppig.L	ppig.S	0.95	1.35007	-0.28614	3
gad1.1.L	gad1.1.S	0.8	8.61961	-2.71376	0
gorasp2.L	gorasp2.S	0.516667	2.46491	-0.790013	0
tlk1.L	tlk1.S	0.483333	12.4656	4.14939	9
cybrd1.L	cybrd1.S	0.25	16.7365	5.35675	9
hat1.L	hat1.S	0.233333	21.4336	7.1305	9
dlx2.L	dlx2.S	-0.233333	3.39267	0.824435	7
itga6.L	itga6.S	0.635989	1.95322	0.515448	8
pdk1.L	pdk1.S	-0.4	3.65048	1.05141	9
rapgef4.L	rapgef4.S	0.545455	1.39605	-0.0375381	5
sp3.L	sp3.S	0.783333	2.81979	0.91435	9
sp9.L	sp9.S	0.766667	3.01726	-0.797619	1
pde11a.L	pde11a.S	0.783349	2.18567	-0.410091	1
agps.L	agps.S	-0.0166667	2.16177	0.647867	9
nfe2l2.L	nfe2l2.S	0.6	11.9612	3.79934	9
atp5mc3.L	atp5mc3.S	0.833333	11.2205	-3.69755	0
pjvk.L	pjvk.S	0.0833333	1.43869	-0.174319	2
ube2e3.L	ube2e3.S	0.533333	9.90493	-3.29808	0
itga4.L	itga4.S	0.866667	2.48828	0.735437	9
neurod1.L	neurod1.S	0.933333	9.50933	-3.15239	0
frzb.L	frzb.S	0.216667	3.48615	0.335248	3
pcbp1.L	pcbp1.S	0.983333	2.00112	0.631538	9
col6a1.L	col6a1.S	-0.733333	12.4356	3.82642	9
ag1.L	ag1.S	0.65	8.5448	2.04372	6
[truncated: 1,491 more rows]
